# Supplementary material for: Pan and Core Genome Analysis of 183 Mycobacterium tuberculosis Strains Revealed a High Inter-Species Diversity among the Human Adapted Strains
Source: Antibiotics (Basel). 2021 Apr 28;10(5):500. doi: 10.3390/antibiotics10050500 (PMC8145561; doi:10.3390/antibiotics10050500)
Supplement: Supplementary file 1 [file antibiotics-10-00500-s001.zip]

Archive with 8 entries (7 files):
- antibiotics-1180064-supplementary/
- __MACOSX/._antibiotics-1180064-supplementary
- antibiotics-1180064-supplementary/Table_2.XLSX
- __MACOSX/antibiotics-1180064-supplementary/._Table_2.XLSX
- antibiotics-1180064-supplementary/Table_3.XLSX
- __MACOSX/antibiotics-1180064-supplementary/._Table_3.XLSX
- antibiotics-1180064-supplementary/Table_1.XLSX
- __MACOSX/antibiotics-1180064-supplementary/._Table_1.XLSX
