# Supplementary material for: Pan and Core Genome Analysis of 183 Mycobacterium tuberculosis Strains Revealed a High Inter-Species Diversity among the Human Adapted Strains
Source: Antibiotics (Basel). 2021 Apr 28;10(5):500. doi: 10.3390/antibiotics10050500 (PMC8145561; doi:10.3390/antibiotics10050500)
Supplement: Supplementary file 1 [file antibiotics-10-00500-s001.zip › antibiotics-1180064-supplementary/Table_2.XLSX]

## Sheet: Sheet1
Rv0001	chromosomal replication initiator protein DnaA	AZ248_RS00405	chromosomal replication initiator protein DnaA	RN09_0001	chromosomal replication initiator protein DnaA	N054_RS13745	chromosomal replication initiator protein DnaA	DKM16_RS04160	chromosomal replication initiator protein DnaA	RN06_0001	chromosomal replication initiator protein DnaA	MT49_RS00005	chromosomal replication initiator protein DnaA	MT7199_RS00005	chromosomal replication initiator protein DnaA	HKBT1_RS00005	chromosomal replication initiator protein DnaA	HKBT2_RS00005	chromosomal replication initiator protein DnaA	-	-	CFBS_RS00005	chromosomal replication initiator protein DnaA	CFBR_RS00005	chromosomal replication initiator protein DnaA	CCDC5180_RS00005	chromosomal replication initiator protein DnaA	MT_RS00005	chromosomal replication initiator protein DnaA	MTCTRI2_RS00005	chromosomal replication initiator protein DnaA	M943_RS00005	chromosomal replication initiator protein DnaA	J114_RS00005	chromosomal replication initiator protein DnaA	TBFG_RS00005	chromosomal replication initiator protein DnaA	RVBD_RS00005	chromosomal replication initiator protein DnaA	Y980_RS00005	chromosomal replication initiator protein DnaA	HKBS1_RS00005	chromosomal replication initiator protein DnaA	MTBK_RS00005	chromosomal replication initiator protein DnaA	TBMG_RS00005	chromosomal replication initiator protein DnaA	TBSG_RS00005	chromosomal replication initiator protein DnaA
Rv0002	DNA polymerase III subunit beta	AZ248_RS00410	DNA polymerase III subunit beta	RN09_0002	DNA polymerase III subunit beta	N054_RS13740	DNA polymerase III subunit beta	DKM16_RS04155	DNA polymerase III subunit beta	RN06_0002	DNA polymerase III subunit beta	MT49_RS00020	DNA polymerase III subunit beta	MT7199_RS00010	DNA polymerase III subunit beta	HKBT1_RS00020	DNA polymerase III subunit beta	HKBT2_RS00020	DNA polymerase III subunit beta	CCDC5079_RS00010	DNA polymerase III subunit beta	CFBS_RS00020	DNA polymerase III subunit beta	CFBR_RS00020	DNA polymerase III subunit beta	CCDC5180_RS00020	DNA polymerase III subunit beta	MT_RS00010	DNA polymerase III subunit beta	MTCTRI2_RS00010	DNA polymerase III subunit beta	M943_RS00010	DNA polymerase III subunit beta	J114_RS00010	DNA polymerase III subunit beta	TBFG_RS00010	DNA polymerase III subunit beta	RVBD_RS00010	DNA polymerase III subunit beta	Y980_RS00010	DNA polymerase III subunit beta	HKBS1_RS00020	DNA polymerase III subunit beta	MTBK_RS00020	DNA polymerase III subunit beta	TBMG_RS00010	DNA polymerase III subunit beta	TBSG_RS00010	DNA polymerase III subunit beta
Rv0003	DNA replication/repair protein RecF	AZ248_RS00415	DNA replication/repair protein RecF	RN09_0004	DNA replication/repair protein RecF	N054_RS13735	DNA replication/repair protein RecF	DKM16_RS04150	DNA replication/repair protein RecF	RN06_0003	DNA replication/repair protein RecF	MT49_RS00025	DNA replication/repair protein RecF	MT7199_RS00015	DNA replication/repair protein RecF	HKBT1_RS00025	DNA replication/repair protein RecF	HKBT2_RS00025	DNA replication/repair protein RecF	CCDC5079_RS00015	DNA replication/repair protein RecF	CFBS_RS00025	DNA replication/repair protein RecF	CFBR_RS00025	DNA replication/repair protein RecF	CCDC5180_RS00025	DNA replication/repair protein RecF	MT_RS00015	DNA replication/repair protein RecF	MTCTRI2_RS00015	DNA replication/repair protein RecF	M943_RS00015	DNA replication/repair protein RecF	J114_RS00015	DNA replication/repair protein RecF	TBFG_RS00015	DNA replication/repair protein RecF	RVBD_RS00015	DNA replication/repair protein RecF	Y980_RS00015	DNA replication/repair protein RecF	HKBS1_RS00025	DNA replication/repair protein RecF	MTBK_RS00025	DNA replication/repair protein RecF	TBMG_RS00015	DNA replication/repair protein RecF	TBSG_RS00015	DNA replication/repair protein RecF
Rv0004	hypothetical protein	AZ248_RS00420	DNA replication protein DciA	RN09_0005	hypothetical protein	N054_RS13730	DUF721 family protein	DKM16_RS04145	DUF721 family protein	RN06_0004	hypothetical protein	MT49_RS00030	DUF721 family protein	MT7199_RS00020	DUF721 family protein	HKBT1_RS00030	DUF721 family protein	HKBT2_RS00030	DUF721 family protein	CCDC5079_RS00020	DUF721 family protein	CFBS_RS00030	DUF721 family protein	CFBR_RS00030	DUF721 family protein	CCDC5180_RS00030	DUF721 family protein	MT_RS00020	DUF721 family protein	MTCTRI2_RS00020	DUF721 family protein	M943_RS00020	DUF721 family protein	-	-	TBFG_RS00020	DUF721 family protein	RVBD_RS00020	DUF721 family protein	Y980_RS00020	DUF721 family protein	HKBS1_RS00030	DUF721 family protein	MTBK_RS00030	DUF721 family protein	TBMG_RS00020	DUF721 family protein	TBSG_RS00020	DUF721 family protein
Rv0005	DNA gyrase subunit B	AZ248_RS00425	DNA topoisomerase (ATP-hydrolyzing) subunit B	RN09_0006	DNA gyrase subunit B	N054_RS13725	DNA topoisomerase (ATP-hydrolyzing) subunit B	DKM16_RS04140	DNA topoisomerase (ATP-hydrolyzing) subunit B	RN06_0005	DNA gyrase subunit B	MT49_RS00035	DNA topoisomerase (ATP-hydrolyzing) subunit B	MT7199_RS00025	DNA topoisomerase (ATP-hydrolyzing) subunit B	HKBT1_RS00035	DNA topoisomerase (ATP-hydrolyzing) subunit B	HKBT2_RS00035	DNA topoisomerase (ATP-hydrolyzing) subunit B	CCDC5079_RS00025	DNA topoisomerase (ATP-hydrolyzing) subunit B	CFBS_RS00035	DNA topoisomerase (ATP-hydrolyzing) subunit B	CFBR_RS00035	DNA topoisomerase (ATP-hydrolyzing) subunit B	CCDC5180_RS00035	DNA topoisomerase (ATP-hydrolyzing) subunit B	MT_RS00025	DNA topoisomerase (ATP-hydrolyzing) subunit B	MTCTRI2_RS00025	DNA topoisomerase (ATP-hydrolyzing) subunit B	M943_RS00025	DNA topoisomerase (ATP-hydrolyzing) subunit B	J114_RS00025	DNA topoisomerase (ATP-hydrolyzing) subunit B	TBFG_RS00025	DNA topoisomerase (ATP-hydrolyzing) subunit B	RVBD_RS00025	DNA topoisomerase (ATP-hydrolyzing) subunit B	Y980_RS00025	DNA topoisomerase (ATP-hydrolyzing) subunit B	HKBS1_RS00035	DNA topoisomerase (ATP-hydrolyzing) subunit B	MTBK_RS00035	DNA topoisomerase (ATP-hydrolyzing) subunit B	TBMG_RS00025	DNA topoisomerase (ATP-hydrolyzing) subunit B	TBSG_RS00025	DNA topoisomerase (ATP-hydrolyzing) subunit B
Rv0006	DNA gyrase subunit A	AZ248_RS00430	DNA topoisomerase (ATP-hydrolyzing) subunit A	-	-	N054_RS13720	DNA topoisomerase (ATP-hydrolyzing) subunit A	DKM16_RS04135	DNA topoisomerase (ATP-hydrolyzing) subunit A	RN06_0006	DNA gyrase subunit A	MT49_RS00040	DNA topoisomerase (ATP-hydrolyzing) subunit A	MT7199_RS00030	DNA topoisomerase (ATP-hydrolyzing) subunit A	HKBT1_RS00040	DNA topoisomerase (ATP-hydrolyzing) subunit A	HKBT2_RS00040	DNA topoisomerase (ATP-hydrolyzing) subunit A	CCDC5079_RS00030	DNA topoisomerase (ATP-hydrolyzing) subunit A	CFBS_RS00040	DNA topoisomerase (ATP-hydrolyzing) subunit A	CFBR_RS00040	DNA topoisomerase (ATP-hydrolyzing) subunit A	CCDC5180_RS00040	DNA topoisomerase (ATP-hydrolyzing) subunit A	MT_RS00030	DNA topoisomerase (ATP-hydrolyzing) subunit A	MTCTRI2_RS00030	DNA topoisomerase (ATP-hydrolyzing) subunit A	M943_RS00030	DNA topoisomerase (ATP-hydrolyzing) subunit A	J114_RS00030	DNA topoisomerase (ATP-hydrolyzing) subunit A	TBFG_RS00030	DNA topoisomerase (ATP-hydrolyzing) subunit A	RVBD_RS00030	DNA topoisomerase (ATP-hydrolyzing) subunit A	Y980_RS00030	DNA topoisomerase (ATP-hydrolyzing) subunit A	HKBS1_RS00040	DNA topoisomerase (ATP-hydrolyzing) subunit A	MTBK_RS00040	DNA topoisomerase (ATP-hydrolyzing) subunit A	TBMG_RS00030	DNA topoisomerase (ATP-hydrolyzing) subunit A	TBSG_RS00030	DNA topoisomerase (ATP-hydrolyzing) subunit A
Rv0007	membrane protein	AZ248_RS00435	DUF3566 domain-containing protein	RN09_0010	membrane protein	N054_RS13715	membrane protein	DKM16_RS04130	membrane protein	RN06_0007	membrane protein	MT49_RS00045	membrane protein	MT7199_RS00035	membrane protein	HKBT1_RS00045	membrane protein	HKBT2_RS00045	membrane protein	CCDC5079_RS00045	membrane protein	CFBS_RS00045	membrane protein	CFBR_RS00045	membrane protein	CCDC5180_RS00045	membrane protein	MT_RS00035	membrane protein	MTCTRI2_RS00035	membrane protein	M943_RS00035	membrane protein	J114_RS00035	membrane protein	TBFG_RS00035	membrane protein	RVBD_RS00035	membrane protein	Y980_RS00035	membrane protein	HKBS1_RS00045	membrane protein	MTBK_RS00045	membrane protein	TBMG_RS00035	membrane protein	TBSG_RS00035	membrane protein
Rv0008c	cell wall synthesis protein CwsA	AZ248_RS00455	cell wall synthesis protein CwsA	RN09_0015	cell wall synthesis protein CwsA	N054_RS13700	cell wall synthesis protein CwsA	DKM16_RS04105	cell wall synthesis protein CwsA	RN06_0011	cell wall synthesis protein CwsA	MT49_RS00065	cell wall synthesis protein CwsA	MT7199_RS00055	cell wall synthesis protein CwsA	HKBT1_RS00065	cell wall synthesis protein CwsA	HKBT2_RS00065	cell wall synthesis protein CwsA	CCDC5079_RS00065	cell wall synthesis protein CwsA	CFBS_RS00065	cell wall synthesis protein CwsA	CFBR_RS00065	cell wall synthesis protein CwsA	CCDC5180_RS00065	cell wall synthesis protein CwsA	MT_RS00055	cell wall synthesis protein CwsA	MTCTRI2_RS00055	cell wall synthesis protein CwsA	M943_RS00055	cell wall synthesis protein CwsA	J114_RS00055	cell wall synthesis protein CwsA	TBFG_RS00055	cell wall synthesis protein CwsA	RVBD_RS00055	cell wall synthesis protein CwsA	Y980_RS00055	cell wall synthesis protein CwsA	HKBS1_RS00065	cell wall synthesis protein CwsA	MTBK_RS00065	cell wall synthesis protein CwsA	TBMG_RS00055	cell wall synthesis protein CwsA	TBSG_RS00055	cell wall synthesis protein CwsA
Rv0009	iron-regulated peptidyl-prolyl cis-trans isomerase PpiA	AZ248_RS00460	peptidylprolyl isomerase PpiA	RN09_0016	iron-regulated peptidyl-prolyl cis-trans isomerase PpiA	N054_RS13695	peptidylprolyl isomerase	DKM16_RS04100	peptidylprolyl isomerase	RN06_0012	iron-regulated peptidyl-prolyl cis-trans isomerase PpiA	MT49_RS00070	peptidylprolyl isomerase	MT7199_RS00060	peptidylprolyl isomerase	HKBT1_RS00070	peptidylprolyl isomerase	HKBT2_RS00070	peptidylprolyl isomerase	CCDC5079_RS00070	peptidylprolyl isomerase	CFBS_RS00070	peptidylprolyl isomerase	CFBR_RS00070	peptidylprolyl isomerase	CCDC5180_RS00070	peptidylprolyl isomerase	MT_RS00060	peptidylprolyl isomerase	MTCTRI2_RS00060	peptidylprolyl isomerase	M943_RS00060	peptidylprolyl isomerase	J114_RS00060	peptidylprolyl isomerase	TBFG_RS00060	peptidylprolyl isomerase	RVBD_RS00060	peptidylprolyl isomerase	Y980_RS00060	peptidylprolyl isomerase	HKBS1_RS00070	peptidylprolyl isomerase	MTBK_RS00070	peptidylprolyl isomerase	TBMG_RS00060	peptidylprolyl isomerase	TBSG_RS00060	peptidylprolyl isomerase
Rv0010c	membrane protein	AZ248_RS00465	PH domain-containing protein	RN09_0018	membrane protein	-	-	-	-	RN06_0014	membrane protein	MT49_RS00075	PH domain-containing protein	MT7199_RS00065	PH domain-containing protein	HKBT1_RS00075	PH domain-containing protein	HKBT2_RS00075	PH domain-containing protein	CCDC5079_RS00075	PH domain-containing protein	CFBS_RS00075	PH domain-containing protein	CFBR_RS00075	PH domain-containing protein	CCDC5180_RS00075	PH domain-containing protein	MT_RS00065	PH domain-containing protein	MTCTRI2_RS00065	PH domain-containing protein	M943_RS00065	PH domain-containing protein	J114_RS00065	PH domain-containing protein	TBFG_RS00065	PH domain-containing protein	RVBD_RS00065	PH domain-containing protein	Y980_RS00065	PH domain-containing protein	HKBS1_RS00075	PH domain-containing protein	MTBK_RS00075	PH domain-containing protein	TBMG_RS00065	PH domain-containing protein	TBSG_RS00065	PH domain-containing protein
Rv0011c	cell division protein CrgA	AZ248_RS00470	cell division protein CrgA	RN09_0019	cell division protein CrgA	N054_RS13690	cell division protein CrgA	DKM16_RS04090	cell division protein CrgA	RN06_0015	cell division protein CrgA	MT49_RS00080	cell division protein CrgA	MT7199_RS00070	cell division protein CrgA	HKBT1_RS00080	cell division protein CrgA	HKBT2_RS00080	cell division protein CrgA	CCDC5079_RS00080	cell division protein CrgA	CFBS_RS00080	cell division protein CrgA	CFBR_RS00080	cell division protein CrgA	CCDC5180_RS00080	cell division protein CrgA	MT_RS00070	cell division protein CrgA	MTCTRI2_RS00070	cell division protein CrgA	M943_RS00070	cell division protein CrgA	J114_RS00070	cell division protein CrgA	TBFG_RS00070	cell division protein CrgA	RVBD_RS00070	cell division protein CrgA	Y980_RS00070	cell division protein CrgA	HKBS1_RS00080	cell division protein CrgA	MTBK_RS00080	cell division protein CrgA	TBMG_RS00070	cell division protein CrgA	TBSG_RS00070	cell division protein CrgA
Rv0012	membrane protein	AZ248_RS00475	DUF881 domain-containing protein	RN09_0020	membrane protein	N054_RS13685	DUF881 domain-containing protein	DKM16_RS04085	DUF881 domain-containing protein	RN06_0016	membrane protein	MT49_RS00085	DUF881 domain-containing protein	MT7199_RS00075	DUF881 domain-containing protein	HKBT1_RS00085	DUF881 domain-containing protein	HKBT2_RS00085	DUF881 domain-containing protein	CCDC5079_RS00085	DUF881 domain-containing protein	CFBS_RS00085	DUF881 domain-containing protein	CFBR_RS00085	DUF881 domain-containing protein	CCDC5180_RS00085	DUF881 domain-containing protein	MT_RS00075	DUF881 domain-containing protein	MTCTRI2_RS00075	DUF881 domain-containing protein	M943_RS00075	DUF881 domain-containing protein	J114_RS00075	DUF881 domain-containing protein	TBFG_RS00075	DUF881 domain-containing protein	RVBD_RS00075	DUF881 domain-containing protein	Y980_RS00075	DUF881 domain-containing protein	HKBS1_RS00085	DUF881 domain-containing protein	MTBK_RS00085	DUF881 domain-containing protein	TBMG_RS00075	DUF881 domain-containing protein	TBSG_RS00075	DUF881 domain-containing protein
Rv0013	anthranilate synthase component II	AZ248_RS00480	aminodeoxychorismate/anthranilate synthase component II	RN09_0021	anthranilate synthase component II	N054_RS13680	aminodeoxychorismate/anthranilate synthase component II	DKM16_RS04080	aminodeoxychorismate/anthranilate synthase component II	-	-	MT49_RS00090	aminodeoxychorismate/anthranilate synthase component II	MT7199_RS00080	aminodeoxychorismate/anthranilate synthase component II	HKBT1_RS00090	aminodeoxychorismate/anthranilate synthase component II	HKBT2_RS00090	aminodeoxychorismate/anthranilate synthase component II	CCDC5079_RS00090	aminodeoxychorismate/anthranilate synthase component II	CFBS_RS00090	aminodeoxychorismate/anthranilate synthase component II	CFBR_RS00090	aminodeoxychorismate/anthranilate synthase component II	CCDC5180_RS00090	aminodeoxychorismate/anthranilate synthase component II	MT_RS00080	aminodeoxychorismate/anthranilate synthase component II	MTCTRI2_RS00080	aminodeoxychorismate/anthranilate synthase component II	M943_RS00080	aminodeoxychorismate/anthranilate synthase component II	J114_RS00080	aminodeoxychorismate/anthranilate synthase component II	TBFG_RS00080	aminodeoxychorismate/anthranilate synthase component II	RVBD_RS00080	aminodeoxychorismate/anthranilate synthase component II	Y980_RS00080	aminodeoxychorismate/anthranilate synthase component II	HKBS1_RS00090	aminodeoxychorismate/anthranilate synthase component II	MTBK_RS00090	aminodeoxychorismate/anthranilate synthase component II	TBMG_RS00080	aminodeoxychorismate/anthranilate synthase component II	TBSG_RS00080	aminodeoxychorismate/anthranilate synthase component II
Rv0014c	serine/threonine-protein kinase PknB	AZ248_RS00485	serine/threonine protein kinase Stk1	RN09_0022	serine/threonine-protein kinase PknB	N054_RS13675	Stk1 family PASTA domain-containing Ser/Thr kinase	DKM16_RS04075	Stk1 family PASTA domain-containing Ser/Thr kinase	RN06_0018	serine/threonine-protein kinase PknB	MT49_RS00095	Stk1 family PASTA domain-containing Ser/Thr kinase	MT7199_RS00085	Stk1 family PASTA domain-containing Ser/Thr kinase	HKBT1_RS00095	Stk1 family PASTA domain-containing Ser/Thr kinase	HKBT2_RS00095	Stk1 family PASTA domain-containing Ser/Thr kinase	CCDC5079_RS00095	Stk1 family PASTA domain-containing Ser/Thr kinase	CFBS_RS00095	Stk1 family PASTA domain-containing Ser/Thr kinase	CFBR_RS00095	Stk1 family PASTA domain-containing Ser/Thr kinase	CCDC5180_RS00095	Stk1 family PASTA domain-containing Ser/Thr kinase	MT_RS00085	Stk1 family PASTA domain-containing Ser/Thr kinase	MTCTRI2_RS00085	Stk1 family PASTA domain-containing Ser/Thr kinase	M943_RS00085	Stk1 family PASTA domain-containing Ser/Thr kinase	J114_RS00085	Stk1 family PASTA domain-containing Ser/Thr kinase	TBFG_RS00085	Stk1 family PASTA domain-containing Ser/Thr kinase	RVBD_RS00085	Stk1 family PASTA domain-containing Ser/Thr kinase	Y980_RS00085	Stk1 family PASTA domain-containing Ser/Thr kinase	HKBS1_RS00095	Stk1 family PASTA domain-containing Ser/Thr kinase	MTBK_RS00095	Stk1 family PASTA domain-containing Ser/Thr kinase	TBMG_RS00085	Stk1 family PASTA domain-containing Ser/Thr kinase	TBSG_RS00085	Stk1 family PASTA domain-containing Ser/Thr kinase
Rv0015c	serine/threonine-protein kinase PknA	AZ248_RS00490	serine/threonine protein kinase PknA	RN09_0023	serine/threonine-protein kinase PknA	N054_RS13670	serine/threonine protein kinase	DKM16_RS04070	serine/threonine protein kinase	RN06_0019	serine/threonine-protein kinase PknA	MT49_RS00100	serine/threonine protein kinase	MT7199_RS00090	serine/threonine protein kinase	HKBT1_RS00100	serine/threonine protein kinase	HKBT2_RS00100	serine/threonine protein kinase	CCDC5079_RS00100	serine/threonine protein kinase	CFBS_RS00100	serine/threonine protein kinase	CFBR_RS00100	serine/threonine protein kinase	CCDC5180_RS00100	serine/threonine protein kinase	MT_RS00090	serine/threonine protein kinase	MTCTRI2_RS00090	serine/threonine protein kinase	M943_RS00090	serine/threonine protein kinase	-	-	TBFG_RS00090	serine/threonine protein kinase	RVBD_RS00090	serine/threonine protein kinase	Y980_RS00090	serine/threonine protein kinase	HKBS1_RS00100	serine/threonine protein kinase	MTBK_RS00100	serine/threonine protein kinase	TBMG_RS00090	serine/threonine protein kinase	TBSG_RS00090	serine/threonine protein kinase
Rv0016c	penicillin-binding protein PbpA	AZ248_RS00495	D,D-transpeptidase PbpA	RN09_0024	penicillin-binding protein PbpA	N054_RS13665	D,D-transpeptidase PbpA	DKM16_RS04065	D,D-transpeptidase PbpA	RN06_0020	penicillin-binding protein PbpA	MT49_RS00105	D,D-transpeptidase PbpA	MT7199_RS00095	D,D-transpeptidase PbpA	HKBT1_RS00105	D,D-transpeptidase PbpA	HKBT2_RS00105	D,D-transpeptidase PbpA	CCDC5079_RS00105	D,D-transpeptidase PbpA	CFBS_RS00105	D,D-transpeptidase PbpA	CFBR_RS00105	D,D-transpeptidase PbpA	CCDC5180_RS00105	D,D-transpeptidase PbpA	MT_RS00095	D,D-transpeptidase PbpA	MTCTRI2_RS00095	D,D-transpeptidase PbpA	M943_RS00095	D,D-transpeptidase PbpA	J114_RS00095	D,D-transpeptidase PbpA	TBFG_RS00095	D,D-transpeptidase PbpA	RVBD_RS00095	D,D-transpeptidase PbpA	Y980_RS00095	D,D-transpeptidase PbpA	HKBS1_RS00105	D,D-transpeptidase PbpA	MTBK_RS00105	D,D-transpeptidase PbpA	TBMG_RS00095	D,D-transpeptidase PbpA	TBSG_RS00095	D,D-transpeptidase PbpA
Rv0017c	cell division protein RodA	AZ248_RS00500	cell shape-determining peptidoglycan glycosyltransferase RodA	RN09_0025	cell division protein RodA	N054_RS13660	FtsW/RodA/SpoVE family cell cycle protein	DKM16_RS04060	FtsW/RodA/SpoVE family cell cycle protein	RN06_0021	cell division protein RodA	MT49_RS00110	FtsW/RodA/SpoVE family cell cycle protein	MT7199_RS00100	FtsW/RodA/SpoVE family cell cycle protein	HKBT1_RS00110	FtsW/RodA/SpoVE family cell cycle protein	HKBT2_RS00110	FtsW/RodA/SpoVE family cell cycle protein	CCDC5079_RS00110	FtsW/RodA/SpoVE family cell cycle protein	CFBS_RS00110	FtsW/RodA/SpoVE family cell cycle protein	CFBR_RS00110	FtsW/RodA/SpoVE family cell cycle protein	CCDC5180_RS00110	FtsW/RodA/SpoVE family cell cycle protein	MT_RS00100	FtsW/RodA/SpoVE family cell cycle protein	MTCTRI2_RS00100	FtsW/RodA/SpoVE family cell cycle protein	M943_RS00100	FtsW/RodA/SpoVE family cell cycle protein	J114_RS00100	FtsW/RodA/SpoVE family cell cycle protein	TBFG_RS00100	FtsW/RodA/SpoVE family cell cycle protein	RVBD_RS00100	FtsW/RodA/SpoVE family cell cycle protein	Y980_RS00100	FtsW/RodA/SpoVE family cell cycle protein	HKBS1_RS00110	FtsW/RodA/SpoVE family cell cycle protein	MTBK_RS00110	FtsW/RodA/SpoVE family cell cycle protein	TBMG_RS00100	FtsW/RodA/SpoVE family cell cycle protein	TBSG_RS00100	FtsW/RodA/SpoVE family cell cycle protein
Rv0018c	phosphoserine/threonine phosphatase PstP	AZ248_RS00505	serine/threonine phosphatase PstP	RN09_0026	phosphoserine/threonine phosphatase PstP	N054_RS13655	serine/threonine phosphatase PstP	DKM16_RS04055	serine/threonine phosphatase PstP	RN06_0022	phosphoserine/threonine phosphatase PstP	MT49_RS00115	PP2C-family Ser/Thr phosphatase	MT7199_RS00105	PP2C-family Ser/Thr phosphatase	HKBT1_RS00115	PP2C-family Ser/Thr phosphatase	HKBT2_RS00115	PP2C-family Ser/Thr phosphatase	CCDC5079_RS00115	PP2C-family Ser/Thr phosphatase	CFBS_RS00115	PP2C-family Ser/Thr phosphatase	CFBR_RS00115	PP2C-family Ser/Thr phosphatase	CCDC5180_RS00115	PP2C-family Ser/Thr phosphatase	MT_RS00105	PP2C-family Ser/Thr phosphatase	MTCTRI2_RS00105	PP2C-family Ser/Thr phosphatase	M943_RS00105	potassium-transporting ATPase subunit B	J114_RS00105	serine/threonine phosphatase PPP	TBFG_RS00105	PP2C-family Ser/Thr phosphatase	RVBD_RS00105	serine/threonine protein phosphatase	Y980_RS00105	serine/threonine protein phosphatase	HKBS1_RS00115	PP2C-family Ser/Thr phosphatase	MTBK_RS00115	serine/threonine protein phosphatase	TBMG_RS00105	PP2C-family Ser/Thr phosphatase	TBSG_RS00105	PP2C-family Ser/Thr phosphatase
Rv0019c	FHA domain-containing protein FhaB	AZ248_RS00510	growth/cell division-associated protein FhaB	RN09_0027	FHA domain-containing protein FhaB	N054_RS13650	growth/cell division-associated protein FhaB	DKM16_RS04050	FHA domain-containing protein	RN06_0023	FHA domain-containing protein FhaB	MT49_RS00120	FHA domain-containing protein	MT7199_RS00110	FHA domain-containing protein	HKBT1_RS00120	FHA domain-containing protein	HKBT2_RS00120	FHA domain-containing protein	CCDC5079_RS00120	FHA domain-containing protein	CFBS_RS00120	FHA domain-containing protein	CFBR_RS00120	FHA domain-containing protein	CCDC5180_RS00120	FHA domain-containing protein	MT_RS00110	FHA domain-containing protein	MTCTRI2_RS00110	FHA domain-containing protein	M943_RS00110	FHA domain-containing protein	J114_RS00110	FHA domain-containing protein	TBFG_RS00110	FHA domain-containing protein	RVBD_RS00110	FHA domain-containing protein	Y980_RS00110	FHA domain-containing protein	HKBS1_RS00120	FHA domain-containing protein	MTBK_RS00120	FHA domain-containing protein	TBMG_RS00110	FHA domain-containing protein	TBSG_RS00110	FHA domain-containing protein
Rv0020c	FHA domain-containing protein FhaA	AZ248_RS00515	cell division-associated protein FhaA	RN09_0028	FHA domain-containing protein FhaA	N054_RS13645	cell division-associated protein FhaA	DKM16_RS04045	DUF3662 domain-containing protein	RN06_0024	FHA domain-containing protein FhaA	MT49_RS00125	DUF3662 domain-containing protein	MT7199_RS00115	DUF3662 domain-containing protein	HKBT1_RS00125	DUF3662 domain-containing protein	HKBT2_RS00125	DUF3662 domain-containing protein	CCDC5079_RS00125	DUF2662 domain-containing protein	CFBS_RS00125	DUF3662 domain-containing protein	CFBR_RS00125	DUF3662 domain-containing protein	CCDC5180_RS00125	DUF3662 domain-containing protein	MT_RS00115	DUF3662 domain-containing protein	MTCTRI2_RS00115	DUF3662 domain-containing protein	M943_RS00115	DUF3662 domain-containing protein	J114_RS00115	DUF3662 domain-containing protein	TBFG_RS00115	DUF3662 domain-containing protein	RVBD_RS00115	DUF3662 domain-containing protein	Y980_RS00115	DUF3662 domain-containing protein	HKBS1_RS00125	DUF3662 domain-containing protein	MTBK_RS00125	DUF3662 domain-containing protein	TBMG_RS00115	DUF3662 domain-containing protein	TBSG_RS00115	DUF3662 domain-containing protein
Rv0021c	hypothetical protein	AZ248_RS00525	nitronate monooxygenase	RN09_0033	hypothetical protein	N054_RS13635	nitronate monooxygenase	DKM16_RS04035	nitronate monooxygenase	RN06_0027	hypothetical protein	MT49_RS00135	nitronate monooxygenase	MT7199_RS00125	nitronate monooxygenase	HKBT1_RS00135	nitronate monooxygenase	HKBT2_RS00135	nitronate monooxygenase	CCDC5079_RS00135	nitronate monooxygenase	CFBS_RS00135	nitronate monooxygenase	CFBR_RS00135	nitronate monooxygenase	CCDC5180_RS00135	nitronate monooxygenase	MT_RS00125	nitronate monooxygenase	MTCTRI2_RS00125	nitronate monooxygenase	M943_RS00125	nitronate monooxygenase	J114_RS00125	nitronate monooxygenase	TBFG_RS00125	nitronate monooxygenase	RVBD_RS00125	nitronate monooxygenase	Y980_RS00125	nitronate monooxygenase	HKBS1_RS00135	nitronate monooxygenase	MTBK_RS00135	nitronate monooxygenase	TBMG_RS00125	nitronate monooxygenase	TBSG_RS00125	nitronate monooxygenase
Rv0022c	transcriptional regulator WhiB5	AZ248_RS00530	transcriptional regulator WhiB5	RN09_0034	transcriptional regulator WhiB5	N054_RS13630	WhiB family transcriptional regulator	DKM16_RS04030	WhiB family transcriptional regulator	RN06_0028	transcriptional regulator WhiB5	MT49_RS00140	WhiB family transcriptional regulator	MT7199_RS00130	WhiB family transcriptional regulator	HKBT1_RS00140	WhiB family transcriptional regulator	HKBT2_RS00140	WhiB family transcriptional regulator	CCDC5079_RS00140	WhiB family transcriptional regulator	CFBS_RS00140	WhiB family transcriptional regulator	CFBR_RS00140	WhiB family transcriptional regulator	CCDC5180_RS00140	WhiB family transcriptional regulator	MT_RS00130	WhiB family transcriptional regulator	MTCTRI2_RS00130	WhiB family transcriptional regulator	M943_RS00130	WhiB family transcriptional regulator	J114_RS00130	WhiB family transcriptional regulator	TBFG_RS00130	WhiB family transcriptional regulator	RVBD_RS00130	WhiB family transcriptional regulator	Y980_RS00130	WhiB family transcriptional regulator	HKBS1_RS00140	WhiB family transcriptional regulator	MTBK_RS00140	WhiB family transcriptional regulator	TBMG_RS00130	WhiB family transcriptional regulator	TBSG_RS00130	WhiB family transcriptional regulator
Rv0023	transcriptional regulator	AZ248_RS00535	helix-turn-helix transcriptional regulator	RN09_0035	transcriptional regulator	N054_RS13625	helix-turn-helix transcriptional regulator	DKM16_RS04025	helix-turn-helix transcriptional regulator	RN06_0029	transcriptional regulator	MT49_RS00145	helix-turn-helix transcriptional regulator	MT7199_RS00135	helix-turn-helix transcriptional regulator	HKBT1_RS00145	helix-turn-helix transcriptional regulator	HKBT2_RS00145	helix-turn-helix transcriptional regulator	CCDC5079_RS00145	helix-turn-helix transcriptional regulator	CFBS_RS00145	helix-turn-helix transcriptional regulator	CFBR_RS00145	helix-turn-helix transcriptional regulator	CCDC5180_RS00145	helix-turn-helix transcriptional regulator	MT_RS00135	helix-turn-helix transcriptional regulator	MTCTRI2_RS00135	helix-turn-helix transcriptional regulator	M943_RS00135	helix-turn-helix transcriptional regulator	J114_RS00135	helix-turn-helix transcriptional regulator	TBFG_RS00135	helix-turn-helix transcriptional regulator	RVBD_RS00135	helix-turn-helix transcriptional regulator	Y980_RS00135	helix-turn-helix transcriptional regulator	HKBS1_RS00145	helix-turn-helix transcriptional regulator	MTBK_RS00145	helix-turn-helix transcriptional regulator	TBMG_RS00135	helix-turn-helix transcriptional regulator	TBSG_RS00135	helix-turn-helix transcriptional regulator
Rv0024	NLP/P60 family protein	AZ248_RS00540	C40 family peptidase	RN09_0036	NLP/P60 family protein	N054_RS13620	C40 family peptidase	-	-	RN06_0030	NLP/P60 family protein	MT49_RS00150	C40 family peptidase	MT7199_RS00140	C40 family peptidase	HKBT1_RS00150	C40 family peptidase	HKBT2_RS00150	C40 family peptidase	CCDC5079_RS00150	NlpC/P60 family protein	CFBS_RS00150	C40 family peptidase	CFBR_RS00150	C40 family peptidase	CCDC5180_RS00150	C40 family peptidase	MT_RS00140	C40 family peptidase	MTCTRI2_RS00140	C40 family peptidase	M943_RS00140	C40 family peptidase	J114_RS00140	C40 family peptidase	TBFG_RS00140	C40 family peptidase	RVBD_RS00140	C40 family peptidase	Y980_RS00140	C40 family peptidase	HKBS1_RS00150	C40 family peptidase	MTBK_RS00150	C40 family peptidase	TBMG_RS00140	C40 family peptidase	TBSG_RS00140	C40 family peptidase
Rv0025	hypothetical protein	AZ248_RS00545	DUF4226 domain-containing protein	RN09_0037	hypothetical protein	N054_RS13615	DUF4226 domain-containing protein	DKM16_RS04015	DUF4226 domain-containing protein	RN06_0031	hypothetical protein	MT49_RS00155	DUF4226 domain-containing protein	-	-	HKBT1_RS00155	DUF4226 domain-containing protein	HKBT2_RS00155	DUF4226 domain-containing protein	CCDC5079_RS00155	DUF4226 domain-containing protein	CFBS_RS00155	DUF4226 domain-containing protein	CFBR_RS00155	DUF4226 domain-containing protein	CCDC5180_RS00155	DUF4226 domain-containing protein	-	-	MTCTRI2_RS00145	DUF4226 domain-containing protein	M943_RS00145	DUF4226 domain-containing protein	J114_RS00145	DUF4226 domain-containing protein	TBFG_RS00145	DUF4226 domain-containing protein	RVBD_RS00145	DUF4226 domain-containing protein	Y980_RS00145	DUF4226 domain-containing protein	HKBS1_RS00155	DUF4226 domain-containing protein	MTBK_RS00155	DUF4226 domain-containing protein	TBMG_RS00145	DUF4226 domain-containing protein	TBSG_RS00145	DUF4226 domain-containing protein
Rv0026	hypothetical protein	AZ248_RS00550	DUF4226 domain-containing protein	RN09_0038	hypothetical protein	N054_RS0104770	DUF4226 domain-containing protein	DKM16_RS04010	DUF4226 domain-containing protein	RN06_0032	hypothetical protein	MT49_RS00160	DUF4226 domain-containing protein	MT7199_RS00150	DUF4226 domain-containing protein	HKBT1_RS00160	DUF4226 domain-containing protein	HKBT2_RS00160	DUF4226 domain-containing protein	CCDC5079_RS00160	DUF4226 domain-containing protein	CFBS_RS00160	DUF4226 domain-containing protein	CFBR_RS00160	DUF4226 domain-containing protein	CCDC5180_RS00160	DUF4226 domain-containing protein	MT_RS00150	DUF4226 domain-containing protein	MTCTRI2_RS00150	DUF4226 domain-containing protein	M943_RS00150	DUF4226 domain-containing protein	J114_RS00150	DUF4226 domain-containing protein	TBFG_RS00150	DUF4226 domain-containing protein	RVBD_RS00150	DUF4226 domain-containing protein	Y980_RS00150	DUF4226 domain-containing protein	HKBS1_RS00160	DUF4226 domain-containing protein	MTBK_RS00160	DUF4226 domain-containing protein	TBMG_RS00150	DUF4226 domain-containing protein	TBSG_RS00150	DUF4226 domain-containing protein
Rv0027	hypothetical protein	AZ248_RS00555	ESX-1 secretion-associated protein	RN09_0039	hypothetical protein	N054_RS13610	ESX-1 secretion-associated protein	DKM16_RS04005	ESX-1 secretion-associated protein	RN06_0033	hypothetical protein	MT49_RS00165	ESX-1 secretion-associated protein	MT7199_RS00155	ESX-1 secretion-associated protein	HKBT1_RS00165	ESX-1 secretion-associated protein	HKBT2_RS00165	ESX-1 secretion-associated protein	CCDC5079_RS00165	ESX-1 secretion-associated protein	CFBS_RS00165	ESX-1 secretion-associated protein	CFBR_RS00165	ESX-1 secretion-associated protein	CCDC5180_RS00165	ESX-1 secretion-associated protein	MT_RS00155	ESX-1 secretion-associated protein	MTCTRI2_RS00155	ESX-1 secretion-associated protein	M943_RS00155	ESX-1 secretion-associated protein	J114_RS00155	ESX-1 secretion-associated protein	TBFG_RS00155	ESX-1 secretion-associated protein	RVBD_RS00155	ESX-1 secretion-associated protein	Y980_RS00155	ESX-1 secretion-associated protein	HKBS1_RS00165	ESX-1 secretion-associated protein	MTBK_RS00165	ESX-1 secretion-associated protein	TBMG_RS00155	ESX-1 secretion-associated protein	TBSG_RS00155	ESX-1 secretion-associated protein
Rv0028	hypothetical protein	AZ248_RS00560	DUF2694 domain-containing protein	RN09_0040	hypothetical protein	N054_RS13605	DUF2694 domain-containing protein	DKM16_RS04000	DUF2694 domain-containing protein	RN06_0034	hypothetical protein	MT49_RS00170	DUF2694 domain-containing protein	MT7199_RS00160	DUF2694 domain-containing protein	HKBT1_RS00170	DUF2694 domain-containing protein	HKBT2_RS00170	DUF2694 domain-containing protein	CCDC5079_RS00170	DUF2694 domain-containing protein	CFBS_RS00170	DUF2694 domain-containing protein	CFBR_RS00170	DUF2694 domain-containing protein	CCDC5180_RS00170	DUF2694 domain-containing protein	MT_RS00160	DUF2694 domain-containing protein	MTCTRI2_RS00160	DUF2694 domain-containing protein	M943_RS00160	DUF2694 domain-containing protein	J114_RS00160	DUF2694 domain-containing protein	TBFG_RS00160	DUF2694 domain-containing protein	RVBD_RS00160	DUF2694 domain-containing protein	Y980_RS00160	DUF2694 domain-containing protein	HKBS1_RS00170	DUF2694 domain-containing protein	MTBK_RS00170	DUF2694 domain-containing protein	TBMG_RS00160	DUF2694 domain-containing protein	TBSG_RS00160	DUF2694 domain-containing protein
Rv0029	hypothetical protein	AZ248_RS00565	DUF5631 domain-containing protein	RN09_0042	hypothetical protein	N054_RS13600	DUF5631 domain-containing protein	DKM16_RS03995	DUF5631 domain-containing protein	RN06_0036	hypothetical protein	MT49_RS00175	hypothetical protein	MT7199_RS00165	hypothetical protein	HKBT1_RS00175	hypothetical protein	HKBT2_RS00175	hypothetical protein	CCDC5079_RS00175	hypothetical protein	CFBS_RS00175	hypothetical protein	CFBR_RS00175	hypothetical protein	CCDC5180_RS00175	hypothetical protein	-	-	MTCTRI2_RS00165	hypothetical protein	M943_RS00165	hypothetical protein	J114_RS00165	hypothetical protein	TBFG_RS00165	hypothetical protein	RVBD_RS00165	hypothetical protein	Y980_RS00165	hypothetical protein	HKBS1_RS00175	hypothetical protein	MTBK_RS00175	hypothetical protein	TBMG_RS00165	hypothetical protein	TBSG_RS00165	hypothetical protein
Rv0030	hypothetical protein	AZ248_RS00570	DUF2710 domain-containing protein	RN09_0043	hypothetical protein	N054_RS13595	DUF2710 domain-containing protein	DKM16_RS03990	DUF2710 domain-containing protein	RN06_0037	hypothetical protein	MT49_RS00180	DUF2710 domain-containing protein	MT7199_RS00170	DUF2710 domain-containing protein	HKBT1_RS00180	DUF2710 domain-containing protein	HKBT2_RS00180	DUF2710 domain-containing protein	CCDC5079_RS00180	DUF2710 domain-containing protein	CFBS_RS00180	DUF2710 domain-containing protein	CFBR_RS00180	DUF2710 domain-containing protein	CCDC5180_RS00180	DUF2710 domain-containing protein	MT_RS00170	DUF2710 domain-containing protein	-	-	M943_RS00170	DUF2710 domain-containing protein	J114_RS00170	DUF2710 domain-containing protein	-	-	RVBD_RS00170	DUF2710 domain-containing protein	Y980_RS00170	DUF2710 domain-containing protein	HKBS1_RS00180	DUF2710 domain-containing protein	MTBK_RS00180	DUF2710 domain-containing protein	-	-	-	-
Rv0032	8-amino-7-oxononanoate synthase	AZ248_RS00580	aminotransferase class I/II-fold pyridoxal phosphate-dependent enzyme	RN09_0044	8-amino-7-oxononanoate synthase	N054_RS13585	aminotransferase class I/II-fold pyridoxal phosphate-dependent enzyme	DKM16_RS03975	aminotransferase class I/II-fold pyridoxal phosphate-dependent enzyme	RN06_0038	8-amino-7-oxononanoate synthase	-	-	MT7199_RS00180	aminotransferase class I/II-fold pyridoxal phosphate-dependent enzyme	HKBT1_RS00190	aminotransferase class I/II-fold pyridoxal phosphate-dependent enzyme	HKBT2_RS00190	aminotransferase class I/II-fold pyridoxal phosphate-dependent enzyme	-	-	CFBS_RS00190	aminotransferase class I/II-fold pyridoxal phosphate-dependent enzyme	CFBR_RS00190	aminotransferase class I/II-fold pyridoxal phosphate-dependent enzyme	CCDC5180_RS00190	aminotransferase class I/II-fold pyridoxal phosphate-dependent enzyme	MT_RS00180	aminotransferase class I/II-fold pyridoxal phosphate-dependent enzyme	MTCTRI2_RS00180	aminotransferase class I/II-fold pyridoxal phosphate-dependent enzyme	M943_RS00180	aminotransferase class I/II-fold pyridoxal phosphate-dependent enzyme	J114_RS00180	aminotransferase class I/II-fold pyridoxal phosphate-dependent enzyme	TBFG_RS00180	aminotransferase class I/II-fold pyridoxal phosphate-dependent enzyme	RVBD_RS00180	aminotransferase class I/II-fold pyridoxal phosphate-dependent enzyme	Y980_RS00180	aminotransferase class I/II-fold pyridoxal phosphate-dependent enzyme	HKBS1_RS00190	aminotransferase class I/II-fold pyridoxal phosphate-dependent enzyme	MTBK_RS00190	aminotransferase class I/II-fold pyridoxal phosphate-dependent enzyme	TBMG_RS00180	aminotransferase class I/II-fold pyridoxal phosphate-dependent enzyme	TBSG_RS00180	aminotransferase class I/II-fold pyridoxal phosphate-dependent enzyme
Rv0033	acyl carrier protein AcpA	AZ248_RS00585	acyl carrier protein	RN09_0046	acyl carrier protein AcpA	N054_RS13580	acyl carrier protein	DKM16_RS03970	acyl carrier protein	RN06_0039	acyl carrier protein AcpA	MT49_RS00195	acyl carrier protein	MT7199_RS00185	acyl carrier protein	HKBT1_RS00195	acyl carrier protein	HKBT2_RS00195	acyl carrier protein	CCDC5079_RS00195	acyl carrier protein	CFBS_RS00195	acyl carrier protein	CFBR_RS00195	acyl carrier protein	CCDC5180_RS00195	acyl carrier protein	MT_RS00185	acyl carrier protein	MTCTRI2_RS00185	acyl carrier protein	M943_RS00185	acyl carrier protein	J114_RS00185	acyl carrier protein	TBFG_RS00185	acyl carrier protein	RVBD_RS00185	acyl carrier protein	Y980_RS00185	acyl carrier protein	HKBS1_RS00195	acyl carrier protein	MTBK_RS00195	acyl carrier protein	TBMG_RS00185	acyl carrier protein	TBSG_RS00185	acyl carrier protein
Rv0034	hypothetical protein	AZ248_RS00590	nuclear transport factor 2 family protein	RN09_0047	hypothetical protein	N054_RS13575	nuclear transport factor 2 family protein	DKM16_RS03965	nuclear transport factor 2 family protein	RN06_0040	hypothetical protein	MT49_RS00200	nuclear transport factor 2 family protein	MT7199_RS00190	nuclear transport factor 2 family protein	HKBT1_RS00200	nuclear transport factor 2 family protein	HKBT2_RS00200	nuclear transport factor 2 family protein	CCDC5079_RS00200	nuclear transport factor 2 family protein	CFBS_RS00200	nuclear transport factor 2 family protein	CFBR_RS00200	nuclear transport factor 2 family protein	CCDC5180_RS00200	nuclear transport factor 2 family protein	MT_RS00190	nuclear transport factor 2 family protein	MTCTRI2_RS00190	nuclear transport factor 2 family protein	M943_RS00190	nuclear transport factor 2 family protein	J114_RS00190	nuclear transport factor 2 family protein	TBFG_RS00190	nuclear transport factor 2 family protein	RVBD_RS00190	nuclear transport factor 2 family protein	Y980_RS00190	nuclear transport factor 2 family protein	HKBS1_RS00200	nuclear transport factor 2 family protein	MTBK_RS00200	nuclear transport factor 2 family protein	TBMG_RS00190	nuclear transport factor 2 family protein	TBSG_RS00190	nuclear transport factor 2 family protein
Rv0035	fatty-acid--CoA ligase FadD34	AZ248_RS00595	fatty acyl-AMP ligase	RN09_0048	fatty-acid--CoA ligase FadD34	N054_RS13570	fatty acyl-AMP ligase	DKM16_RS03960	fatty acyl-AMP ligase	RN06_0041	fatty-acid--CoA ligase FadD34	MT49_RS00205	fatty acyl-AMP ligase	MT7199_RS00195	fatty acyl-AMP ligase	HKBT1_RS00205	fatty acyl-AMP ligase	HKBT2_RS00205	fatty acyl-AMP ligase	CCDC5079_RS00205	fatty acyl-AMP ligase	CFBS_RS00205	fatty acyl-AMP ligase	CFBR_RS00205	fatty acyl-AMP ligase	CCDC5180_RS00205	fatty acyl-AMP ligase	MT_RS00195	fatty acyl-AMP ligase	MTCTRI2_RS00195	fatty acyl-AMP ligase	M943_RS00195	fatty acyl-AMP ligase	J114_RS00195	fatty acyl-AMP ligase	TBFG_RS00195	fatty acyl-AMP ligase	RVBD_RS00195	fatty acyl-AMP ligase	Y980_RS00195	fatty acyl-AMP ligase	HKBS1_RS00205	fatty acyl-AMP ligase	MTBK_RS00205	fatty acyl-AMP ligase	TBMG_RS00195	fatty acyl-AMP ligase	TBSG_RS00195	fatty acyl-AMP ligase
Rv0036c	hypothetical protein	AZ248_RS00600	TIGR03084 family protein	RN09_0049	hypothetical protein	N054_RS13565	TIGR03084 family protein	-	-	RN06_0042	hypothetical protein	MT49_RS00210	TIGR03084 family protein	MT7199_RS00200	TIGR03084 family protein	-	-	HKBT2_RS00210	TIGR03084 family protein	CCDC5079_RS00210	TIGR03084 family protein	CFBS_RS00210	TIGR03084 family protein	CFBR_RS00210	TIGR03084 family protein	CCDC5180_RS00210	TIGR03084 family protein	MT_RS00200	TIGR03084 family protein	MTCTRI2_RS00200	TIGR03084 family protein	M943_RS00200	TIGR03084 family protein	J114_RS00200	TIGR03084 family protein	TBFG_RS00200	TIGR03084 family protein	RVBD_RS00200	TIGR03084 family protein	Y980_RS00200	TIGR03084 family protein	HKBS1_RS00210	TIGR03084 family protein	MTBK_RS00210	TIGR03084 family protein	TBMG_RS00200	TIGR03084 family protein	TBSG_RS00200	TIGR03084 family protein
Rv0037c	MFS-type transporter	AZ248_RS00605	MFS transporter	RN09_0050	MFS-type transporter	N054_RS13560	MFS transporter	DKM16_RS03950	MFS transporter	RN06_0043	MFS-type transporter	MT49_RS00215	MFS transporter	MT7199_RS00205	MFS transporter	HKBT1_RS00215	MFS transporter	HKBT2_RS00215	MFS transporter	CCDC5079_RS00215	MFS transporter	CFBS_RS00215	MFS transporter	CFBR_RS00215	MFS transporter	CCDC5180_RS00215	MFS transporter	MT_RS00205	MFS transporter	MTCTRI2_RS00205	MFS transporter	M943_RS00205	MFS transporter	J114_RS00205	MFS transporter	TBFG_RS00205	MFS transporter	RVBD_RS00205	MFS transporter	Y980_RS00205	MFS transporter	HKBS1_RS00215	MFS transporter	MTBK_RS00215	MFS transporter	TBMG_RS00205	MFS transporter	TBSG_RS00205	MFS transporter
Rv0038	hypothetical protein	AZ248_RS00610	YqgE/AlgH family protein	RN09_0051	hypothetical protein	N054_RS13555	YqgE/AlgH family protein	DKM16_RS03945	YqgE/AlgH family protein	RN06_0045	hypothetical protein	MT49_RS00220	YqgE/AlgH family protein	MT7199_RS00210	YqgE/AlgH family protein	HKBT1_RS00220	YqgE/AlgH family protein	HKBT2_RS00220	YqgE/AlgH family protein	CCDC5079_RS00220	YqgE/AlgH family protein	CFBS_RS00220	YqgE/AlgH family protein	CFBR_RS00220	YqgE/AlgH family protein	CCDC5180_RS00220	YqgE/AlgH family protein	MT_RS00210	YqgE/AlgH family protein	MTCTRI2_RS00210	YqgE/AlgH family protein	M943_RS00210	YqgE/AlgH family protein	J114_RS00210	YqgE/AlgH family protein	TBFG_RS00210	YqgE/AlgH family protein	RVBD_RS00210	YqgE/AlgH family protein	Y980_RS00210	YqgE/AlgH family protein	HKBS1_RS00220	YqgE/AlgH family protein	MTBK_RS00220	YqgE/AlgH family protein	TBMG_RS00210	YqgE/AlgH family protein	TBSG_RS00210	YqgE/AlgH family protein
Rv0039c	transmembrane protein	AZ248_RS00615	membrane protein	RN09_0052	transmembrane protein	N054_RS13550	membrane protein	DKM16_RS03940	membrane protein	RN06_0046	transmembrane protein	MT49_RS00225	membrane protein	MT7199_RS00215	hypothetical protein	HKBT1_RS00225	membrane protein	HKBT2_RS00225	membrane protein	-	-	CFBS_RS00225	membrane protein	CFBR_RS00225	membrane protein	CCDC5180_RS00225	membrane protein	MT_RS00215	hypothetical protein	MTCTRI2_RS00215	hypothetical protein	M943_RS00215	membrane protein	J114_RS00215	hypothetical protein	TBFG_RS00215	hypothetical protein	RVBD_RS00215	hypothetical protein	Y980_RS00215	hypothetical protein	HKBS1_RS00225	membrane protein	MTBK_RS00225	membrane protein	TBMG_RS00215	hypothetical protein	TBSG_RS00215	hypothetical protein
Rv0040c	hypothetical protein	AZ248_RS00620	LpqN/LpqT family lipoprotein	RN09_0053	proline-rich protein	N054_RS13545	hypothetical protein	DKM16_RS03935	hypothetical protein	RN06_0047	proline-rich protein	MT49_RS00230	hypothetical protein	MT7199_RS00220	hypothetical protein	HKBT1_RS00230	hypothetical protein	HKBT2_RS00230	hypothetical protein	CCDC5079_RS00230	hypothetical protein	CFBS_RS00230	hypothetical protein	CFBR_RS00230	hypothetical protein	CCDC5180_RS00230	hypothetical protein	MT_RS00220	hypothetical protein	MTCTRI2_RS00220	hypothetical protein	M943_RS00220	hypothetical protein	J114_RS00220	hypothetical protein	TBFG_RS00220	hypothetical protein	RVBD_RS00220	hypothetical protein	Y980_RS00220	hypothetical protein	HKBS1_RS00230	hypothetical protein	MTBK_RS00230	hypothetical protein	TBMG_RS00220	hypothetical protein	TBSG_RS00220	hypothetical protein
Rv0041	leucine--tRNA ligase	AZ248_RS00625	leucine--tRNA ligase	RN09_0054	leucine--tRNA ligase	N054_RS13540	leucine--tRNA ligase	DKM16_RS03930	leucine--tRNA ligase	RN06_0049	leucine--tRNA ligase	MT49_RS00235	leucine--tRNA ligase	MT7199_RS00225	leucine--tRNA ligase	HKBT1_RS00235	leucine--tRNA ligase	HKBT2_RS00235	leucine--tRNA ligase	CCDC5079_RS00235	leucine--tRNA ligase	CFBS_RS00235	leucine--tRNA ligase	CFBR_RS00235	leucine--tRNA ligase	CCDC5180_RS00235	leucine--tRNA ligase	MT_RS00225	leucine--tRNA ligase	MTCTRI2_RS00225	leucine--tRNA ligase	M943_RS00225	leucine--tRNA ligase	J114_RS00225	leucine--tRNA ligase	TBFG_RS00225	leucine--tRNA ligase	RVBD_RS00225	leucine--tRNA ligase	Y980_RS00225	leucine--tRNA ligase	HKBS1_RS00235	leucine--tRNA ligase	MTBK_RS00235	leucine--tRNA ligase	TBMG_RS00225	leucine--tRNA ligase	TBSG_RS00225	leucine--tRNA ligase
Rv0042c	transcriptional regulator	AZ248_RS00630	MarR family transcriptional regulator	RN09_0055	transcriptional regulator	N054_RS13535	MarR family transcriptional regulator	DKM16_RS03925	MarR family transcriptional regulator	RN06_0050	transcriptional regulator	MT49_RS00240	MarR family transcriptional regulator	MT7199_RS00230	MarR family transcriptional regulator	HKBT1_RS00240	MarR family transcriptional regulator	HKBT2_RS00240	MarR family transcriptional regulator	CCDC5079_RS00240	MarR family transcriptional regulator	CFBS_RS00240	MarR family transcriptional regulator	CFBR_RS00240	MarR family transcriptional regulator	CCDC5180_RS00240	MarR family transcriptional regulator	MT_RS00230	MarR family transcriptional regulator	MTCTRI2_RS00230	MarR family transcriptional regulator	M943_RS00230	MarR family transcriptional regulator	J114_RS00230	MarR family transcriptional regulator	TBFG_RS00230	MarR family transcriptional regulator	RVBD_RS00230	MarR family transcriptional regulator	Y980_RS00230	MarR family transcriptional regulator	HKBS1_RS00240	MarR family transcriptional regulator	MTBK_RS00240	MarR family transcriptional regulator	TBMG_RS00230	MarR family transcriptional regulator	TBSG_RS00230	MarR family transcriptional regulator
Rv0043c	HTH-type transcriptional regulator	AZ248_RS00635	GntR family transcriptional regulator	RN09_0056	HTH-type transcriptional regulator	N054_RS13530	GntR family transcriptional regulator	DKM16_RS03920	GntR family transcriptional regulator	RN06_0051	HTH-type transcriptional regulator	MT49_RS00245	GntR family transcriptional regulator	MT7199_RS00235	GntR family transcriptional regulator	HKBT1_RS00245	GntR family transcriptional regulator	HKBT2_RS00245	GntR family transcriptional regulator	CCDC5079_RS00245	GntR family transcriptional regulator	CFBS_RS00245	GntR family transcriptional regulator	CFBR_RS00245	GntR family transcriptional regulator	CCDC5180_RS00245	GntR family transcriptional regulator	MT_RS00235	GntR family transcriptional regulator	MTCTRI2_RS00235	GntR family transcriptional regulator	M943_RS00235	GntR family transcriptional regulator	J114_RS00235	GntR family transcriptional regulator	TBFG_RS00235	GntR family transcriptional regulator	RVBD_RS00235	GntR family transcriptional regulator	Y980_RS00235	GntR family transcriptional regulator	HKBS1_RS00245	GntR family transcriptional regulator	MTBK_RS00245	GntR family transcriptional regulator	TBMG_RS00235	GntR family transcriptional regulator	TBSG_RS00235	GntR family transcriptional regulator
Rv0044c	oxidoreductase	AZ248_RS00640	LLM class F420-dependent oxidoreductase	RN09_0057	oxidoreductase	N054_RS13525	LLM class F420-dependent oxidoreductase	DKM16_RS03915	LLM class F420-dependent oxidoreductase	RN06_0052	oxidoreductase	MT49_RS00250	LLM class F420-dependent oxidoreductase	MT7199_RS00240	LLM class F420-dependent oxidoreductase	HKBT1_RS00250	LLM class F420-dependent oxidoreductase	HKBT2_RS00250	LLM class F420-dependent oxidoreductase	CCDC5079_RS00250	LLM class F420-dependent oxidoreductase	CFBS_RS00250	LLM class F420-dependent oxidoreductase	CFBR_RS00250	LLM class F420-dependent oxidoreductase	CCDC5180_RS00250	LLM class F420-dependent oxidoreductase	MT_RS00240	LLM class F420-dependent oxidoreductase	MTCTRI2_RS00240	LLM class F420-dependent oxidoreductase	M943_RS00240	LLM class F420-dependent oxidoreductase	J114_RS00240	LLM class F420-dependent oxidoreductase	TBFG_RS00240	LLM class F420-dependent oxidoreductase	RVBD_RS00240	LLM class F420-dependent oxidoreductase	Y980_RS00240	LLM class F420-dependent oxidoreductase	HKBS1_RS00250	LLM class F420-dependent oxidoreductase	MTBK_RS00250	LLM class F420-dependent oxidoreductase	TBMG_RS00240	LLM class F420-dependent oxidoreductase	TBSG_RS00240	LLM class F420-dependent oxidoreductase
Rv0045c	hydrolase	AZ248_RS00645	alpha/beta hydrolase	RN09_0058	hydrolase	N054_RS13520	alpha/beta hydrolase	DKM16_RS03910	alpha/beta hydrolase	RN06_0053	hydrolase	-	-	MT7199_RS00245	alpha/beta hydrolase	-	-	-	-	-	-	-	-	-	-	-	-	MT_RS00245	alpha/beta hydrolase	MTCTRI2_RS00245	alpha/beta hydrolase	M943_RS00245	alpha/beta hydrolase	J114_RS00245	alpha/beta hydrolase	TBFG_RS00245	alpha/beta hydrolase	RVBD_RS00245	alpha/beta hydrolase	Y980_RS00245	alpha/beta hydrolase	-	-	-	-	TBMG_RS00245	alpha/beta hydrolase	TBSG_RS00245	alpha/beta hydrolase
Rv0046c	inositol-3-phosphate synthase	AZ248_RS00650	inositol-3-phosphate synthase	RN09_0059	inositol-3-phosphate synthase	N054_RS13515	inositol-3-phosphate synthase	DKM16_RS03905	inositol-3-phosphate synthase	RN06_0054	inositol-3-phosphate synthase	MT49_RS00260	inositol-3-phosphate synthase	MT7199_RS00250	inositol-3-phosphate synthase	HKBT1_RS00260	inositol-3-phosphate synthase	HKBT2_RS00260	inositol-3-phosphate synthase	CCDC5079_RS00260	inositol-3-phosphate synthase	CFBS_RS00260	inositol-3-phosphate synthase	CFBR_RS00260	inositol-3-phosphate synthase	CCDC5180_RS00260	inositol-3-phosphate synthase	MT_RS00250	inositol-3-phosphate synthase	MTCTRI2_RS00250	inositol-3-phosphate synthase	M943_RS00250	inositol-3-phosphate synthase	J114_RS00250	inositol-3-phosphate synthase	TBFG_RS00250	inositol-3-phosphate synthase	RVBD_RS00250	inositol-3-phosphate synthase	Y980_RS00250	inositol-3-phosphate synthase	HKBS1_RS00260	inositol-3-phosphate synthase	MTBK_RS00260	inositol-3-phosphate synthase	TBMG_RS00250	inositol-3-phosphate synthase	TBSG_RS00250	inositol-3-phosphate synthase
Rv0047c	hypothetical protein	AZ248_RS00655	helix-turn-helix transcriptional regulator	RN09_0060	hypothetical protein	N054_RS13510	helix-turn-helix transcriptional regulator	DKM16_RS03900	helix-turn-helix transcriptional regulator	RN06_0055	hypothetical protein	MT49_RS00265	helix-turn-helix transcriptional regulator	MT7199_RS00255	helix-turn-helix transcriptional regulator	HKBT1_RS00265	helix-turn-helix transcriptional regulator	HKBT2_RS00265	helix-turn-helix transcriptional regulator	CCDC5079_RS00265	helix-turn-helix transcriptional regulator	CFBS_RS00265	helix-turn-helix transcriptional regulator	CFBR_RS00265	helix-turn-helix transcriptional regulator	CCDC5180_RS00265	helix-turn-helix transcriptional regulator	MT_RS00255	helix-turn-helix transcriptional regulator	MTCTRI2_RS00255	helix-turn-helix transcriptional regulator	M943_RS00255	helix-turn-helix transcriptional regulator	J114_RS00255	helix-turn-helix transcriptional regulator	TBFG_RS00255	helix-turn-helix transcriptional regulator	RVBD_RS00255	helix-turn-helix transcriptional regulator	Y980_RS00255	helix-turn-helix transcriptional regulator	HKBS1_RS00265	helix-turn-helix transcriptional regulator	MTBK_RS00265	helix-turn-helix transcriptional regulator	TBMG_RS00255	helix-turn-helix transcriptional regulator	TBSG_RS00255	helix-turn-helix transcriptional regulator
Rv0048c	membrane protein	AZ248_RS00660	DUF1707 domain-containing protein	RN09_0061	membrane protein	N054_RS13505	DUF1707 domain-containing protein	DKM16_RS03895	DUF1707 domain-containing protein	RN06_0056	membrane protein	MT49_RS00270	DUF1707 domain-containing protein	MT7199_RS00260	DUF1707 domain-containing protein	HKBT1_RS00270	DUF1707 domain-containing protein	HKBT2_RS00270	DUF1707 domain-containing protein	CCDC5079_RS00270	DUF1707 domain-containing protein	CFBS_RS00270	DUF1707 domain-containing protein	CFBR_RS00270	DUF1707 domain-containing protein	CCDC5180_RS00270	DUF1707 domain-containing protein	MT_RS00260	DUF1707 domain-containing protein	MTCTRI2_RS00260	DUF1707 domain-containing protein	M943_RS00260	DUF1707 domain-containing protein	-	-	TBFG_RS00260	DUF1707 domain-containing protein	RVBD_RS00260	DUF1707 domain-containing protein	Y980_RS00260	DUF1707 domain-containing protein	HKBS1_RS00270	DUF1707 domain-containing protein	MTBK_RS00270	DUF1707 domain-containing protein	TBMG_RS00260	DUF1707 domain-containing protein	TBSG_RS00260	DUF1707 domain-containing protein
Rv0049	hypothetical protein	AZ248_RS00665	DUF5318 domain-containing protein	RN09_0062	hypothetical protein	N054_RS13500	DUF5318 domain-containing protein	DKM16_RS03890	DUF5318 domain-containing protein	RN06_0057	hypothetical protein	MT49_RS00275	DUF5318 domain-containing protein	MT7199_RS00265	DUF5318 domain-containing protein	HKBT1_RS00275	DUF5318 domain-containing protein	HKBT2_RS00275	DUF5318 domain-containing protein	CCDC5079_RS00275	DUF5318 domain-containing protein	CFBS_RS00275	DUF5318 domain-containing protein	CFBR_RS00275	DUF5318 domain-containing protein	CCDC5180_RS00275	DUF5318 domain-containing protein	MT_RS00265	DUF5318 domain-containing protein	MTCTRI2_RS00265	DUF5318 domain-containing protein	M943_RS00265	DUF5318 domain-containing protein	J114_RS00265	DUF5318 domain-containing protein	TBFG_RS00265	DUF5318 domain-containing protein	RVBD_RS00265	DUF5318 domain-containing protein	Y980_RS00265	DUF5318 domain-containing protein	HKBS1_RS00275	DUF5318 domain-containing protein	MTBK_RS00275	DUF5318 domain-containing protein	TBMG_RS00265	DUF5318 domain-containing protein	TBSG_RS00265	DUF5318 domain-containing protein
Rv0050	bifunctional penicillin-insensitive transglycosylase/penicillin-sensitive transpeptidase	AZ248_RS00670	transglycosylase/D,D-transpeptidase PonA1	RN09_0063	bifunctional penicillin-insensitive transglycosylase/penicillin-sensitive transpeptidase	N054_RS13495	transglycosylase/D,D-transpeptidase PonA1	DKM16_RS03885	transglycosylase/D,D-transpeptidase PonA1	-	-	MT49_RS00280	transglycosylase/D,D-transpeptidase PonA1	MT7199_RS00270	transglycosylase/D,D-transpeptidase PonA1	HKBT1_RS00280	transglycosylase/D,D-transpeptidase PonA1	HKBT2_RS00280	transglycosylase/D,D-transpeptidase PonA1	CCDC5079_RS00280	transglycosylase/D,D-transpeptidase PonA1	CFBS_RS00280	transglycosylase/D,D-transpeptidase PonA1	CFBR_RS00280	transglycosylase/D,D-transpeptidase PonA1	CCDC5180_RS00280	transglycosylase/D,D-transpeptidase PonA1	MT_RS00270	transglycosylase/D,D-transpeptidase PonA1	MTCTRI2_RS00270	transglycosylase/D,D-transpeptidase PonA1	M943_RS00270	transglycosylase/D,D-transpeptidase PonA1	J114_RS00270	transglycosylase/D,D-transpeptidase PonA1	TBFG_RS00270	transglycosylase/D,D-transpeptidase PonA1	RVBD_RS00270	transglycosylase/D,D-transpeptidase PonA1	Y980_RS00270	transglycosylase/D,D-transpeptidase PonA1	HKBS1_RS00280	transglycosylase/D,D-transpeptidase PonA1	MTBK_RS00280	transglycosylase/D,D-transpeptidase PonA1	TBMG_RS00270	transglycosylase/D,D-transpeptidase PonA1	TBSG_RS00270	transglycosylase/D,D-transpeptidase PonA1
Rv0051	transmembrane protein	AZ248_RS00675	DUF2029 domain-containing protein	RN09_0064	transmembrane protein	N054_RS13490	DUF2029 domain-containing protein	DKM16_RS03880	DUF2029 domain-containing protein	RN06_0059	transmembrane protein	MT49_RS00285	DUF2029 domain-containing protein	MT7199_RS00275	DUF2029 domain-containing protein	HKBT1_RS00285	DUF2029 domain-containing protein	HKBT2_RS00285	DUF2029 domain-containing protein	-	-	CFBS_RS00285	DUF2029 domain-containing protein	CFBR_RS00285	DUF2029 domain-containing protein	CCDC5180_RS00285	DUF2029 domain-containing protein	MT_RS00275	DUF2029 domain-containing protein	MTCTRI2_RS00275	DUF2029 domain-containing protein	M943_RS00275	DUF2029 domain-containing protein	J114_RS00275	DUF2029 domain-containing protein	TBFG_RS00275	DUF2029 domain-containing protein	RVBD_RS00275	DUF2029 domain-containing protein	Y980_RS00275	DUF2029 domain-containing protein	HKBS1_RS00285	DUF2029 domain-containing protein	MTBK_RS00285	DUF2029 domain-containing protein	TBMG_RS00275	DUF2029 domain-containing protein	TBSG_RS00275	DUF2029 domain-containing protein
Rv0052	hypothetical protein	AZ248_RS00680	DJ-1/PfpI family protein	RN09_0065	hypothetical protein	N054_RS13485	DJ-1/PfpI family protein	DKM16_RS03875	DJ-1/PfpI family protein	RN06_0060	hypothetical protein	MT49_RS00290	DJ-1/PfpI family protein	MT7199_RS00280	DJ-1/PfpI family protein	HKBT1_RS00290	DJ-1/PfpI family protein	HKBT2_RS00290	DJ-1/PfpI family protein	CCDC5079_RS00290	DJ-1/PfpI family protein	CFBS_RS00290	DJ-1/PfpI family protein	CFBR_RS00290	DJ-1/PfpI family protein	CCDC5180_RS00290	DJ-1/PfpI family protein	MT_RS00280	DJ-1/PfpI family protein	MTCTRI2_RS00280	DJ-1/PfpI family protein	M943_RS00280	DJ-1/PfpI family protein	J114_RS00280	DJ-1/PfpI family protein	TBFG_RS00280	DJ-1/PfpI family protein	RVBD_RS00280	DJ-1/PfpI family protein	Y980_RS00280	DJ-1/PfpI family protein	HKBS1_RS00290	DJ-1/PfpI family protein	MTBK_RS00290	DJ-1/PfpI family protein	TBMG_RS00280	DJ-1/PfpI family protein	TBSG_RS00280	DJ-1/PfpI family protein
Rv0053	30S ribosomal protein S6	AZ248_RS00685	30S ribosomal protein S6	RN09_0066	30S ribosomal protein S6	N054_RS13480	30S ribosomal protein S6	DKM16_RS03870	30S ribosomal protein S6	RN06_0061	30S ribosomal protein S6	MT49_RS00295	30S ribosomal protein S6	MT7199_RS00285	30S ribosomal protein S6	HKBT1_RS00295	30S ribosomal protein S6	HKBT2_RS00295	30S ribosomal protein S6	CCDC5079_RS00295	30S ribosomal protein S6	CFBS_RS00295	30S ribosomal protein S6	CFBR_RS00295	30S ribosomal protein S6	CCDC5180_RS00295	30S ribosomal protein S6	MT_RS00285	30S ribosomal protein S6	MTCTRI2_RS00285	30S ribosomal protein S6	M943_RS00285	30S ribosomal protein S6	J114_RS00285	30S ribosomal protein S6	TBFG_RS00285	30S ribosomal protein S6	RVBD_RS00285	30S ribosomal protein S6	Y980_RS00285	30S ribosomal protein S6	HKBS1_RS00295	30S ribosomal protein S6	MTBK_RS00295	30S ribosomal protein S6	TBMG_RS00285	30S ribosomal protein S6	TBSG_RS00285	30S ribosomal protein S6
Rv0054	single-strand DNA-binding protein	AZ248_RS00690	single-stranded DNA-binding protein	RN09_0067	single-strand DNA-binding protein	N054_RS13475	single-stranded DNA-binding protein	DKM16_RS03865	single-stranded DNA-binding protein	RN06_0062	single-strand DNA-binding protein	MT49_RS00300	single-stranded DNA-binding protein	MT7199_RS00290	single-stranded DNA-binding protein	HKBT1_RS00300	single-stranded DNA-binding protein	HKBT2_RS00300	single-stranded DNA-binding protein	CCDC5079_RS00300	single-stranded DNA-binding protein	CFBS_RS00300	single-stranded DNA-binding protein	CFBR_RS00300	single-stranded DNA-binding protein	CCDC5180_RS00300	single-stranded DNA-binding protein	MT_RS00290	single-stranded DNA-binding protein	MTCTRI2_RS00290	single-stranded DNA-binding protein	M943_RS00290	single-stranded DNA-binding protein	J114_RS00290	single-stranded DNA-binding protein	TBFG_RS00290	single-stranded DNA-binding protein	RVBD_RS00290	single-stranded DNA-binding protein	Y980_RS00290	single-stranded DNA-binding protein	HKBS1_RS00300	single-stranded DNA-binding protein	MTBK_RS00300	single-stranded DNA-binding protein	TBMG_RS00290	single-stranded DNA-binding protein	TBSG_RS00290	single-stranded DNA-binding protein
Rv0055	30S ribosomal protein S18	AZ248_RS00695	30S ribosomal protein S18	RN09_0068	30S ribosomal protein S18	N054_RS13470	30S ribosomal protein S18	DKM16_RS03860	30S ribosomal protein S18	RN06_0063	30S ribosomal protein S18	MT49_RS00305	30S ribosomal protein S18	MT7199_RS00295	30S ribosomal protein S18	HKBT1_RS00305	30S ribosomal protein S18	HKBT2_RS00305	30S ribosomal protein S18	CCDC5079_RS00305	30S ribosomal protein S18	CFBS_RS00305	30S ribosomal protein S18	CFBR_RS00305	30S ribosomal protein S18	CCDC5180_RS00305	30S ribosomal protein S18	MT_RS00295	30S ribosomal protein S18	MTCTRI2_RS00295	30S ribosomal protein S18	M943_RS00295	30S ribosomal protein S18	J114_RS00295	30S ribosomal protein S18	TBFG_RS00295	30S ribosomal protein S18	RVBD_RS00295	30S ribosomal protein S18	Y980_RS00295	30S ribosomal protein S18	HKBS1_RS00305	30S ribosomal protein S18	MTBK_RS00305	30S ribosomal protein S18	TBMG_RS00295	30S ribosomal protein S18	TBSG_RS00295	30S ribosomal protein S18
Rv0056	50S ribosomal protein L9	AZ248_RS00700	50S ribosomal protein L9	RN09_0069	50S ribosomal protein L9	N054_RS13465	50S ribosomal protein L9	DKM16_RS03855	50S ribosomal protein L9	RN06_0064	50S ribosomal protein L9	MT49_RS00310	50S ribosomal protein L9	MT7199_RS00300	50S ribosomal protein L9	HKBT1_RS00310	50S ribosomal protein L9	HKBT2_RS00310	50S ribosomal protein L9	CCDC5079_RS00310	50S ribosomal protein L9	CFBS_RS00310	50S ribosomal protein L9	CFBR_RS00310	50S ribosomal protein L9	CCDC5180_RS00310	50S ribosomal protein L9	MT_RS00300	50S ribosomal protein L9	MTCTRI2_RS00300	50S ribosomal protein L9	M943_RS00300	50S ribosomal protein L9	J114_RS00300	50S ribosomal protein L9	TBFG_RS00300	50S ribosomal protein L9	RVBD_RS00300	50S ribosomal protein L9	Y980_RS00300	50S ribosomal protein L9	HKBS1_RS00310	50S ribosomal protein L9	MTBK_RS00310	50S ribosomal protein L9	TBMG_RS00300	50S ribosomal protein L9	TBSG_RS00300	50S ribosomal protein L9
Rv0057	hypothetical protein	AZ248_RS00705	hypothetical protein	RN09_0070	hypothetical protein	N054_RS13460	hypothetical protein	DKM16_RS03850	hypothetical protein	-	-	MT49_RS00315	hypothetical protein	MT7199_RS00305	hypothetical protein	HKBT1_RS00315	hypothetical protein	HKBT2_RS00315	hypothetical protein	CCDC5079_RS00315	hypothetical protein	CFBS_RS00315	hypothetical protein	CFBR_RS00315	hypothetical protein	CCDC5180_RS00315	hypothetical protein	MT_RS00305	hypothetical protein	MTCTRI2_RS00305	hypothetical protein	M943_RS00305	hypothetical protein	J114_RS00305	hypothetical protein	TBFG_RS00305	hypothetical protein	RVBD_RS00305	hypothetical protein	Y980_RS00305	hypothetical protein	HKBS1_RS00315	hypothetical protein	MTBK_RS00315	hypothetical protein	TBMG_RS00305	hypothetical protein	TBSG_RS00305	hypothetical protein
Rv0058	replicative DNA helicase	AZ248_RS00710	replicative DNA helicase	RN09_0071	replicative DNA helicase	N054_RS13455	replicative DNA helicase	DKM16_RS03845	replicative DNA helicase	RN06_0067	replicative DNA helicase	MT49_RS00320	replicative DNA helicase	MT7199_RS00310	replicative DNA helicase	HKBT1_RS00320	replicative DNA helicase	HKBT2_RS00320	replicative DNA helicase	CCDC5079_RS00320	replicative DNA helicase	CFBS_RS00320	replicative DNA helicase	CFBR_RS00320	replicative DNA helicase	CCDC5180_RS00320	replicative DNA helicase	MT_RS00310	replicative DNA helicase	MTCTRI2_RS00310	replicative DNA helicase	M943_RS00310	intein-containing replicative DNA helicase	J114_RS00310	replicative DNA helicase	TBFG_RS00310	replicative DNA helicase	RVBD_RS00310	replicative DNA helicase	Y980_RS00310	replicative DNA helicase	HKBS1_RS00320	replicative DNA helicase	MTBK_RS00320	replicative DNA helicase	TBMG_RS00310	replicative DNA helicase	TBSG_RS00310	replicative DNA helicase
Rv0059	hypothetical protein	AZ248_RS00715	toxin-antitoxin system toxin DarT	RN09_0072	hypothetical protein	N054_RS13450	DUF4433 domain-containing protein	DKM16_RS03840	DUF4433 domain-containing protein	RN06_0068	hypothetical protein	MT49_RS00325	DUF4433 domain-containing protein	MT7199_RS00315	DUF4433 domain-containing protein	HKBT1_RS00325	DUF4433 domain-containing protein	HKBT2_RS00325	DUF4433 domain-containing protein	CCDC5079_RS00325	DUF4433 domain-containing protein	CFBS_RS00325	DUF4433 domain-containing protein	CFBR_RS00325	DUF4433 domain-containing protein	CCDC5180_RS00325	DUF4433 domain-containing protein	MT_RS00315	DUF4433 domain-containing protein	MTCTRI2_RS00315	DUF4433 domain-containing protein	M943_RS00315	DUF4433 domain-containing protein	J114_RS00315	DUF4433 domain-containing protein	TBFG_RS00315	DUF4433 domain-containing protein	RVBD_RS00315	DUF4433 domain-containing protein	Y980_RS00315	DUF4433 domain-containing protein	HKBS1_RS00325	DUF4433 domain-containing protein	MTBK_RS00325	DUF4433 domain-containing protein	TBMG_RS00315	DUF4433 domain-containing protein	TBSG_RS00315	DUF4433 domain-containing protein
Rv0060	hypothetical protein	AZ248_RS00720	macro domain-containing protein	RN09_0074	hypothetical protein	N054_RS13445	hypothetical protein	DKM16_RS03835	hypothetical protein	RN06_0069	hypothetical protein	MT49_RS00330	hypothetical protein	MT7199_RS00320	hypothetical protein	HKBT1_RS00330	hypothetical protein	HKBT2_RS00330	hypothetical protein	CCDC5079_RS00330	hypothetical protein	CFBS_RS00330	hypothetical protein	CFBR_RS00330	hypothetical protein	CCDC5180_RS00330	hypothetical protein	MT_RS00320	hypothetical protein	MTCTRI2_RS00320	hypothetical protein	M943_RS00320	hypothetical protein	J114_RS00320	hypothetical protein	TBFG_RS00320	hypothetical protein	RVBD_RS00320	hypothetical protein	Y980_RS00320	hypothetical protein	HKBS1_RS00330	hypothetical protein	MTBK_RS00330	hypothetical protein	TBMG_RS00320	hypothetical protein	TBSG_RS00320	hypothetical protein
Rv0061c	hypothetical protein	AZ248_RS20390	hypothetical protein	RN09_0075	hypothetical protein	N054_RS13440	hypothetical protein	DKM16_RS03830	hypothetical protein	RN06_0071	hypothetical protein	-	-	MT7199_RS20710	hypothetical protein	-	-	-	-	-	-	-	-	-	-	-	-	MT_RS20650	hypothetical protein	MTCTRI2_RS20705	hypothetical protein	M943_RS00325	hypothetical protein	J114_RS00325	hypothetical protein	TBFG_RS20775	hypothetical protein	RVBD_RS20755	hypothetical protein	Y980_RS20765	hypothetical protein	-	-	-	-	TBMG_RS20675	hypothetical protein	TBSG_RS20670	hypothetical protein
Rv0062	cellulase CelA	AZ248_RS00735	cellulase CelA	RN09_0076	cellulase CelA	N054_RS13435	cellulase CelA	DKM16_RS03820	endo-1,4-beta-glucanase	RN06_0072	cellulase CelA	MT49_RS00345	cellulase CelA	MT7199_RS00335	cellulase CelA	HKBT1_RS00345	cellulase CelA	HKBT2_RS00345	cellulase CelA	CCDC5079_RS00345	cellulase CelA	CFBS_RS00345	cellulase CelA	CFBR_RS00345	cellulase CelA	CCDC5180_RS00345	cellulase CelA	MT_RS00335	endo-1,4-beta-glucanase	MTCTRI2_RS00335	cellulase CelA	M943_RS00335	endo-1,4-beta-glucanase	J114_RS00335	endo-1,4-beta-glucanase	TBFG_RS00335	cellulase CelA	RVBD_RS00335	cellulase CelA	Y980_RS00335	cellulase CelA	HKBS1_RS00345	cellulase CelA	MTBK_RS00345	cellulase CelA	TBMG_RS00335	cellulase CelA	TBSG_RS00335	cellulase CelA
Rv0063	oxidoreductase	AZ248_RS00740	FAD-binding oxidoreductase	RN09_0077	oxidoreductase	N054_RS13430	FAD-binding oxidoreductase	DKM16_RS03815	FAD-binding oxidoreductase	RN06_0073	oxidoreductase	MT49_RS00350	FAD-binding oxidoreductase	MT7199_RS00340	FAD-binding oxidoreductase	HKBT1_RS00350	FAD-binding oxidoreductase	HKBT2_RS00350	FAD-binding oxidoreductase	CCDC5079_RS00350	FAD-binding oxidoreductase	CFBS_RS00350	FAD-binding oxidoreductase	CFBR_RS00350	FAD-binding oxidoreductase	CCDC5180_RS00350	FAD-binding oxidoreductase	MT_RS00340	FAD-binding oxidoreductase	MTCTRI2_RS00340	FAD-binding oxidoreductase	M943_RS00340	FAD-binding oxidoreductase	J114_RS00340	FAD-binding oxidoreductase	TBFG_RS00340	FAD-binding oxidoreductase	RVBD_RS00340	FAD-binding oxidoreductase	Y980_RS00340	FAD-binding oxidoreductase	HKBS1_RS00350	FAD-binding oxidoreductase	MTBK_RS00350	FAD-binding oxidoreductase	TBMG_RS00340	FAD-binding oxidoreductase	TBSG_RS00340	FAD-binding oxidoreductase
Rv0063a	hypothetical protein	AZ248_RS20395	hypothetical protein	RN09_0078	hypothetical protein	N054_RS25635	hypothetical protein	DKM16_RS03810	hypothetical protein	RN06_0074	hypothetical protein	MT49_RS20745	hypothetical protein	MT7199_RS20715	hypothetical protein	HKBT1_RS20755	hypothetical protein	HKBT2_RS20730	hypothetical protein	CCDC5079_RS20755	hypothetical protein	CFBS_RS20825	hypothetical protein	CFBR_RS20795	hypothetical protein	CCDC5180_RS20785	hypothetical protein	MT_RS20655	hypothetical protein	MTCTRI2_RS20710	hypothetical protein	M943_RS20585	hypothetical protein	J114_RS20640	hypothetical protein	TBFG_RS20780	hypothetical protein	RVBD_RS20760	hypothetical protein	Y980_RS20770	hypothetical protein	HKBS1_RS20730	hypothetical protein	MTBK_RS20630	hypothetical protein	TBMG_RS20680	hypothetical protein	TBSG_RS20675	hypothetical protein
Rv0064	transmembrane protein	AZ248_RS00745	UPF0182 family protein	RN09_0081	transmembrane protein	N054_RS13425	UPF0182 family protein	DKM16_RS03805	UPF0182 family protein	RN06_0075	transmembrane protein	MT49_RS00355	UPF0182 family protein	MT7199_RS00345	UPF0182 family protein	HKBT1_RS00355	UPF0182 family protein	HKBT2_RS00355	UPF0182 family protein	CCDC5079_RS00355	UPF0182 family protein	CFBS_RS00355	UPF0182 family protein	CFBR_RS00355	UPF0182 family protein	CCDC5180_RS00355	UPF0182 family protein	MT_RS00345	UPF0182 family protein	MTCTRI2_RS00345	UPF0182 family protein	M943_RS00345	UPF0182 family protein	J114_RS00345	UPF0182 family protein	-	-	RVBD_RS00345	UPF0182 family protein	Y980_RS00345	UPF0182 family protein	HKBS1_RS00355	UPF0182 family protein	MTBK_RS00355	UPF0182 family protein	TBMG_RS00345	UPF0182 family protein	TBSG_RS00345	UPF0182 family protein
Rv0064A	antitoxin VapB1	AZ248_RS00750	antitoxin VapB1	RN09_0082	antitoxin VapB1	N054_RS13420	antitoxin VapB1	DKM16_RS03800	hypothetical protein	-	-	MT49_RS00360	antitoxin VapB1	MT7199_RS00350	antitoxin VapB1	HKBT1_RS00360	antitoxin VapB1	HKBT2_RS00360	antitoxin VapB1	CCDC5079_RS00360	antitoxin VapB1	CFBS_RS00360	antitoxin VapB1	CFBR_RS00360	antitoxin VapB1	CCDC5180_RS00360	antitoxin VapB1	MT_RS00350	antitoxin VapB1	MTCTRI2_RS00350	antitoxin VapB1	M943_RS00350	antitoxin VapB1	J114_RS00350	antitoxin VapB1	TBFG_RS00350	antitoxin VapB1	RVBD_RS00350	antitoxin VapB1	Y980_RS00350	antitoxin VapB1	HKBS1_RS00360	antitoxin VapB1	MTBK_RS00360	antitoxin VapB1	TBMG_RS00350	antitoxin VapB1	TBSG_RS00350	antitoxin VapB1
Rv0065	ribonuclease VapC1	AZ248_RS00755	type II toxin-antitoxin system ribonuclease VapC1	RN09_0083	ribonuclease VapC1	N054_RS13415	type II toxin-antitoxin system ribonuclease VapC1	DKM16_RS03795	type II toxin-antitoxin system ribonuclease VapC1	RN06_0077	ribonuclease VapC1	MT49_RS00365	type II toxin-antitoxin system ribonuclease VapC1	MT7199_RS00355	type II toxin-antitoxin system ribonuclease VapC1	HKBT1_RS00365	type II toxin-antitoxin system ribonuclease VapC1	HKBT2_RS00365	type II toxin-antitoxin system ribonuclease VapC1	CCDC5079_RS00365	PIN domain-containing protein	CFBS_RS00365	PIN domain-containing protein	CFBR_RS00365	type II toxin-antitoxin system ribonuclease VapC1	CCDC5180_RS00365	PIN domain-containing protein	MT_RS00355	type II toxin-antitoxin system ribonuclease VapC1	MTCTRI2_RS00355	type II toxin-antitoxin system ribonuclease VapC1	M943_RS00355	type II toxin-antitoxin system ribonuclease VapC1	J114_RS00355	type II toxin-antitoxin system ribonuclease VapC1	TBFG_RS00355	PIN domain-containing protein	RVBD_RS00355	PIN domain-containing protein	Y980_RS00355	type II toxin-antitoxin system ribonuclease VapC1	HKBS1_RS00365	type II toxin-antitoxin system ribonuclease VapC1	MTBK_RS00365	PIN domain-containing protein	TBMG_RS00355	PIN domain-containing protein	TBSG_RS00355	PIN domain-containing protein
Rv0066c	isocitrate dehydrogenase	AZ248_RS00760	NADP-dependent isocitrate dehydrogenase	RN09_0084	isocitrate dehydrogenase	N054_RS13410	NADP-dependent isocitrate dehydrogenase	DKM16_RS03790	NADP-dependent isocitrate dehydrogenase	RN06_0079	isocitrate dehydrogenase	MT49_RS00370	NADP-dependent isocitrate dehydrogenase	MT7199_RS00360	NADP-dependent isocitrate dehydrogenase	HKBT1_RS00370	NADP-dependent isocitrate dehydrogenase	HKBT2_RS00370	NADP-dependent isocitrate dehydrogenase	CCDC5079_RS00370	NADP-dependent isocitrate dehydrogenase	CFBS_RS00370	NADP-dependent isocitrate dehydrogenase	CFBR_RS00370	NADP-dependent isocitrate dehydrogenase	CCDC5180_RS00370	NADP-dependent isocitrate dehydrogenase	MT_RS00360	NADP-dependent isocitrate dehydrogenase	MTCTRI2_RS00360	NADP-dependent isocitrate dehydrogenase	M943_RS00360	NADP-dependent isocitrate dehydrogenase	J114_RS00360	NADP-dependent isocitrate dehydrogenase	TBFG_RS00360	NADP-dependent isocitrate dehydrogenase	RVBD_RS00360	NADP-dependent isocitrate dehydrogenase	Y980_RS00360	NADP-dependent isocitrate dehydrogenase	HKBS1_RS00370	NADP-dependent isocitrate dehydrogenase	MTBK_RS00370	NADP-dependent isocitrate dehydrogenase	TBMG_RS00360	NADP-dependent isocitrate dehydrogenase	TBSG_RS00360	NADP-dependent isocitrate dehydrogenase
Rv0067c	transcriptional regulator	AZ248_RS00765	helix-turn-helix transcriptional regulator	RN09_0085	transcriptional regulator	N054_RS13405	helix-turn-helix transcriptional regulator	DKM16_RS03785	helix-turn-helix transcriptional regulator	RN06_0080	transcriptional regulator	MT49_RS00375	helix-turn-helix transcriptional regulator	MT7199_RS00365	helix-turn-helix transcriptional regulator	HKBT1_RS00375	helix-turn-helix transcriptional regulator	HKBT2_RS00375	helix-turn-helix transcriptional regulator	CCDC5079_RS00375	helix-turn-helix transcriptional regulator	CFBS_RS00375	helix-turn-helix transcriptional regulator	CFBR_RS00375	helix-turn-helix transcriptional regulator	CCDC5180_RS00375	helix-turn-helix transcriptional regulator	MT_RS00365	helix-turn-helix transcriptional regulator	MTCTRI2_RS00365	helix-turn-helix transcriptional regulator	M943_RS00365	helix-turn-helix transcriptional regulator	J114_RS00365	helix-turn-helix transcriptional regulator	TBFG_RS00365	helix-turn-helix transcriptional regulator	RVBD_RS00365	helix-turn-helix transcriptional regulator	Y980_RS00365	helix-turn-helix transcriptional regulator	HKBS1_RS00375	helix-turn-helix transcriptional regulator	MTBK_RS00375	helix-turn-helix transcriptional regulator	TBMG_RS00365	helix-turn-helix transcriptional regulator	TBSG_RS00365	helix-turn-helix transcriptional regulator
Rv0068	oxidoreductase	AZ248_RS00770	SDR family NAD(P)-dependent oxidoreductase	RN09_0086	oxidoreductase	N054_RS13400	SDR family NAD(P)-dependent oxidoreductase	DKM16_RS03780	SDR family NAD(P)-dependent oxidoreductase	RN06_0081	oxidoreductase	MT49_RS00380	SDR family NAD(P)-dependent oxidoreductase	MT7199_RS00370	SDR family NAD(P)-dependent oxidoreductase	HKBT1_RS00380	SDR family NAD(P)-dependent oxidoreductase	HKBT2_RS00380	SDR family NAD(P)-dependent oxidoreductase	CCDC5079_RS00380	SDR family NAD(P)-dependent oxidoreductase	CFBS_RS00380	SDR family NAD(P)-dependent oxidoreductase	CFBR_RS00380	SDR family NAD(P)-dependent oxidoreductase	CCDC5180_RS00380	SDR family NAD(P)-dependent oxidoreductase	MT_RS00370	SDR family NAD(P)-dependent oxidoreductase	MTCTRI2_RS00370	SDR family NAD(P)-dependent oxidoreductase	M943_RS00370	SDR family NAD(P)-dependent oxidoreductase	J114_RS00370	SDR family NAD(P)-dependent oxidoreductase	TBFG_RS00370	SDR family NAD(P)-dependent oxidoreductase	RVBD_RS00370	SDR family NAD(P)-dependent oxidoreductase	Y980_RS00370	SDR family NAD(P)-dependent oxidoreductase	HKBS1_RS00380	SDR family NAD(P)-dependent oxidoreductase	MTBK_RS00380	SDR family NAD(P)-dependent oxidoreductase	TBMG_RS00370	SDR family NAD(P)-dependent oxidoreductase	TBSG_RS00370	SDR family NAD(P)-dependent oxidoreductase
Rv0069c	L-serine dehydratase	AZ248_RS00775	L-serine ammonia-lyase	RN09_0087	L-serine dehydratase	N054_RS13395	L-serine ammonia-lyase	DKM16_RS03775	L-serine ammonia-lyase	RN06_0082	L-serine dehydratase	MT49_RS00385	L-serine dehydratase	-	-	HKBT1_RS00385	L-serine dehydratase	HKBT2_RS00385	L-serine dehydratase	CCDC5079_RS00385	L-serine dehydratase	CFBS_RS00385	L-serine dehydratase	CFBR_RS00385	L-serine dehydratase	CCDC5180_RS00385	L-serine dehydratase	MT_RS00375	L-serine dehydratase	MTCTRI2_RS00375	L-serine ammonia-lyase	M943_RS00375	L-serine dehydratase	J114_RS00375	L-serine dehydratase	TBFG_RS00375	L-serine dehydratase	RVBD_RS00375	L-serine dehydratase	Y980_RS00375	L-serine dehydratase	HKBS1_RS00385	L-serine dehydratase	MTBK_RS00385	L-serine dehydratase	TBMG_RS00375	L-serine dehydratase	TBSG_RS00375	L-serine dehydratase
Rv0070c	serine hydroxymethyltransferase	AZ248_RS00780	serine hydroxymethyltransferase	RN09_0088	serine hydroxymethyltransferase	N054_RS13390	serine hydroxymethyltransferase	DKM16_RS03770	serine hydroxymethyltransferase	RN06_0083	serine hydroxymethyltransferase	MT49_RS00390	serine hydroxymethyltransferase	MT7199_RS00380	serine hydroxymethyltransferase	HKBT1_RS00390	serine hydroxymethyltransferase	HKBT2_RS00390	serine hydroxymethyltransferase	CCDC5079_RS00390	serine hydroxymethyltransferase	CFBS_RS00390	serine hydroxymethyltransferase	CFBR_RS00390	serine hydroxymethyltransferase	CCDC5180_RS00390	serine hydroxymethyltransferase	MT_RS00380	serine hydroxymethyltransferase	MTCTRI2_RS00380	serine hydroxymethyltransferase	M943_RS00380	serine hydroxymethyltransferase	-	-	TBFG_RS00380	serine hydroxymethyltransferase	RVBD_RS00380	serine hydroxymethyltransferase	Y980_RS00380	serine hydroxymethyltransferase	HKBS1_RS00390	serine hydroxymethyltransferase	MTBK_RS00390	serine hydroxymethyltransferase	TBMG_RS00380	serine hydroxymethyltransferase	TBSG_RS00380	serine hydroxymethyltransferase
Rv0071	maturase	AZ248_RS00785	maturase	RN09_0089	maturase	N054_RS13385	maturase	DKM16_RS03760	maturase	RN06_0084	maturase	-	-	MT7199_RS00385	maturase	-	-	-	-	-	-	-	-	-	-	-	-	MT_RS00385	maturase	MTCTRI2_RS00385	maturase	M943_RS00385	maturase	J114_RS00385	maturase	TBFG_RS00385	maturase	RVBD_RS00385	maturase	Y980_RS00385	maturase	-	-	-	-	TBMG_RS00385	maturase	TBSG_RS00385	maturase
Rv0072	glutamine ABC transporter permease	AZ248_RS00790	FtsX-like permease family protein	RN09_0090	glutamine ABC transporter permease	N054_RS13380	FtsX-like permease family protein	DKM16_RS03750	FtsX-like permease family protein	RN06_0085	glutamine ABC transporter permease	-	-	MT7199_RS00390	FtsX-like permease family protein	-	-	-	-	-	-	-	-	-	-	-	-	MT_RS00390	FtsX-like permease family protein	MTCTRI2_RS00390	FtsX-like permease family protein	M943_RS00390	FtsX-like permease family protein	J114_RS00390	FtsX-like permease family protein	TBFG_RS00390	FtsX-like permease family protein	RVBD_RS00390	FtsX-like permease family protein	Y980_RS00390	FtsX-like permease family protein	-	-	-	-	TBMG_RS00390	FtsX-like permease family protein	TBSG_RS00390	FtsX-like permease family protein
Rv0073	glutamine ABC transporter ATP-binding protein	AZ248_RS00795	ATP-binding cassette domain-containing protein	RN09_0091	glutamine ABC transporter ATP-binding protein	N054_RS13375	ATP-binding cassette domain-containing protein	DKM16_RS03745	ATP-binding cassette domain-containing protein	RN06_0086	glutamine ABC transporter ATP-binding protein	-	-	MT7199_RS00395	ATP-binding cassette domain-containing protein	-	-	-	-	-	-	-	-	-	-	-	-	MT_RS00395	ATP-binding cassette domain-containing protein	MTCTRI2_RS00395	ATP-binding cassette domain-containing protein	M943_RS00395	ATP-binding cassette domain-containing protein	J114_RS00395	ATP-binding cassette domain-containing protein	TBFG_RS00395	ATP-binding cassette domain-containing protein	RVBD_RS00395	ATP-binding cassette domain-containing protein	Y980_RS00395	ATP-binding cassette domain-containing protein	-	-	-	-	TBMG_RS00395	ATP-binding cassette domain-containing protein	TBSG_RS00395	ATP-binding cassette domain-containing protein
Rv0074	hypothetical protein	AZ248_RS00800	amidohydrolase family protein	RN09_0092	hypothetical protein	N054_RS13370	amidohydrolase family protein	DKM16_RS03740	amidohydrolase family protein	RN06_0088	hypothetical protein	MT49_RS00395	amidohydrolase family protein	MT7199_RS00400	amidohydrolase family protein	HKBT1_RS00395	amidohydrolase family protein	HKBT2_RS00395	amidohydrolase family protein	CCDC5079_RS00395	amidohydrolase family protein	CFBS_RS00395	amidohydrolase family protein	CFBR_RS00395	amidohydrolase family protein	CCDC5180_RS00395	amidohydrolase family protein	MT_RS00400	amidohydrolase family protein	MTCTRI2_RS00400	amidohydrolase family protein	M943_RS00400	amidohydrolase family protein	J114_RS00400	amidohydrolase family protein	TBFG_RS00400	amidohydrolase family protein	RVBD_RS00400	amidohydrolase family protein	Y980_RS00400	amidohydrolase family protein	HKBS1_RS00395	amidohydrolase family protein	MTBK_RS00395	amidohydrolase family protein	TBMG_RS00400	amidohydrolase family protein	TBSG_RS00400	amidohydrolase family protein
Rv0075	aminotransferase	AZ248_RS00805	pyridoxal phosphate-dependent aminotransferase	RN09_0094	aminotransferase	N054_RS13365	pyridoxal phosphate-dependent aminotransferase	DKM16_RS03735	pyridoxal phosphate-dependent aminotransferase	RN06_0089	aminotransferase	MT49_RS00400	pyridoxal phosphate-dependent aminotransferase	MT7199_RS00405	pyridoxal phosphate-dependent aminotransferase	HKBT1_RS00400	pyridoxal phosphate-dependent aminotransferase	HKBT2_RS00400	pyridoxal phosphate-dependent aminotransferase	CCDC5079_RS00400	pyridoxal phosphate-dependent aminotransferase	CFBS_RS00400	pyridoxal phosphate-dependent aminotransferase	CFBR_RS00400	pyridoxal phosphate-dependent aminotransferase	CCDC5180_RS00400	pyridoxal phosphate-dependent aminotransferase	MT_RS00405	pyridoxal phosphate-dependent aminotransferase	MTCTRI2_RS00405	pyridoxal phosphate-dependent aminotransferase	M943_RS00405	pyridoxal phosphate-dependent aminotransferase	J114_RS00405	pyridoxal phosphate-dependent aminotransferase	TBFG_RS00405	pyridoxal phosphate-dependent aminotransferase	RVBD_RS00405	pyridoxal phosphate-dependent aminotransferase	Y980_RS00405	pyridoxal phosphate-dependent aminotransferase	HKBS1_RS00400	pyridoxal phosphate-dependent aminotransferase	MTBK_RS00400	pyridoxal phosphate-dependent aminotransferase	TBMG_RS00405	pyridoxal phosphate-dependent aminotransferase	TBSG_RS00405	pyridoxal phosphate-dependent aminotransferase
Rv0076c	membrane protein	AZ248_RS00810	hypothetical protein	RN09_0095	membrane protein	N054_RS13360	hypothetical protein	DKM16_RS03730	hypothetical protein	RN06_0090	membrane protein	MT49_RS00405	membrane protein	MT7199_RS00410	hypothetical protein	HKBT1_RS00405	hypothetical protein	HKBT2_RS00405	hypothetical protein	CCDC5079_RS00405	hypothetical protein	CFBS_RS00405	hypothetical protein	CFBR_RS00405	hypothetical protein	CCDC5180_RS00405	hypothetical protein	MT_RS00410	hypothetical protein	MTCTRI2_RS00410	hypothetical protein	M943_RS00410	hypothetical protein	J114_RS00410	hypothetical protein	TBFG_RS00410	hypothetical protein	RVBD_RS00410	hypothetical protein	Y980_RS00410	hypothetical protein	HKBS1_RS00405	hypothetical protein	MTBK_RS00405	hypothetical protein	TBMG_RS00410	hypothetical protein	TBSG_RS00410	hypothetical protein
Rv0077c	oxidoreductase	AZ248_RS00815	alpha/beta hydrolase	RN09_0096	oxidoreductase	N054_RS13355	alpha/beta hydrolase	DKM16_RS03725	alpha/beta hydrolase	RN06_0091	oxidoreductase	MT49_RS00410	alpha/beta hydrolase	MT7199_RS00415	alpha/beta hydrolase	HKBT1_RS00410	alpha/beta hydrolase	HKBT2_RS00410	alpha/beta hydrolase	CCDC5079_RS00410	alpha/beta hydrolase	CFBS_RS00410	alpha/beta hydrolase	CFBR_RS00410	alpha/beta hydrolase	CCDC5180_RS00410	alpha/beta hydrolase	MT_RS00415	alpha/beta hydrolase	MTCTRI2_RS00415	alpha/beta hydrolase	M943_RS00415	alpha/beta hydrolase	J114_RS00415	alpha/beta hydrolase	TBFG_RS00415	alpha/beta hydrolase	RVBD_RS00415	alpha/beta hydrolase	Y980_RS00415	alpha/beta hydrolase	HKBS1_RS00410	alpha/beta hydrolase	MTBK_RS00410	alpha/beta hydrolase	TBMG_RS00415	alpha/beta hydrolase	TBSG_RS00415	alpha/beta hydrolase
Rv0078	transcriptional regulator	AZ248_RS00820	TetR/AcrR family transcriptional regulator	RN09_0098	transcriptional regulator	N054_RS13350	TetR/AcrR family transcriptional regulator	DKM16_RS03720	TetR/AcrR family transcriptional regulator	RN06_0092	transcriptional regulator	MT49_RS00415	TetR/AcrR family transcriptional regulator	MT7199_RS00420	TetR/AcrR family transcriptional regulator	HKBT1_RS00415	TetR/AcrR family transcriptional regulator	HKBT2_RS00415	TetR/AcrR family transcriptional regulator	CCDC5079_RS00415	TetR/AcrR family transcriptional regulator	CFBS_RS00415	TetR/AcrR family transcriptional regulator	CFBR_RS00415	TetR/AcrR family transcriptional regulator	CCDC5180_RS00415	TetR/AcrR family transcriptional regulator	MT_RS00420	TetR/AcrR family transcriptional regulator	MTCTRI2_RS00420	TetR/AcrR family transcriptional regulator	M943_RS00420	TetR/AcrR family transcriptional regulator	J114_RS00420	TetR/AcrR family transcriptional regulator	TBFG_RS00420	TetR/AcrR family transcriptional regulator	RVBD_RS00420	TetR/AcrR family transcriptional regulator	Y980_RS00420	TetR/AcrR family transcriptional regulator	HKBS1_RS00415	TetR/AcrR family transcriptional regulator	MTBK_RS00415	TetR/AcrR family transcriptional regulator	TBMG_RS00420	TetR/AcrR family transcriptional regulator	TBSG_RS00420	TetR/AcrR family transcriptional regulator
Rv0078A	hypothetical protein	AZ248_RS00825	nucleotidyl transferase AbiEii/AbiGii toxin family protein	RN09_0099	hypothetical protein	N054_RS13345	nucleotidyl transferase AbiEii/AbiGii toxin family protein	DKM16_RS03715	nucleotidyl transferase AbiEii/AbiGii toxin family protein	RN06_0094	hypothetical protein	MT49_RS00420	nucleotidyl transferase AbiEii/AbiGii toxin family protein	MT7199_RS00425	nucleotidyl transferase AbiEii/AbiGii toxin family protein	HKBT1_RS00420	nucleotidyl transferase AbiEii/AbiGii toxin family protein	HKBT2_RS00420	nucleotidyl transferase AbiEii/AbiGii toxin family protein	CCDC5079_RS00420	nucleotidyl transferase AbiEii/AbiGii toxin family protein	CFBS_RS00420	nucleotidyl transferase AbiEii/AbiGii toxin family protein	CFBR_RS00420	nucleotidyl transferase AbiEii/AbiGii toxin family protein	CCDC5180_RS00420	nucleotidyl transferase AbiEii/AbiGii toxin family protein	MT_RS00425	nucleotidyl transferase AbiEii/AbiGii toxin family protein	MTCTRI2_RS00425	nucleotidyl transferase AbiEii/AbiGii toxin family protein	M943_RS00425	nucleotidyl transferase AbiEii/AbiGii toxin family protein	J114_RS00425	nucleotidyl transferase AbiEii/AbiGii toxin family protein	TBFG_RS00425	nucleotidyl transferase AbiEii/AbiGii toxin family protein	RVBD_RS00425	nucleotidyl transferase AbiEii/AbiGii toxin family protein	Y980_RS00425	nucleotidyl transferase AbiEii/AbiGii toxin family protein	HKBS1_RS00420	nucleotidyl transferase AbiEii/AbiGii toxin family protein	MTBK_RS00420	nucleotidyl transferase AbiEii/AbiGii toxin family protein	TBMG_RS00425	nucleotidyl transferase AbiEii/AbiGii toxin family protein	TBSG_RS00425	nucleotidyl transferase AbiEii/AbiGii toxin family protein
Rv0078B	hypothetical protein	AZ248_RS00830	hypothetical protein	RN09_0100	hypothetical protein	N054_RS13340	hypothetical protein	DKM16_RS03710	hypothetical protein	RN06_0095	hypothetical protein	MT49_RS00425	hypothetical protein	MT7199_RS00430	hypothetical protein	HKBT1_RS00425	hypothetical protein	HKBT2_RS00425	hypothetical protein	CCDC5079_RS00425	hypothetical protein	CFBS_RS00425	hypothetical protein	CFBR_RS00425	hypothetical protein	CCDC5180_RS00425	hypothetical protein	MT_RS00430	hypothetical protein	MTCTRI2_RS00430	hypothetical protein	M943_RS00430	hypothetical protein	J114_RS00430	hypothetical protein	TBFG_RS00430	hypothetical protein	RVBD_RS00430	hypothetical protein	Y980_RS00430	hypothetical protein	HKBS1_RS00425	hypothetical protein	MTBK_RS00425	hypothetical protein	TBMG_RS00430	hypothetical protein	TBSG_RS00430	hypothetical protein
Rv0079	hypothetical protein	AZ248_RS00835	dormancy-associated translation inhibitor	RN09_0101	hypothetical protein	N054_RS13335	dormancy-associated translation inhibitor	DKM16_RS03705	dormancy-associated translation inhibitor	-	-	MT49_RS00430	hypothetical protein	MT7199_RS00435	hypothetical protein	HKBT1_RS00430	hypothetical protein	HKBT2_RS00430	hypothetical protein	CCDC5079_RS00430	hypothetical protein	CFBS_RS00430	hypothetical protein	CFBR_RS00430	hypothetical protein	CCDC5180_RS00430	hypothetical protein	MT_RS00435	hypothetical protein	MTCTRI2_RS00435	hypothetical protein	M943_RS00435	hypothetical protein	-	-	TBFG_RS00435	hypothetical protein	RVBD_RS00435	hypothetical protein	Y980_RS00435	hypothetical protein	HKBS1_RS00430	hypothetical protein	MTBK_RS00430	hypothetical protein	TBMG_RS00435	hypothetical protein	TBSG_RS00435	hypothetical protein
Rv0080	hypothetical protein	AZ248_RS00840	pyridoxamine 5-phosphate oxidase family protein	RN09_0102	hypothetical protein	N054_RS13330	pyridoxamine 5-phosphate oxidase family protein	DKM16_RS03700	pyridoxamine 5-phosphate oxidase family protein	RN06_0099	hypothetical protein	MT49_RS00435	pyridoxamine 5-phosphate oxidase family protein	MT7199_RS00440	pyridoxamine 5-phosphate oxidase family protein	HKBT1_RS00435	pyridoxamine 5-phosphate oxidase family protein	HKBT2_RS00435	pyridoxamine 5-phosphate oxidase family protein	CCDC5079_RS00435	pyridoxamine 5-phosphate oxidase family protein	CFBS_RS00435	pyridoxamine 5-phosphate oxidase family protein	CFBR_RS00435	pyridoxamine 5-phosphate oxidase family protein	CCDC5180_RS00435	pyridoxamine 5-phosphate oxidase family protein	MT_RS00440	pyridoxamine 5-phosphate oxidase family protein	MTCTRI2_RS00440	pyridoxamine 5-phosphate oxidase family protein	M943_RS00440	pyridoxamine 5-phosphate oxidase family protein	J114_RS00440	pyridoxamine 5-phosphate oxidase family protein	TBFG_RS00440	pyridoxamine 5-phosphate oxidase family protein	RVBD_RS00440	pyridoxamine 5-phosphate oxidase family protein	Y980_RS00440	pyridoxamine 5-phosphate oxidase family protein	HKBS1_RS00435	pyridoxamine 5-phosphate oxidase family protein	MTBK_RS00435	pyridoxamine 5-phosphate oxidase family protein	TBMG_RS00440	pyridoxamine 5-phosphate oxidase family protein	TBSG_RS00440	pyridoxamine 5-phosphate oxidase family protein
Rv0081	HTH-type transcriptional regulator	AZ248_RS00845	winged helix-turn-helix transcriptional regulator	RN09_0103	HTH-type transcriptional regulator	N054_RS13325	winged helix-turn-helix transcriptional regulator	DKM16_RS03695	winged helix-turn-helix transcriptional regulator	RN06_0100	HTH-type transcriptional regulator	MT49_RS00440	winged helix-turn-helix transcriptional regulator	MT7199_RS00445	winged helix-turn-helix transcriptional regulator	HKBT1_RS00440	winged helix-turn-helix transcriptional regulator	HKBT2_RS00440	winged helix-turn-helix transcriptional regulator	CCDC5079_RS00440	winged helix-turn-helix transcriptional regulator	CFBS_RS00440	winged helix-turn-helix transcriptional regulator	CFBR_RS00440	winged helix-turn-helix transcriptional regulator	CCDC5180_RS00440	winged helix-turn-helix transcriptional regulator	MT_RS00445	winged helix-turn-helix transcriptional regulator	MTCTRI2_RS00445	winged helix-turn-helix transcriptional regulator	M943_RS00445	winged helix-turn-helix transcriptional regulator	J114_RS00445	winged helix-turn-helix transcriptional regulator	TBFG_RS00445	winged helix-turn-helix transcriptional regulator	RVBD_RS00445	winged helix-turn-helix transcriptional regulator	Y980_RS00445	winged helix-turn-helix transcriptional regulator	HKBS1_RS00440	winged helix-turn-helix transcriptional regulator	MTBK_RS00440	winged helix-turn-helix transcriptional regulator	TBMG_RS00445	winged helix-turn-helix transcriptional regulator	TBSG_RS00445	winged helix-turn-helix transcriptional regulator
Rv0082	oxidoreductase	AZ248_RS00850	NADH-quinone oxidoreductase subunit B family protein	RN09_0104	oxidoreductase	N054_RS13320	NADH-quinone oxidoreductase subunit B family protein	DKM16_RS03690	NADH-quinone oxidoreductase subunit B family protein	-	-	MT49_RS00445	NADH-quinone oxidoreductase subunit B family protein	MT7199_RS00450	NADH-quinone oxidoreductase subunit B family protein	HKBT1_RS00445	NADH-quinone oxidoreductase subunit B family protein	HKBT2_RS00445	NADH-quinone oxidoreductase subunit B family protein	CCDC5079_RS00445	NADH-quinone oxidoreductase subunit B family protein	CFBS_RS00445	NADH-quinone oxidoreductase subunit B family protein	CFBR_RS00445	NADH-quinone oxidoreductase subunit B family protein	CCDC5180_RS00445	NADH-quinone oxidoreductase subunit B family protein	MT_RS00450	NADH-quinone oxidoreductase subunit B family protein	MTCTRI2_RS00450	NADH-quinone oxidoreductase subunit B family protein	M943_RS00450	NADH-quinone oxidoreductase subunit B family protein	J114_RS00450	NADH-quinone oxidoreductase subunit B family protein	TBFG_RS00450	NADH-quinone oxidoreductase subunit B family protein	RVBD_RS00450	NADH-quinone oxidoreductase subunit B family protein	Y980_RS00450	NADH-quinone oxidoreductase subunit B family protein	HKBS1_RS00445	NADH-quinone oxidoreductase subunit B family protein	MTBK_RS00445	NADH-quinone oxidoreductase subunit B family protein	TBMG_RS00450	NADH-quinone oxidoreductase subunit B family protein	TBSG_RS00450	NADH-quinone oxidoreductase subunit B family protein
Rv0083	oxidoreductase	AZ248_RS00855	hypothetical protein	RN09_0106	oxidoreductase	N054_RS13315	hypothetical protein	DKM16_RS03685	hypothetical protein	-	-	MT49_RS00450	oxidoreductase	MT7199_RS00455	oxidoreductase	HKBT1_RS00450	oxidoreductase	HKBT2_RS00450	oxidoreductase	CCDC5079_RS00450	oxidoreductase	CFBS_RS00450	oxidoreductase	CFBR_RS00450	oxidoreductase	CCDC5180_RS00450	oxidoreductase	MT_RS00455	oxidoreductase	MTCTRI2_RS00455	oxidoreductase	M943_RS00455	oxidoreductase	J114_RS00455	oxidoreductase	TBFG_RS00455	oxidoreductase	RVBD_RS00455	oxidoreductase	Y980_RS00455	oxidoreductase	HKBS1_RS00450	oxidoreductase	MTBK_RS00450	oxidoreductase	TBMG_RS00455	oxidoreductase	TBSG_RS00455	oxidoreductase
Rv0084	formate hydrogenlyase HycD	AZ248_RS00860	respiratory chain complex I subunit 1 family protein	RN09_0107	formate hydrogenlyase HycD	N054_RS13310	respiratory chain complex I subunit 1 family protein	DKM16_RS03680	respiratory chain complex I subunit 1 family protein	RN06_0106	formate hydrogenlyase HycD	MT49_RS00455	formate hydrogenlyase HycD	MT7199_RS00460	formate hydrogenlyase HycD	HKBT1_RS00455	formate hydrogenlyase HycD	HKBT2_RS00455	formate hydrogenlyase HycD	CCDC5079_RS00455	formate hydrogenlyase HycD	CFBS_RS00455	formate hydrogenlyase HycD	CFBR_RS00455	formate hydrogenlyase HycD	CCDC5180_RS00455	formate hydrogenlyase HycD	MT_RS00460	formate hydrogenlyase HycD	MTCTRI2_RS00460	formate hydrogenlyase HycD	M943_RS00460	formate hydrogenlyase HycD	J114_RS00460	formate hydrogenlyase HycD	TBFG_RS00460	formate hydrogenlyase HycD	RVBD_RS00460	formate hydrogenlyase HycD	Y980_RS00460	formate hydrogenlyase HycD	HKBS1_RS00455	formate hydrogenlyase HycD	MTBK_RS00455	formate hydrogenlyase HycD	TBMG_RS00460	formate hydrogenlyase HycD	TBSG_RS00460	formate hydrogenlyase HycD
Rv0085	hydrogenase HycP	AZ248_RS00865	hydrogenase HycP	RN09_0108	hydrogenase HycP	N054_RS13305	hydrogenase HycP	DKM16_RS03675	hydrogenase HycP	RN06_0107	hydrogenase HycP	MT49_RS00460	hydrogenase HycP	MT7199_RS00465	hydrogenase HycP	HKBT1_RS00460	hydrogenase HycP	HKBT2_RS00460	hydrogenase HycP	CCDC5079_RS00460	hydrogenase HycP	CFBS_RS00460	hydrogenase HycP	CFBR_RS00460	hydrogenase HycP	CCDC5180_RS00460	hydrogenase HycP	MT_RS00465	hydrogenase HycP	MTCTRI2_RS00465	hydrogenase HycP	M943_RS00465	hydrogenase HycP	J114_RS00465	hydrogenase HycP	TBFG_RS00465	hydrogenase HycP	RVBD_RS00465	hydrogenase HycP	Y980_RS00465	hydrogenase HycP	HKBS1_RS00460	hydrogenase HycP	MTBK_RS00460	hydrogenase HycP	TBMG_RS00465	hydrogenase HycP	TBSG_RS00465	hydrogenase HycP
Rv0086	hydrogenase HycQ	AZ248_RS00870	hydrogenase HycQ	RN09_0109	hydrogenase HycQ	N054_RS13300	hydrogenase HycQ	DKM16_RS03670	hydrogenase	RN06_0109	hydrogenase HycQ	MT49_RS00465	hydrogenase HycQ	MT7199_RS00470	hydrogenase HycQ	HKBT1_RS00465	hydrogenase HycQ	HKBT2_RS00465	hydrogenase HycQ	CCDC5079_RS00465	hydrogenase HycQ	CFBS_RS00465	hydrogenase HycQ	CFBR_RS00465	hydrogenase HycQ	CCDC5180_RS00465	hydrogenase HycQ	MT_RS00470	hydrogenase HycQ	MTCTRI2_RS00470	hydrogenase HycQ	M943_RS00470	hydrogenase HycQ	-	-	TBFG_RS00470	hydrogenase HycQ	RVBD_RS00470	hydrogenase HycQ	Y980_RS00470	hydrogenase HycQ	HKBS1_RS00465	hydrogenase	MTBK_RS00465	hydrogenase HycQ	TBMG_RS00470	hydrogenase HycQ	TBSG_RS00470	hydrogenase HycQ
Rv0087	formate hydrogenase HycE	AZ248_RS00875	formate hydrogenase HycE	RN09_0110	formate hydrogenase HycE	N054_RS13295	formate hydrogenase HycE	DKM16_RS03665	formate hydrogenase	RN06_0110	formate hydrogenase HycE	MT49_RS00470	formate hydrogenase HycE	MT7199_RS00475	formate hydrogenase HycE	HKBT1_RS00470	formate hydrogenase HycE	HKBT2_RS00470	formate hydrogenase HycE	CCDC5079_RS00470	formate hydrogenase	CFBS_RS00470	formate hydrogenase HycE	CFBR_RS00470	formate hydrogenase HycE	CCDC5180_RS00470	formate hydrogenase HycE	-	-	MTCTRI2_RS00475	formate hydrogenase HycE	M943_RS00475	formate hydrogenase HycE	J114_RS00480	formate hydrogenase	TBFG_RS00475	formate hydrogenase HycE	RVBD_RS00475	formate hydrogenase HycE	Y980_RS00475	formate hydrogenase HycE	HKBS1_RS00470	formate hydrogenase HycE	MTBK_RS00470	formate hydrogenase HycE	TBMG_RS00475	formate hydrogenase HycE	TBSG_RS00475	formate hydrogenase HycE
Rv0088	polyketide cyclase/dehydrase	AZ248_RS00880	SRPBCC family protein	RN09_0112	polyketide cyclase/dehydrase	N054_RS0104735	hypothetical protein	DKM16_RS03660	hypothetical protein	RN06_0111	polyketide cyclase/dehydrase	MT49_RS00475	hypothetical protein	MT7199_RS00480	hypothetical protein	HKBT1_RS00475	hypothetical protein	HKBT2_RS00475	hypothetical protein	CCDC5079_RS00475	hypothetical protein	CFBS_RS00475	hypothetical protein	CFBR_RS00475	hypothetical protein	CCDC5180_RS00475	hypothetical protein	MT_RS00480	hypothetical protein	MTCTRI2_RS00480	hypothetical protein	M943_RS00480	hypothetical protein	J114_RS00485	hypothetical protein	TBFG_RS00480	hypothetical protein	RVBD_RS00480	hypothetical protein	Y980_RS00480	hypothetical protein	HKBS1_RS00475	hypothetical protein	MTBK_RS00475	hypothetical protein	TBMG_RS00480	hypothetical protein	TBSG_RS00480	hypothetical protein
Rv0089	methyltransferase	AZ248_RS00885	class I SAM-dependent methyltransferase	RN09_0113	methyltransferase	N054_RS13290	class I SAM-dependent methyltransferase	DKM16_RS03655	class I SAM-dependent methyltransferase	RN06_0112	methyltransferase	MT49_RS00480	methyltransferase	MT7199_RS00485	methyltransferase	HKBT1_RS00480	methyltransferase	HKBT2_RS00480	methyltransferase	CCDC5079_RS00480	methyltransferase	CFBS_RS00480	methyltransferase	CFBR_RS00480	methyltransferase	CCDC5180_RS00480	methyltransferase	MT_RS00485	methyltransferase	MTCTRI2_RS00485	methyltransferase	M943_RS00485	methyltransferase	J114_RS00490	methyltransferase	TBFG_RS00485	methyltransferase	RVBD_RS00485	methyltransferase	Y980_RS00485	methyltransferase	HKBS1_RS00480	methyltransferase	MTBK_RS00480	methyltransferase	TBMG_RS00485	methyltransferase	TBSG_RS00485	methyltransferase
Rv0090	membrane protein	AZ248_RS00890	DUF2127 domain-containing protein	RN09_0114	membrane protein	N054_RS13285	DUF2127 domain-containing protein	DKM16_RS03650	DUF2127 domain-containing protein	RN06_0113	membrane protein	MT49_RS00485	DUF2127 domain-containing protein	MT7199_RS00490	DUF2127 domain-containing protein	HKBT1_RS00485	DUF2127 domain-containing protein	HKBT2_RS00485	DUF2127 domain-containing protein	CCDC5079_RS00485	DUF2127 domain-containing protein	CFBS_RS00485	DUF2127 domain-containing protein	CFBR_RS00485	DUF2127 domain-containing protein	CCDC5180_RS00485	DUF2127 domain-containing protein	MT_RS00490	DUF2127 domain-containing protein	MTCTRI2_RS00490	DUF2127 domain-containing protein	M943_RS00490	DUF2127 domain-containing protein	J114_RS00495	DUF2127 domain-containing protein	TBFG_RS00490	DUF2127 domain-containing protein	RVBD_RS00490	DUF2127 domain-containing protein	Y980_RS00490	DUF2127 domain-containing protein	HKBS1_RS00485	DUF2127 domain-containing protein	MTBK_RS00485	DUF2127 domain-containing protein	TBMG_RS00490	DUF2127 domain-containing protein	TBSG_RS00490	DUF2127 domain-containing protein
Rv0091	5-methylthioadenosine/S-adenosylhomocysteine nucleosidase	AZ248_RS00895	5-methylthioadenosine/adenosylhomocysteine nucleosidase	RN09_0116	bifunctional 5-methylthioadenosine nucleosidase /S-adenosylhomocysteine nucleosidase	N054_RS13280	5-methylthioadenosine/adenosylhomocysteine nucleosidase	DKM16_RS03640	5-methylthioadenosine/adenosylhomocysteine nucleosidase	RN06_0115	bifunctional 5-methylthioadenosine nucleosidase /S-adenosylhomocysteine nucleosidase	MT49_RS00490	5-methylthioadenosine/adenosylhomocysteine nucleosidase	MT7199_RS00495	5-methylthioadenosine/adenosylhomocysteine nucleosidase	HKBT1_RS00490	5-methylthioadenosine/adenosylhomocysteine nucleosidase	HKBT2_RS00490	5-methylthioadenosine/adenosylhomocysteine nucleosidase	CCDC5079_RS00490	5-methylthioadenosine/adenosylhomocysteine nucleosidase	CFBS_RS00490	5-methylthioadenosine/adenosylhomocysteine nucleosidase	CFBR_RS00490	5-methylthioadenosine/adenosylhomocysteine nucleosidase	CCDC5180_RS00490	5-methylthioadenosine/adenosylhomocysteine nucleosidase	MT_RS00495	5-methylthioadenosine/adenosylhomocysteine nucleosidase	MTCTRI2_RS00495	5-methylthioadenosine/adenosylhomocysteine nucleosidase	M943_RS00495	5-methylthioadenosine/adenosylhomocysteine nucleosidase	J114_RS00500	5-methylthioadenosine/adenosylhomocysteine nucleosidase	TBFG_RS00495	5-methylthioadenosine/adenosylhomocysteine nucleosidase	RVBD_RS00495	5-methylthioadenosine/adenosylhomocysteine nucleosidase	Y980_RS00495	5-methylthioadenosine/adenosylhomocysteine nucleosidase	HKBS1_RS00490	5-methylthioadenosine/adenosylhomocysteine nucleosidase	MTBK_RS00490	5-methylthioadenosine/adenosylhomocysteine nucleosidase	TBMG_RS00495	5-methylthioadenosine/adenosylhomocysteine nucleosidase	TBSG_RS00495	5-methylthioadenosine/adenosylhomocysteine nucleosidase
Rv0092	cation transporter ATPase A	AZ248_RS00900	copper-translocating P-type ATPase	RN09_0117	cation transporter ATPase A	N054_RS13275	copper-translocating P-type ATPase	DKM16_RS03635	copper-translocating P-type ATPase	RN06_0116	cation transporter ATPase A	MT49_RS00495	copper-translocating P-type ATPase	MT7199_RS00500	copper-translocating P-type ATPase	HKBT1_RS00495	copper-translocating P-type ATPase	HKBT2_RS00495	copper-translocating P-type ATPase	CCDC5079_RS00495	copper-translocating P-type ATPase	CFBS_RS00495	copper-translocating P-type ATPase	CFBR_RS00495	copper-translocating P-type ATPase	CCDC5180_RS00495	copper-translocating P-type ATPase	MT_RS00500	copper-translocating P-type ATPase	MTCTRI2_RS00500	copper-translocating P-type ATPase	M943_RS00500	copper-translocating P-type ATPase	J114_RS00505	copper-translocating P-type ATPase	TBFG_RS00500	copper-translocating P-type ATPase	RVBD_RS00500	copper-translocating P-type ATPase	Y980_RS00500	copper-translocating P-type ATPase	HKBS1_RS00495	copper-translocating P-type ATPase	MTBK_RS00495	copper-translocating P-type ATPase	TBMG_RS00500	copper-translocating P-type ATPase	TBSG_RS00500	copper-translocating P-type ATPase
Rv0093c	membrane protein	AZ248_RS00905	zf-HC2 domain-containing protein	RN09_0118	membrane protein	N054_RS13270	hypothetical protein	DKM16_RS03630	hypothetical protein	RN06_0117	membrane protein	MT49_RS00500	membrane protein	MT7199_RS00505	membrane protein	HKBT1_RS00500	membrane protein	HKBT2_RS00500	membrane protein	CCDC5079_RS00500	membrane protein	CFBS_RS00500	membrane protein	CFBR_RS00500	membrane protein	CCDC5180_RS00500	membrane protein	MT_RS00505	membrane protein	MTCTRI2_RS00505	membrane protein	M943_RS00505	hypothetical protein	J114_RS00510	hypothetical protein	TBFG_RS00505	membrane protein	RVBD_RS00505	membrane protein	Y980_RS00505	membrane protein	HKBS1_RS00500	membrane protein	MTBK_RS00500	membrane protein	TBMG_RS00505	membrane protein	TBSG_RS00505	membrane protein
Rv0094c	hypothetical protein	-	-	RN09_4238	hypothetical protein	N054_RS19440	DUF222 domain-containing protein	DKM16_RS03625	HNH endonuclease	RN06_4232	hypothetical protein	MT49_RS18285	HNH endonuclease	MT7199_RS00510	HNH endonuclease	HKBT1_RS18265	HNH endonuclease	HKBT2_RS18265	HNH endonuclease	CCDC5079_RS18340	HNH endonuclease	CFBS_RS18355	HNH endonuclease	CFBR_RS18325	HNH endonuclease	CCDC5180_RS18340	HNH endonuclease	MT_RS00510	HNH endonuclease	MTCTRI2_RS00510	HNH endonuclease	M943_RS00510	HNH endonuclease	J114_RS18190	HNH endonuclease	TBFG_RS18360	HNH endonuclease	RVBD_RS18305	HNH endonuclease	Y980_RS18315	HNH endonuclease	HKBS1_RS18285	HNH endonuclease	MTBK_RS00505	HNH endonuclease	TBMG_RS00510	HNH endonuclease	TBSG_RS00510	HNH endonuclease
Rv0095c	hypothetical protein	AZ248_RS00915	DUF222 domain-containing protein	RN09_0121	hypothetical protein	N054_RS13260	DUF222 domain-containing protein	-	-	-	-	-	-	MT7199_RS20725	DUF222 domain-containing protein	-	-	-	-	-	-	-	-	-	-	-	-	MT_RS20665	DUF222 domain-containing protein	MTCTRI2_RS00515	DUF222 domain-containing protein	M943_RS20595	DUF222 domain-containing protein	J114_RS20650	DUF222 domain-containing protein	-	-	RVBD_RS20770	DUF222 domain-containing protein	Y980_RS20780	DUF222 domain-containing protein	-	-	-	-	TBMG_RS00515	DUF222 domain-containing protein	TBSG_RS00515	DUF222 domain-containing protein
Rv0096	PPE family protein PPE1	AZ248_RS00920	PPE family protein	RN09_0122	PPE family protein PPE1	N054_RS13255	PPE family protein	DKM16_RS03615	PPE family protein	RN06_0120	PPE family protein PPE1	MT49_RS00515	PPE family protein	MT7199_RS00520	PPE family protein	HKBT1_RS00515	PPE family protein	HKBT2_RS00515	PPE family protein	CCDC5079_RS00515	PPE family protein	CFBS_RS00515	PPE family protein	CFBR_RS00515	PPE family protein	CCDC5180_RS00515	PPE family protein	MT_RS00520	PPE family protein PPE1	MTCTRI2_RS00520	PPE family protein PPE1	M943_RS00520	PPE family protein PPE1	J114_RS00525	PPE family protein PPE1	TBFG_RS00520	PPE family protein PPE1	RVBD_RS00520	PPE family protein PPE1	Y980_RS00520	PPE family protein PPE1	HKBS1_RS00515	PPE family protein	MTBK_RS00515	PPE family protein	TBMG_RS00520	PPE family protein PPE1	TBSG_RS00520	PPE family protein PPE1
Rv0097	oxidoreductase	AZ248_RS00925	TauD/TfdA family dioxygenase	RN09_0123	oxidoreductase	N054_RS13250	TauD/TfdA family dioxygenase	DKM16_RS03610	TauD/TfdA family dioxygenase	RN06_0121	oxidoreductase	MT49_RS00520	TauD/TfdA family dioxygenase	MT7199_RS00525	TauD/TfdA family dioxygenase	HKBT1_RS00520	TauD/TfdA family dioxygenase	HKBT2_RS00520	TauD/TfdA family dioxygenase	CCDC5079_RS00520	TauD/TfdA family dioxygenase	CFBS_RS00520	TauD/TfdA family dioxygenase	CFBR_RS00520	TauD/TfdA family dioxygenase	CCDC5180_RS00520	TauD/TfdA family dioxygenase	MT_RS00525	TauD/TfdA family dioxygenase	MTCTRI2_RS00525	TauD/TfdA family dioxygenase	M943_RS00525	TauD/TfdA family dioxygenase	J114_RS00530	TauD/TfdA family dioxygenase	TBFG_RS00525	TauD/TfdA family dioxygenase	RVBD_RS00525	TauD/TfdA family dioxygenase	Y980_RS00525	TauD/TfdA family dioxygenase	HKBS1_RS00520	TauD/TfdA family dioxygenase	MTBK_RS00520	TauD/TfdA family dioxygenase	TBMG_RS00525	TauD/TfdA family dioxygenase	TBSG_RS00525	TauD/TfdA family dioxygenase
Rv0098	fatty acyl CoA thioesterase FcoT	AZ248_RS00930	fatty acyl CoA thioesterase FcoT	RN09_0125	fatty acyl CoA thioesterase FcoT	N054_RS13245	fatty acyl CoA thioesterase FcoT	DKM16_RS03605	fatty acyl CoA thioesterase FcoT	RN06_0122	fatty acyl CoA thioesterase FcoT	MT49_RS00525	hypothetical protein	MT7199_RS00530	hypothetical protein	HKBT1_RS00525	hypothetical protein	HKBT2_RS00525	hypothetical protein	CCDC5079_RS00525	hypothetical protein	CFBS_RS00525	hypothetical protein	CFBR_RS00525	hypothetical protein	CCDC5180_RS00525	hypothetical protein	MT_RS00530	hypothetical protein	MTCTRI2_RS00530	hypothetical protein	M943_RS00530	hypothetical protein	J114_RS00535	hypothetical protein	TBFG_RS00530	hypothetical protein	RVBD_RS00530	hypothetical protein	Y980_RS00530	hypothetical protein	HKBS1_RS00525	hypothetical protein	MTBK_RS00525	hypothetical protein	TBMG_RS00530	hypothetical protein	TBSG_RS00530	hypothetical protein
Rv0099	fatty-acid--CoA ligase FadD10	AZ248_RS00935	fatty acid--CoA ligase	RN09_0126	fatty-acid--CoA ligase FadD10	N054_RS13240	fatty acid--CoA ligase	DKM16_RS03600	fatty acid--CoA ligase	RN06_0123	fatty-acid--CoA ligase FadD10	MT49_RS00530	fatty acid--CoA ligase	MT7199_RS00535	fatty acid--CoA ligase	HKBT1_RS00530	fatty acid--CoA ligase	HKBT2_RS00530	fatty acid--CoA ligase	CCDC5079_RS00530	fatty acid--CoA ligase	CFBS_RS00530	fatty acid--CoA ligase	CFBR_RS00530	fatty acid--CoA ligase	CCDC5180_RS00530	fatty acid--CoA ligase	MT_RS00535	fatty acid--CoA ligase	MTCTRI2_RS00535	fatty acid--CoA ligase	M943_RS00535	fatty acid--CoA ligase	-	-	TBFG_RS00535	fatty acid--CoA ligase	RVBD_RS00535	fatty acid--CoA ligase	Y980_RS00535	fatty acid--CoA ligase	HKBS1_RS00530	fatty acid--CoA ligase	MTBK_RS00530	fatty acid--CoA ligase	TBMG_RS00535	fatty acid--CoA ligase	TBSG_RS00535	fatty acid--CoA ligase
Rv0100	hypothetical protein	AZ248_RS00940	acyl carrier protein	RN09_0127	hypothetical protein	N054_RS13235	acyl carrier protein	DKM16_RS03595	acyl carrier protein	RN06_0124	hypothetical protein	MT49_RS00535	acyl carrier protein	MT7199_RS00540	acyl carrier protein	HKBT1_RS00535	acyl carrier protein	HKBT2_RS00535	acyl carrier protein	CCDC5079_RS00535	acyl carrier protein	CFBS_RS00535	acyl carrier protein	CFBR_RS00535	acyl carrier protein	CCDC5180_RS00535	acyl carrier protein	MT_RS00540	acyl carrier protein	MTCTRI2_RS00540	acyl carrier protein	M943_RS00540	acyl carrier protein	J114_RS00545	acyl carrier protein	TBFG_RS00540	acyl carrier protein	RVBD_RS00540	acyl carrier protein	Y980_RS00540	acyl carrier protein	HKBS1_RS00535	acyl carrier protein	MTBK_RS00535	acyl carrier protein	TBMG_RS00540	acyl carrier protein	TBSG_RS00540	acyl carrier protein
Rv0101	peptide synthetase Nrp	AZ248_RS00945	non-ribosomal peptide synthetase Nrp	RN09_0128	peptide synthetase Nrp	N054_RS13230	non-ribosomal peptide synthetase Nrp	DKM16_RS03590	non-ribosomal peptide synthetase	RN06_0125	peptide synthetase Nrp	MT49_RS00540	non-ribosomal peptide synthetase	MT7199_RS00545	non-ribosomal peptide synthetase	HKBT1_RS00540	non-ribosomal peptide synthetase	HKBT2_RS00540	non-ribosomal peptide synthetase	-	-	CFBS_RS00540	non-ribosomal peptide synthetase	CFBR_RS00540	non-ribosomal peptide synthetase	CCDC5180_RS00540	non-ribosomal peptide synthetase	MT_RS00545	non-ribosomal peptide synthetase	MTCTRI2_RS00545	non-ribosomal peptide synthetase	M943_RS00545	non-ribosomal peptide synthetase	J114_RS00550	non-ribosomal peptide synthetase	TBFG_RS00545	non-ribosomal peptide synthetase	RVBD_RS00545	non-ribosomal peptide synthetase	Y980_RS00545	non-ribosomal peptide synthetase	HKBS1_RS00540	non-ribosomal peptide synthetase	MTBK_RS00540	non-ribosomal peptide synthetase	TBMG_RS00545	non-ribosomal peptide synthetase	TBSG_RS00545	non-ribosomal peptide synthetase
Rv0102	integral membrane protein	AZ248_RS00950	cytochrome c oxidase assembly protein	RN09_0129	integral membrane protein	N054_RS13225	cytochrome c oxidase assembly protein	DKM16_RS03585	cytochrome c oxidase assembly protein	RN06_0127	integral membrane protein	MT49_RS00545	cytochrome c oxidase assembly protein	MT7199_RS00550	cytochrome c oxidase assembly protein	HKBT1_RS00545	cytochrome c oxidase assembly protein	HKBT2_RS00545	cytochrome c oxidase assembly protein	CCDC5079_RS00545	cytochrome c oxidase assembly protein	CFBS_RS00545	cytochrome c oxidase assembly protein	CFBR_RS00545	cytochrome c oxidase assembly protein	CCDC5180_RS00545	cytochrome c oxidase assembly protein	MT_RS00550	cytochrome c oxidase assembly protein	MTCTRI2_RS00550	cytochrome c oxidase assembly protein	M943_RS00550	cytochrome c oxidase assembly protein	J114_RS00555	cytochrome c oxidase assembly protein	TBFG_RS00550	cytochrome c oxidase assembly protein	RVBD_RS00550	cytochrome c oxidase assembly protein	Y980_RS00550	cytochrome c oxidase assembly protein	HKBS1_RS00545	cytochrome c oxidase assembly protein	MTBK_RS00545	cytochrome c oxidase assembly protein	TBMG_RS00550	cytochrome c oxidase assembly protein	TBSG_RS00550	cytochrome c oxidase assembly protein
Rv0103c	cation-transporter P-type ATPase B	AZ248_RS00955	cation-translocating P-type ATPase	RN09_0132	cation-transporter P-type ATPase B	N054_RS13220	cation-translocating P-type ATPase	DKM16_RS03580	cation-translocating P-type ATPase	-	-	MT49_RS00550	cation-translocating P-type ATPase	MT7199_RS00555	cation-translocating P-type ATPase	HKBT1_RS00550	cation-translocating P-type ATPase	HKBT2_RS00550	cation-translocating P-type ATPase	CCDC5079_RS00550	cation-translocating P-type ATPase	CFBS_RS00550	cation-translocating P-type ATPase	CFBR_RS00550	cation-translocating P-type ATPase	CCDC5180_RS00550	cation-translocating P-type ATPase	MT_RS00555	cation-translocating P-type ATPase	MTCTRI2_RS00555	cation-translocating P-type ATPase	M943_RS00555	cation-translocating P-type ATPase	J114_RS00560	cation-translocating P-type ATPase	TBFG_RS00555	cation-translocating P-type ATPase	RVBD_RS00555	cation-translocating P-type ATPase	Y980_RS00555	cation-translocating P-type ATPase	HKBS1_RS00550	cation-translocating P-type ATPase	MTBK_RS00550	cation-translocating P-type ATPase	TBMG_RS00555	cation-translocating P-type ATPase	TBSG_RS00555	cation-translocating P-type ATPase
Rv0104	hypothetical protein	AZ248_RS00960	cyclic nucleotide-binding domain-containing protein	RN09_0133	hypothetical protein	N054_RS13215	cyclic nucleotide-binding domain-containing protein	DKM16_RS03575	cyclic nucleotide-binding domain-containing protein	RN06_0132	hypothetical protein	-	-	MT7199_RS00560	cyclic nucleotide-binding domain-containing protein	-	-	-	-	-	-	-	-	-	-	-	-	MT_RS00560	cyclic nucleotide-binding domain-containing protein	MTCTRI2_RS00560	cyclic nucleotide-binding domain-containing protein	M943_RS00560	cyclic nucleotide-binding domain-containing protein	J114_RS00565	cyclic nucleotide-binding domain-containing protein	TBFG_RS00560	cyclic nucleotide-binding domain-containing protein	RVBD_RS00560	cyclic nucleotide-binding domain-containing protein	Y980_RS00560	cyclic nucleotide-binding domain-containing protein	-	-	-	-	TBMG_RS00560	cyclic nucleotide-binding domain-containing protein	TBSG_RS00560	cyclic nucleotide-binding domain-containing protein
Rv0105c	50S ribosomal protein L28	AZ248_RS00965	50S ribosomal protein L28	RN09_0134	50S ribosomal protein L28	N054_RS13210	50S ribosomal protein L28	DKM16_RS03565	50S ribosomal protein L28	RN06_0133	50S ribosomal protein L28	MT49_RS00565	50S ribosomal protein L28	MT7199_RS00565	50S ribosomal protein L28	HKBT1_RS00565	50S ribosomal protein L28	HKBT2_RS00565	50S ribosomal protein L28	CCDC5079_RS00565	50S ribosomal protein L28	CFBS_RS00565	50S ribosomal protein L28	CFBR_RS00565	50S ribosomal protein L28	CCDC5180_RS00565	50S ribosomal protein L28	MT_RS00565	50S ribosomal protein L28	MTCTRI2_RS00565	50S ribosomal protein L28	M943_RS00565	50S ribosomal protein L28	J114_RS00570	50S ribosomal protein L28	TBFG_RS00565	50S ribosomal protein L28	RVBD_RS00565	50S ribosomal protein L28	Y980_RS00565	50S ribosomal protein L28	HKBS1_RS00565	50S ribosomal protein L28	MTBK_RS00565	50S ribosomal protein L28	TBMG_RS00565	50S ribosomal protein L28	TBSG_RS00565	50S ribosomal protein L28
Rv0106	hypothetical protein	AZ248_RS00970	GTP-binding protein	RN09_0135	hypothetical protein	N054_RS13205	hypothetical protein	DKM16_RS03560	hypothetical protein	RN06_0134	hypothetical protein	MT49_RS00570	hypothetical protein	MT7199_RS00570	hypothetical protein	HKBT1_RS00570	hypothetical protein	HKBT2_RS00570	hypothetical protein	CCDC5079_RS00570	hypothetical protein	CFBS_RS00570	hypothetical protein	CFBR_RS00570	hypothetical protein	CCDC5180_RS00570	hypothetical protein	MT_RS00570	hypothetical protein	MTCTRI2_RS00570	hypothetical protein	M943_RS00570	hypothetical protein	J114_RS00575	GTP-binding protein	TBFG_RS00570	hypothetical protein	RVBD_RS00570	hypothetical protein	Y980_RS00570	hypothetical protein	HKBS1_RS00570	hypothetical protein	MTBK_RS00570	hypothetical protein	TBMG_RS00570	hypothetical protein	TBSG_RS00570	hypothetical protein
Rv0107c	cation-transporter ATPase I	-	-	RN09_0137	cation-transporter ATPase I	-	-	DKM16_RS03555	cation-translocating P-type ATPase	RN06_0135	cation-transporter ATPase I	MT49_RS00575	cation-translocating P-type ATPase	MT7199_RS00575	cation-translocating P-type ATPase	HKBT1_RS00575	cation-translocating P-type ATPase	HKBT2_RS00575	cation-translocating P-type ATPase	CCDC5079_RS00575	cation-translocating P-type ATPase	CFBS_RS00575	cation-translocating P-type ATPase	CFBR_RS00575	cation-translocating P-type ATPase	CCDC5180_RS00575	cation-translocating P-type ATPase	MT_RS00575	cation-translocating P-type ATPase	MTCTRI2_RS00575	cation-translocating P-type ATPase	M943_RS00575	cation-translocating P-type ATPase	J114_RS00580	cation-translocating P-type ATPase	TBFG_RS00575	cation-translocating P-type ATPase	RVBD_RS00575	cation-translocating P-type ATPase	Y980_RS00575	cation-translocating P-type ATPase	HKBS1_RS00575	cation-translocating P-type ATPase	MTBK_RS00575	cation-translocating P-type ATPase	TBMG_RS00575	cation-translocating P-type ATPase	TBSG_RS00575	cation-translocating P-type ATPase
Rv0108c	hypothetical protein	AZ248_RS00980	hypothetical protein	RN09_0139	hypothetical protein	N054_RS13195	hypothetical protein	DKM16_RS03550	hypothetical protein	RN06_0136	hypothetical protein	MT49_RS00580	hypothetical protein	MT7199_RS00580	hypothetical protein	HKBT1_RS00580	hypothetical protein	HKBT2_RS00580	hypothetical protein	CCDC5079_RS00580	hypothetical protein	CFBS_RS00580	hypothetical protein	CFBR_RS00580	hypothetical protein	CCDC5180_RS00580	hypothetical protein	MT_RS00580	hypothetical protein	MTCTRI2_RS00580	hypothetical protein	M943_RS00580	hypothetical protein	J114_RS00585	hypothetical protein	TBFG_RS00580	hypothetical protein	RVBD_RS00580	hypothetical protein	Y980_RS00580	hypothetical protein	HKBS1_RS00580	hypothetical protein	MTBK_RS00580	hypothetical protein	TBMG_RS00580	hypothetical protein	TBSG_RS00580	hypothetical protein
Rv0109	PE-PGRS family protein PE_PGRS1	AZ248_RS00985	PE family protein	RN09_0140	PE-PGRS family protein PE_PGRS1	N054_RS13190	PE family protein	DKM16_RS03545	PE family protein	RN06_0137	PE-PGRS family protein PE_PGRS1	MT49_RS00585	PE family protein	MT7199_RS00585	PE family protein	HKBT1_RS00585	PE family protein	HKBT2_RS00585	PE family protein	CCDC5079_RS00585	PE family protein	CFBS_RS00585	PE family protein	CFBR_RS00585	PE family protein	CCDC5180_RS00585	PE family protein	MT_RS00585	PE family protein	MTCTRI2_RS00585	PE family protein	M943_RS00585	PE family protein	J114_RS00590	PE family protein	TBFG_RS00585	PE family protein	RVBD_RS00585	PE family protein	Y980_RS00585	PE family protein	HKBS1_RS00585	PE family protein	MTBK_RS00585	PE family protein	TBMG_RS00585	PE family protein	TBSG_RS00585	PE family protein
Rv0110	integral membrane protein	AZ248_RS00990	rhomboid family intramembrane serine protease	RN09_0141	integral membrane protein	N054_RS13185	rhomboid family intramembrane serine protease	DKM16_RS03540	rhomboid family intramembrane serine protease	RN06_0139	integral membrane protein	MT49_RS00590	rhomboid family intramembrane serine protease	MT7199_RS00590	rhomboid family intramembrane serine protease	HKBT1_RS00590	rhomboid family intramembrane serine protease	HKBT2_RS00590	rhomboid family intramembrane serine protease	CCDC5079_RS00590	rhomboid family intramembrane serine protease	CFBS_RS00590	rhomboid family intramembrane serine protease	CFBR_RS00590	rhomboid family intramembrane serine protease	CCDC5180_RS00590	rhomboid family intramembrane serine protease	MT_RS00590	rhomboid family intramembrane serine protease	MTCTRI2_RS00590	rhomboid family intramembrane serine protease	M943_RS00590	rhomboid family intramembrane serine protease	J114_RS00595	rhomboid family intramembrane serine protease	TBFG_RS00590	rhomboid family intramembrane serine protease	RVBD_RS00590	rhomboid family intramembrane serine protease	Y980_RS00590	rhomboid family intramembrane serine protease	HKBS1_RS00590	rhomboid family intramembrane serine protease	MTBK_RS00590	rhomboid family intramembrane serine protease	TBMG_RS00590	rhomboid family intramembrane serine protease	TBSG_RS00590	rhomboid family intramembrane serine protease
Rv0111	acyltransferase	AZ248_RS00995	acyltransferase	RN09_0143	transmembrane acyltransferase	N054_RS13180	acyltransferase	DKM16_RS03535	acyltransferase	RN06_0140	transmembrane acyltransferase	MT49_RS00595	acyltransferase	MT7199_RS00595	acyltransferase	HKBT1_RS00595	acyltransferase	HKBT2_RS00595	acyltransferase	CCDC5079_RS00595	acyltransferase	CFBS_RS00595	acyltransferase	CFBR_RS00595	acyltransferase	CCDC5180_RS00595	acyltransferase	MT_RS00595	acyltransferase	MTCTRI2_RS00595	acyltransferase	M943_RS00595	acyltransferase	J114_RS00600	acyltransferase	TBFG_RS00595	acyltransferase	RVBD_RS00595	acyltransferase	Y980_RS00595	acyltransferase	HKBS1_RS00595	acyltransferase	MTBK_RS00595	acyltransferase	TBMG_RS00595	acyltransferase	TBSG_RS00595	acyltransferase
Rv0112	GDP-mannose 4,6-dehydratase	AZ248_RS01000	GDP-mannose 4,6-dehydratase	RN09_0146	GDP-mannose 4,6-dehydratase	N054_RS13175	NAD-dependent epimerase/dehydratase family protein	DKM16_RS03530	NAD-dependent epimerase/dehydratase family protein	RN06_0141	GDP-mannose 4,6-dehydratase	MT49_RS00600	NAD-dependent epimerase/dehydratase family protein	MT7199_RS00600	NAD-dependent epimerase/dehydratase family protein	HKBT1_RS00600	NAD-dependent epimerase/dehydratase family protein	HKBT2_RS00600	NAD-dependent epimerase/dehydratase family protein	-	-	CFBS_RS00600	NAD-dependent epimerase/dehydratase family protein	CFBR_RS00600	NAD-dependent epimerase/dehydratase family protein	CCDC5180_RS00600	NAD-dependent epimerase/dehydratase family protein	MT_RS00600	NAD-dependent epimerase/dehydratase family protein	MTCTRI2_RS00600	NAD-dependent epimerase/dehydratase family protein	M943_RS00600	NAD-dependent epimerase/dehydratase family protein	J114_RS00605	NAD-dependent epimerase/dehydratase family protein	TBFG_RS00600	NAD-dependent epimerase/dehydratase family protein	RVBD_RS00600	NAD-dependent epimerase/dehydratase family protein	Y980_RS00600	NAD-dependent epimerase/dehydratase family protein	HKBS1_RS00600	NAD-dependent epimerase/dehydratase family protein	MTBK_RS00600	NAD-dependent epimerase/dehydratase family protein	TBMG_RS00600	NAD-dependent epimerase/dehydratase family protein	TBSG_RS00600	NAD-dependent epimerase/dehydratase family protein
Rv0113	phosphoheptose isomerase	AZ248_RS01005	D-sedoheptulose 7-phosphate isomerase	RN09_0147	phosphoheptose isomerase	N054_RS13170	D-sedoheptulose 7-phosphate isomerase	DKM16_RS03525	D-sedoheptulose 7-phosphate isomerase	RN06_0142	phosphoheptose isomerase	MT49_RS00605	D-sedoheptulose 7-phosphate isomerase	MT7199_RS00605	D-sedoheptulose 7-phosphate isomerase	HKBT1_RS00605	D-sedoheptulose 7-phosphate isomerase	HKBT2_RS00605	D-sedoheptulose 7-phosphate isomerase	CCDC5079_RS00605	D-sedoheptulose 7-phosphate isomerase	CFBS_RS00605	D-sedoheptulose 7-phosphate isomerase	CFBR_RS00605	D-sedoheptulose 7-phosphate isomerase	CCDC5180_RS00605	D-sedoheptulose 7-phosphate isomerase	-	-	MTCTRI2_RS00605	D-sedoheptulose 7-phosphate isomerase	M943_RS00605	D-sedoheptulose 7-phosphate isomerase	J114_RS00610	D-sedoheptulose 7-phosphate isomerase	TBFG_RS00605	D-sedoheptulose 7-phosphate isomerase	RVBD_RS00605	D-sedoheptulose 7-phosphate isomerase	Y980_RS00605	D-sedoheptulose 7-phosphate isomerase	HKBS1_RS00605	D-sedoheptulose 7-phosphate isomerase	MTBK_RS00605	D-sedoheptulose 7-phosphate isomerase	TBMG_RS00605	D-sedoheptulose 7-phosphate isomerase	TBSG_RS00605	D-sedoheptulose 7-phosphate isomerase
Rv0114	D-glycero-alpha-D-manno-heptose-1,7- bisphosphate 7-phosphatase	AZ248_RS01010	D-glycero-alpha-D-manno-heptose-1,7- bisphosphate 7-phosphatase	RN09_0148	D-glycero-alpha-D-manno-heptose-1,7- bisphosphate 7-phosphatase	N054_RS13165	HAD family hydrolase	DKM16_RS03520	HAD family hydrolase	-	-	MT49_RS00610	D-glycero-alpha-D-manno-heptose-1,7- bisphosphate 7-phosphatase	MT7199_RS00610	D-glycero-alpha-D-manno-heptose-1,7- bisphosphate 7-phosphatase	HKBT1_RS00610	D-glycero-alpha-D-manno-heptose-1,7- bisphosphate 7-phosphatase	HKBT2_RS00610	D-glycero-alpha-D-manno-heptose-1,7- bisphosphate 7-phosphatase	CCDC5079_RS00610	D-glycero-alpha-D-manno-heptose-1,7- bisphosphate 7-phosphatase	CFBS_RS00610	D-glycero-alpha-D-manno-heptose-1,7- bisphosphate 7-phosphatase	CFBR_RS00610	D-glycero-alpha-D-manno-heptose-1,7- bisphosphate 7-phosphatase	CCDC5180_RS00610	D-glycero-alpha-D-manno-heptose-1,7- bisphosphate 7-phosphatase	MT_RS00610	D-glycero-alpha-D-manno-heptose-1,7- bisphosphate 7-phosphatase	MTCTRI2_RS00610	D-glycero-alpha-D-manno-heptose-1,7- bisphosphate 7-phosphatase	M943_RS00610	D-glycero-alpha-D-manno-heptose-1,7- bisphosphate 7-phosphatase	J114_RS00615	D-glycero-alpha-D-manno-heptose-1,7- bisphosphate 7-phosphatase	TBFG_RS00610	D-glycero-alpha-D-manno-heptose-1,7- bisphosphate 7-phosphatase	RVBD_RS00610	D-glycero-alpha-D-manno-heptose-1,7- bisphosphate 7-phosphatase	Y980_RS00610	D-glycero-alpha-D-manno-heptose-1,7- bisphosphate 7-phosphatase	HKBS1_RS00610	D-glycero-alpha-D-manno-heptose-1,7- bisphosphate 7-phosphatase	MTBK_RS00610	D-glycero-alpha-D-manno-heptose-1,7- bisphosphate 7-phosphatase	TBMG_RS00610	D-glycero-alpha-D-manno-heptose-1,7- bisphosphate 7-phosphatase	TBSG_RS00610	D-glycero-alpha-D-manno-heptose-1,7- bisphosphate 7-phosphatase
Rv0115	D-alpha-D-heptose-7-phosphate kinase HddA	AZ248_RS01015	sugar kinase	RN09_0149	D-alpha-D-heptose-7-phosphate kinase HddA	N054_RS13160	sugar kinase	DKM16_RS03515	sugar kinase	RN06_0144	D-alpha-D-heptose-7-phosphate kinase HddA	MT49_RS00615	D-alpha-D-heptose-7-phosphate kinase hddA	MT7199_RS00615	D-alpha-D-heptose-7-phosphate kinase HddA	HKBT1_RS00615	D-alpha-D-heptose-7-phosphate kinase hddA	HKBT2_RS00615	D-alpha-D-heptose-7-phosphate kinase hddA	CCDC5079_RS00615	D-alpha-D-heptose-7-phosphate kinase hddA	CFBS_RS00615	D-alpha-D-heptose-7-phosphate kinase hddA	CFBR_RS00615	D-alpha-D-heptose-7-phosphate kinase hddA	CCDC5180_RS00615	D-alpha-D-heptose-7-phosphate kinase hddA	MT_RS00615	D-alpha-D-heptose-7-phosphate kinase HddA	MTCTRI2_RS00615	D-alpha-D-heptose-7-phosphate kinase HddA	M943_RS00615	sugar kinase	J114_RS00620	sugar kinase	TBFG_RS00615	D-alpha-D-heptose-7-phosphate kinase HddA	RVBD_RS00615	D-alpha-D-heptose-7-phosphate kinase HddA	Y980_RS00615	D-alpha-D-heptose-7-phosphate kinase HddA	HKBS1_RS00615	D-alpha-D-heptose-7-phosphate kinase hddA	MTBK_RS00615	D-alpha-D-heptose-7-phosphate kinase hddA	TBMG_RS00615	D-alpha-D-heptose-7-phosphate kinase HddA	TBSG_RS00615	D-alpha-D-heptose-7-phosphate kinase HddA
Rv0115a	hypothetical protein	AZ248_RS01020	hypothetical protein	RN09_0150	hypothetical protein	N054_RS0104730	hypothetical protein	DKM16_RS03510	hypothetical protein	RN06_0146	hypothetical protein	MT49_RS00620	hypothetical protein	MT7199_RS00620	hypothetical protein	HKBT1_RS00620	hypothetical protein	HKBT2_RS00620	hypothetical protein	CCDC5079_RS00620	hypothetical protein	CFBS_RS00620	hypothetical protein	CFBR_RS00620	hypothetical protein	CCDC5180_RS00620	hypothetical protein	MT_RS00620	hypothetical protein	MTCTRI2_RS00620	hypothetical protein	M943_RS00620	hypothetical protein	J114_RS00625	hypothetical protein	TBFG_RS00620	hypothetical protein	RVBD_RS00620	hypothetical protein	Y980_RS00620	hypothetical protein	HKBS1_RS00620	hypothetical protein	MTBK_RS00620	hypothetical protein	TBMG_RS00620	hypothetical protein	TBSG_RS00620	hypothetical protein
Rv0116c	L,D-transpeptidase LdtA	AZ248_RS01025	L,D-transpeptidase LdtMt1	RN09_0151	L,D-transpeptidase LdtA	N054_RS13155	L,D-transpeptidase LdtMt1	DKM16_RS03505	L,D-transpeptidase LdtMt1	RN06_0147	L,D-transpeptidase LdtA	MT49_RS00625	L,D-transpeptidase LdtMt1	MT7199_RS00625	L,D-transpeptidase LdtMt1	HKBT1_RS00625	L,D-transpeptidase LdtMt1	HKBT2_RS00625	L,D-transpeptidase LdtMt1	CCDC5079_RS00625	L,D-transpeptidase LdtMt1	CFBS_RS00625	L,D-transpeptidase LdtMt1	CFBR_RS00625	L,D-transpeptidase LdtMt1	CCDC5180_RS00625	L,D-transpeptidase LdtMt1	MT_RS00625	L,D-transpeptidase LdtMt1	MTCTRI2_RS00625	L,D-transpeptidase LdtMt1	M943_RS00625	L,D-transpeptidase LdtMt1	J114_RS00630	L,D-transpeptidase LdtMt1	TBFG_RS00625	L,D-transpeptidase LdtMt1	RVBD_RS00625	L,D-transpeptidase LdtMt1	Y980_RS00625	L,D-transpeptidase LdtMt1	HKBS1_RS00625	L,D-transpeptidase LdtMt1	MTBK_RS00625	L,D-transpeptidase LdtMt1	TBMG_RS00625	L,D-transpeptidase LdtMt1	TBSG_RS00625	L,D-transpeptidase LdtMt1
Rv0117	oxidative stress response regulatory protein OxyS	AZ248_RS01030	LysR family transcriptional regulator OxyS	RN09_0152	oxidative stress response regulatory protein OxyS	N054_RS13150	LysR family transcriptional regulator OxyS	DKM16_RS03500	LysR family transcriptional regulator	RN06_0148	oxidative stress response regulatory protein OxyS	MT49_RS00630	LysR family transcriptional regulator	MT7199_RS00630	LysR family transcriptional regulator	HKBT1_RS00630	LysR family transcriptional regulator	HKBT2_RS00630	LysR family transcriptional regulator	CCDC5079_RS00630	LysR family transcriptional regulator	CFBS_RS00630	LysR family transcriptional regulator	CFBR_RS00630	LysR family transcriptional regulator	CCDC5180_RS00630	LysR family transcriptional regulator	MT_RS00630	LysR family transcriptional regulator	MTCTRI2_RS00630	LysR family transcriptional regulator	M943_RS00630	LysR family transcriptional regulator	J114_RS00635	LysR family transcriptional regulator	TBFG_RS00630	LysR family transcriptional regulator	RVBD_RS00630	LysR family transcriptional regulator	Y980_RS00630	LysR family transcriptional regulator	HKBS1_RS00630	LysR family transcriptional regulator	MTBK_RS00630	LysR family transcriptional regulator	TBMG_RS00630	LysR family transcriptional regulator	TBSG_RS00630	LysR family transcriptional regulator
Rv0118c	oxalyl-CoA decarboxylase OxcA	AZ248_RS01035	oxalyl-CoA decarboxylase	RN09_0153	oxalyl-CoA decarboxylase OxcA	N054_RS13145	oxalyl-CoA decarboxylase	DKM16_RS03495	oxalyl-CoA decarboxylase	RN06_0150	oxalyl-CoA decarboxylase OxcA	MT49_RS00635	oxalyl-CoA decarboxylase	MT7199_RS00635	oxalyl-CoA decarboxylase	HKBT1_RS00635	oxalyl-CoA decarboxylase	HKBT2_RS00635	oxalyl-CoA decarboxylase	CCDC5079_RS00635	oxalyl-CoA decarboxylase	CFBS_RS00635	oxalyl-CoA decarboxylase	CFBR_RS00635	oxalyl-CoA decarboxylase	CCDC5180_RS00635	oxalyl-CoA decarboxylase	MT_RS00635	oxalyl-CoA decarboxylase	MTCTRI2_RS00635	oxalyl-CoA decarboxylase	M943_RS00635	oxalyl-CoA decarboxylase	J114_RS00640	oxalyl-CoA decarboxylase	TBFG_RS00635	oxalyl-CoA decarboxylase	RVBD_RS00635	oxalyl-CoA decarboxylase	Y980_RS00635	oxalyl-CoA decarboxylase	HKBS1_RS00635	oxalyl-CoA decarboxylase	MTBK_RS00635	oxalyl-CoA decarboxylase	TBMG_RS00635	oxalyl-CoA decarboxylase	TBSG_RS00635	oxalyl-CoA decarboxylase
Rv0119	fatty-acid--CoA ligase FadD7	AZ248_RS01040	fatty acid--CoA ligase family protein	RN09_0154	fatty-acid--CoA ligase FadD7	N054_RS13140	fatty acid--CoA ligase family protein	DKM16_RS03490	fatty acid--CoA ligase family protein	RN06_0151	fatty-acid--CoA ligase FadD7	MT49_RS00640	fatty acid--CoA ligase family protein	MT7199_RS00640	fatty acid--CoA ligase family protein	HKBT1_RS00640	fatty acid--CoA ligase family protein	HKBT2_RS00640	fatty acid--CoA ligase family protein	CCDC5079_RS00640	fatty acid--CoA ligase family protein	CFBS_RS00640	fatty acid--CoA ligase family protein	CFBR_RS00640	fatty acid--CoA ligase family protein	CCDC5180_RS00640	fatty acid--CoA ligase family protein	MT_RS00640	fatty acid--CoA ligase family protein	MTCTRI2_RS00640	fatty acid--CoA ligase family protein	M943_RS00640	fatty acid--CoA ligase family protein	J114_RS00645	fatty acid--CoA ligase family protein	TBFG_RS00640	fatty acid--CoA ligase family protein	RVBD_RS00640	fatty acid--CoA ligase family protein	Y980_RS00640	fatty acid--CoA ligase family protein	HKBS1_RS00640	fatty acid--CoA ligase family protein	MTBK_RS00640	fatty acid--CoA ligase family protein	TBMG_RS00640	fatty acid--CoA ligase family protein	TBSG_RS00640	fatty acid--CoA ligase family protein
Rv0120c	elongation factor G	AZ248_RS01045	elongation factor G-like protein EF-G2	RN09_0155	elongation factor G	N054_RS13135	elongation factor G-like protein EF-G2	DKM16_RS03485	elongation factor G-like protein EF-G2	RN06_0152	elongation factor G	MT49_RS00645	elongation factor G-like protein EF-G2	MT7199_RS00645	elongation factor G-like protein EF-G2	HKBT1_RS00645	elongation factor G-like protein EF-G2	HKBT2_RS00645	elongation factor G-like protein EF-G2	-	-	CFBS_RS00645	elongation factor G-like protein EF-G2	CFBR_RS00645	elongation factor G-like protein EF-G2	CCDC5180_RS00645	elongation factor G-like protein EF-G2	MT_RS00645	elongation factor G-like protein EF-G2	MTCTRI2_RS00645	elongation factor G-like protein EF-G2	M943_RS00645	elongation factor G-like protein EF-G2	J114_RS00650	elongation factor G-like protein EF-G2	TBFG_RS00645	elongation factor G-like protein EF-G2	RVBD_RS00645	elongation factor G-like protein EF-G2	Y980_RS00645	elongation factor G-like protein EF-G2	HKBS1_RS00645	elongation factor G-like protein EF-G2	MTBK_RS00645	elongation factor G-like protein EF-G2	TBMG_RS00645	elongation factor G-like protein EF-G2	TBSG_RS00645	elongation factor G-like protein EF-G2
Rv0121c	hypothetical protein	AZ248_RS01050	TIGR03668 family PPOX class F420-dependent oxidoreductase	RN09_0156	hypothetical protein	N054_RS13130	TIGR03668 family PPOX class F420-dependent oxidoreductase	DKM16_RS03480	TIGR03668 family PPOX class F420-dependent oxidoreductase	RN06_0155	hypothetical protein	MT49_RS00650	TIGR03668 family PPOX class F420-dependent oxidoreductase	MT7199_RS00650	TIGR03668 family PPOX class F420-dependent oxidoreductase	HKBT1_RS00650	TIGR03668 family PPOX class F420-dependent oxidoreductase	HKBT2_RS00650	TIGR03668 family PPOX class F420-dependent oxidoreductase	CCDC5079_RS00650	TIGR03668 family PPOX class F420-dependent oxidoreductase	CFBS_RS00650	TIGR03668 family PPOX class F420-dependent oxidoreductase	CFBR_RS00650	TIGR03668 family PPOX class F420-dependent oxidoreductase	CCDC5180_RS00650	TIGR03668 family PPOX class F420-dependent oxidoreductase	MT_RS00650	TIGR03668 family PPOX class F420-dependent oxidoreductase	MTCTRI2_RS00650	TIGR03668 family PPOX class F420-dependent oxidoreductase	M943_RS00650	TIGR03668 family PPOX class F420-dependent oxidoreductase	J114_RS00655	TIGR03668 family PPOX class F420-dependent oxidoreductase	TBFG_RS00650	TIGR03668 family PPOX class F420-dependent oxidoreductase	RVBD_RS00650	TIGR03668 family PPOX class F420-dependent oxidoreductase	Y980_RS00650	TIGR03668 family PPOX class F420-dependent oxidoreductase	HKBS1_RS00650	TIGR03668 family PPOX class F420-dependent oxidoreductase	-	-	TBMG_RS00650	TIGR03668 family PPOX class F420-dependent oxidoreductase	TBSG_RS00650	TIGR03668 family PPOX class F420-dependent oxidoreductase
Rv0122	hypothetical protein	AZ248_RS01055	hypothetical protein	RN09_0157	hypothetical protein	N054_RS13125	hypothetical protein	DKM16_RS03475	hypothetical protein	RN06_0156	hypothetical protein	MT49_RS00655	hypothetical protein	MT7199_RS00655	hypothetical protein	HKBT1_RS00655	hypothetical protein	HKBT2_RS00655	hypothetical protein	CCDC5079_RS00655	hypothetical protein	CFBS_RS00655	hypothetical protein	CFBR_RS00655	hypothetical protein	CCDC5180_RS00655	hypothetical protein	MT_RS00655	hypothetical protein	MTCTRI2_RS00655	hypothetical protein	M943_RS00655	hypothetical protein	J114_RS00660	hypothetical protein	TBFG_RS00655	hypothetical protein	RVBD_RS00655	hypothetical protein	Y980_RS00655	hypothetical protein	HKBS1_RS00655	hypothetical protein	MTBK_RS00655	hypothetical protein	TBMG_RS00655	hypothetical protein	TBSG_RS00655	hypothetical protein
Rv0123	hypothetical protein	AZ248_RS01060	hypothetical protein	RN09_0158	hypothetical protein	N054_RS13120	hypothetical protein	DKM16_RS03470	hypothetical protein	RN06_0157	hypothetical protein	MT49_RS00660	hypothetical protein	MT7199_RS00660	hypothetical protein	HKBT1_RS00660	hypothetical protein	HKBT2_RS00660	hypothetical protein	CCDC5079_RS00660	hypothetical protein	CFBS_RS00660	hypothetical protein	CFBR_RS00660	hypothetical protein	CCDC5180_RS00660	hypothetical protein	MT_RS00660	hypothetical protein	MTCTRI2_RS00660	hypothetical protein	M943_RS00660	hypothetical protein	J114_RS00665	hypothetical protein	TBFG_RS00660	hypothetical protein	RVBD_RS00660	hypothetical protein	Y980_RS00660	hypothetical protein	HKBS1_RS00660	hypothetical protein	MTBK_RS00660	hypothetical protein	TBMG_RS00660	hypothetical protein	TBSG_RS00660	hypothetical protein
Rv0124	PE-PGRS family protein PE_PGRS2	-	-	-	-	-	-	DKM16_RS03465	PE family protein	RN06_0158	hypothetical protein	MT49_RS00665	PE family protein	MT7199_RS00665	PE family protein	HKBT1_RS00665	PE family protein	HKBT2_RS00665	PE family protein	CCDC5079_RS00665	PE family protein	CFBS_RS00665	PE family protein	CFBR_RS00665	PE family protein	CCDC5180_RS00665	PE family protein	MT_RS00665	PE family protein	-	-	M943_RS00665	PE family protein	J114_RS00670	PE family protein	TBFG_RS00665	PE family protein	RVBD_RS00665	PE family protein	Y980_RS00665	PE family protein	HKBS1_RS00665	PE family protein	MTBK_RS00665	PE family protein	-	-	-	-
Rv0125	serine protease PepA	AZ248_RS01065	serine protease	RN09_0159	serine protease PepA	N054_RS13115	serine protease	DKM16_RS03460	serine protease	RN06_0159	serine protease PepA	MT49_RS00670	serine protease	MT7199_RS00670	serine protease	HKBT1_RS00670	serine protease	-	-	-	-	CFBS_RS00670	serine protease	CFBR_RS00670	serine protease	CCDC5180_RS00670	serine protease	MT_RS00670	serine protease	MTCTRI2_RS00675	serine protease	M943_RS00670	serine protease	J114_RS00675	serine protease	TBFG_RS00670	serine protease	RVBD_RS00670	serine protease	Y980_RS00670	serine protease	HKBS1_RS00670	serine protease	MTBK_RS00670	serine protease	TBMG_RS00675	serine protease	TBSG_RS00675	serine protease
Rv0126	trehalose synthase/amylase TreS	AZ248_RS01070	maltose alpha-D-glucosyltransferase	RN09_0161	trehalose synthase/amylase TreS	N054_RS13110	maltose alpha-D-glucosyltransferase	DKM16_RS03455	maltose alpha-D-glucosyltransferase	RN06_0160	trehalose synthase/amylase TreS	MT49_RS00675	maltose alpha-D-glucosyltransferase	MT7199_RS00675	maltose alpha-D-glucosyltransferase	HKBT1_RS00675	maltose alpha-D-glucosyltransferase	HKBT2_RS00675	maltose alpha-D-glucosyltransferase	CCDC5079_RS00675	maltose alpha-D-glucosyltransferase	CFBS_RS00675	maltose alpha-D-glucosyltransferase	CFBR_RS00675	maltose alpha-D-glucosyltransferase	CCDC5180_RS00675	maltose alpha-D-glucosyltransferase	MT_RS00675	maltose alpha-D-glucosyltransferase	MTCTRI2_RS00680	maltose alpha-D-glucosyltransferase	M943_RS00675	maltose alpha-D-glucosyltransferase	J114_RS00680	maltose alpha-D-glucosyltransferase	TBFG_RS00675	maltose alpha-D-glucosyltransferase	RVBD_RS00675	maltose alpha-D-glucosyltransferase	Y980_RS00675	maltose alpha-D-glucosyltransferase	HKBS1_RS00675	maltose alpha-D-glucosyltransferase	MTBK_RS00675	maltose alpha-D-glucosyltransferase	TBMG_RS00680	maltose alpha-D-glucosyltransferase	TBSG_RS00680	maltose alpha-D-glucosyltransferase
Rv0127	maltokinase	AZ248_RS01075	maltokinase	RN09_0162	maltokinase	N054_RS13105	maltokinase	DKM16_RS03445	maltokinase	RN06_0161	maltokinase	MT49_RS00680	maltokinase	MT7199_RS00680	maltokinase	HKBT1_RS00680	maltokinase	HKBT2_RS00680	maltokinase	CCDC5079_RS00680	maltokinase	CFBS_RS00680	maltokinase	CFBR_RS00680	maltokinase	CCDC5180_RS00680	maltokinase	MT_RS00680	maltokinase	MTCTRI2_RS00685	maltokinase	M943_RS00680	maltokinase	J114_RS00685	maltokinase	TBFG_RS00680	maltokinase	RVBD_RS00680	maltokinase	Y980_RS00680	maltokinase	HKBS1_RS00680	maltokinase	MTBK_RS00680	maltokinase	TBMG_RS00685	maltokinase	TBSG_RS00685	maltokinase
Rv0128	transmembrane protein	AZ248_RS01080	DUF1275 domain-containing protein	RN09_0163	transmembrane protein	N054_RS13100	DUF1275 domain-containing protein	DKM16_RS03440	DUF1275 domain-containing protein	RN06_0162	transmembrane protein	MT49_RS00685	DUF1275 domain-containing protein	MT7199_RS00685	DUF1275 domain-containing protein	HKBT1_RS00685	DUF1275 domain-containing protein	HKBT2_RS00685	DUF1275 domain-containing protein	CCDC5079_RS00685	DUF1275 domain-containing protein	CFBS_RS00685	DUF1275 domain-containing protein	CFBR_RS00685	DUF1275 domain-containing protein	CCDC5180_RS00685	DUF1275 domain-containing protein	MT_RS00685	DUF1275 domain-containing protein	MTCTRI2_RS00690	DUF1275 domain-containing protein	M943_RS00685	DUF1275 domain-containing protein	J114_RS00690	DUF1275 domain-containing protein	TBFG_RS00685	DUF1275 domain-containing protein	RVBD_RS00685	DUF1275 domain-containing protein	Y980_RS00685	DUF1275 domain-containing protein	HKBS1_RS00685	DUF1275 domain-containing protein	MTBK_RS00685	DUF1275 domain-containing protein	TBMG_RS00690	DUF1275 domain-containing protein	TBSG_RS00690	DUF1275 domain-containing protein
Rv0129c	diacylglycerol acyltransferase/mycolyltransferase Ag85C	AZ248_RS01085	diacylglycerol acyltransferase/mycolyltransferase Ag85C	RN09_0164	diacylglycerol acyltransferase/mycolyltransferase Ag85C	N054_RS13095	diacylglycerol acyltransferase/mycolyltransferase Ag85C	DKM16_RS03435	diacylglycerol acyltransferase/mycolyltransferase Ag85C	RN06_0163	diacylglycerol acyltransferase/mycolyltransferase Ag85C	MT49_RS00690	esterase family protein	MT7199_RS00690	esterase family protein	HKBT1_RS00690	esterase family protein	HKBT2_RS00690	esterase family protein	CCDC5079_RS00690	esterase family protein	CFBS_RS00690	esterase family protein	CFBR_RS00690	esterase family protein	CCDC5180_RS00690	esterase family protein	MT_RS00690	esterase family protein	MTCTRI2_RS00695	esterase family protein	M943_RS00690	esterase family protein	J114_RS00695	esterase family protein	TBFG_RS00690	esterase family protein	RVBD_RS00690	esterase family protein	Y980_RS00690	esterase family protein	HKBS1_RS00690	esterase family protein	MTBK_RS00690	esterase family protein	TBMG_RS00695	esterase family protein	TBSG_RS00695	esterase family protein
Rv0130	3-hydroxyl-thioester dehydratase	AZ248_RS01090	3-hydroxyacyl-thioester dehydratase HtdZ	RN09_0165	3-hydroxyl-thioester dehydratase	N054_RS13090	3-hydroxyacyl-thioester dehydratase HtdZ	DKM16_RS03430	MaoC family dehydratase	RN06_0164	3-hydroxyl-thioester dehydratase	MT49_RS00695	MaoC family dehydratase	MT7199_RS00695	MaoC family dehydratase	HKBT1_RS00695	MaoC family dehydratase	HKBT2_RS00695	MaoC family dehydratase	CCDC5079_RS00695	MaoC family dehydratase	CFBS_RS00695	MaoC family dehydratase	CFBR_RS00695	MaoC family dehydratase	CCDC5180_RS00695	MaoC family dehydratase	MT_RS00695	MaoC family dehydratase	MTCTRI2_RS00700	MaoC family dehydratase	M943_RS00695	MaoC family dehydratase	J114_RS00700	MaoC family dehydratase	TBFG_RS00695	MaoC family dehydratase	RVBD_RS00695	MaoC family dehydratase	Y980_RS00695	MaoC family dehydratase	HKBS1_RS00695	MaoC family dehydratase	MTBK_RS00695	MaoC family dehydratase	TBMG_RS00700	MaoC family dehydratase	TBSG_RS00700	MaoC family dehydratase
Rv0131c	acyl-CoA dehydrogenase FadE1	AZ248_RS01095	acyl-CoA dehydrogenase family protein	RN09_0166	acyl-CoA dehydrogenase FadE1	N054_RS13085	acyl-CoA dehydrogenase	DKM16_RS03425	acyl-CoA dehydrogenase	RN06_0165	acyl-CoA dehydrogenase FadE1	MT49_RS00700	acyl-CoA dehydrogenase	MT7199_RS00700	acyl-CoA dehydrogenase	HKBT1_RS00700	acyl-CoA dehydrogenase	HKBT2_RS00700	acyl-CoA dehydrogenase	CCDC5079_RS00700	acyl-CoA dehydrogenase	CFBS_RS00700	acyl-CoA dehydrogenase	CFBR_RS00700	acyl-CoA dehydrogenase	CCDC5180_RS00700	acyl-CoA dehydrogenase	MT_RS00700	acyl-CoA dehydrogenase	MTCTRI2_RS00705	acyl-CoA dehydrogenase	M943_RS00700	acyl-CoA dehydrogenase	J114_RS00705	acyl-CoA dehydrogenase	TBFG_RS00700	acyl-CoA dehydrogenase	RVBD_RS00700	acyl-CoA dehydrogenase	Y980_RS00700	acyl-CoA dehydrogenase	HKBS1_RS00700	acyl-CoA dehydrogenase	MTBK_RS00700	acyl-CoA dehydrogenase	TBMG_RS00705	acyl-CoA dehydrogenase	TBSG_RS00705	acyl-CoA dehydrogenase
Rv0132c	F420-dependent glucose-6-phosphate dehydrogenase	AZ248_RS01100	F420-dependent hydroxymycolic acid dehydrogenase	RN09_0167	F420-dependent glucose-6-phosphate dehydrogenase	N054_RS13080	F420-dependent hydroxymycolic acid dehydrogenase	DKM16_RS03420	F420-dependent hydroxymycolic acid dehydrogenase	RN06_0166	F420-dependent glucose-6-phosphate dehydrogenase	MT49_RS00705	F420-dependent hydroxymycolic acid dehydrogenase	MT7199_RS00705	F420-dependent hydroxymycolic acid dehydrogenase	HKBT1_RS00705	F420-dependent hydroxymycolic acid dehydrogenase	HKBT2_RS00705	F420-dependent hydroxymycolic acid dehydrogenase	-	-	CFBS_RS00705	F420-dependent hydroxymycolic acid dehydrogenase	CFBR_RS00705	F420-dependent hydroxymycolic acid dehydrogenase	CCDC5180_RS00705	F420-dependent hydroxymycolic acid dehydrogenase	MT_RS00705	F420-dependent hydroxymycolic acid dehydrogenase	MTCTRI2_RS00710	F420-dependent hydroxymycolic acid dehydrogenase	M943_RS00705	F420-dependent hydroxymycolic acid dehydrogenase	J114_RS00710	F420-dependent hydroxymycolic acid dehydrogenase	TBFG_RS00705	F420-dependent hydroxymycolic acid dehydrogenase	RVBD_RS00705	F420-dependent hydroxymycolic acid dehydrogenase	Y980_RS00705	F420-dependent hydroxymycolic acid dehydrogenase	HKBS1_RS00705	F420-dependent hydroxymycolic acid dehydrogenase	MTBK_RS00705	F420-dependent hydroxymycolic acid dehydrogenase	TBMG_RS00710	F420-dependent hydroxymycolic acid dehydrogenase	TBSG_RS00710	F420-dependent hydroxymycolic acid dehydrogenase
Rv0133	GCN5-like N-acetyltransferase	AZ248_RS01105	GNAT family N-acetyltransferase	RN09_0169	GCN5-like N-acetyltransferase	N054_RS13075	GNAT family N-acetyltransferase	DKM16_RS03415	N-acetyltransferase	RN06_0167	GCN5-like N-acetyltransferase	MT49_RS00710	GNAT family N-acetyltransferase	MT7199_RS00710	GNAT family N-acetyltransferase	HKBT1_RS00710	GNAT family N-acetyltransferase	HKBT2_RS00710	GNAT family N-acetyltransferase	CCDC5079_RS00710	GNAT family N-acetyltransferase	CFBS_RS00710	GNAT family N-acetyltransferase	CFBR_RS00710	GNAT family N-acetyltransferase	CCDC5180_RS00710	GNAT family N-acetyltransferase	MT_RS00710	GNAT family N-acetyltransferase	MTCTRI2_RS00715	GNAT family N-acetyltransferase	M943_RS00710	GNAT family N-acetyltransferase	J114_RS00715	GNAT family N-acetyltransferase	TBFG_RS00710	GNAT family N-acetyltransferase	RVBD_RS00710	GNAT family N-acetyltransferase	Y980_RS00710	GNAT family N-acetyltransferase	HKBS1_RS00710	GNAT family N-acetyltransferase	MTBK_RS00710	GNAT family N-acetyltransferase	TBMG_RS00715	GNAT family N-acetyltransferase	TBSG_RS00715	GNAT family N-acetyltransferase
Rv0134	epoxide hydrolase EphF	-	-	RN09_0170	epoxide hydrolase EphF	-	-	-	-	RN06_0170	epoxide hydrolase EphF	-	-	MT7199_RS00715	alpha/beta hydrolase	-	-	-	-	-	-	-	-	-	-	-	-	MT_RS00715	alpha/beta hydrolase	MTCTRI2_RS00720	alpha/beta hydrolase	-	-	-	-	TBFG_RS00715	alpha/beta hydrolase	RVBD_RS00715	alpha/beta hydrolase	Y980_RS00715	alpha/beta hydrolase	-	-	-	-	TBMG_RS00720	alpha/beta hydrolase	TBSG_RS00720	alpha/beta hydrolase
Rv0135c	transcriptional regulator	AZ248_RS01115	TetR/AcrR family transcriptional regulator	RN09_0171	transcriptional regulator	N054_RS13070	TetR/AcrR family transcriptional regulator	DKM16_RS03405	TetR/AcrR family transcriptional regulator	RN06_0171	transcriptional regulator	MT49_RS00720	TetR/AcrR family transcriptional regulator	MT7199_RS00720	TetR/AcrR family transcriptional regulator	HKBT1_RS00720	TetR/AcrR family transcriptional regulator	HKBT2_RS00720	TetR/AcrR family transcriptional regulator	CCDC5079_RS00720	TetR/AcrR family transcriptional regulator	CFBS_RS00720	TetR/AcrR family transcriptional regulator	CFBR_RS00720	TetR/AcrR family transcriptional regulator	CCDC5180_RS00720	TetR/AcrR family transcriptional regulator	MT_RS00720	TetR/AcrR family transcriptional regulator	MTCTRI2_RS00725	TetR/AcrR family transcriptional regulator	M943_RS00725	TetR/AcrR family transcriptional regulator	J114_RS00730	TetR/AcrR family transcriptional regulator	TBFG_RS00720	TetR/AcrR family transcriptional regulator	RVBD_RS00720	TetR/AcrR family transcriptional regulator	Y980_RS00720	TetR/AcrR family transcriptional regulator	HKBS1_RS00720	TetR/AcrR family transcriptional regulator	MTBK_RS00720	TetR/AcrR family transcriptional regulator	TBMG_RS00725	TetR/AcrR family transcriptional regulator	TBSG_RS00725	TetR/AcrR family transcriptional regulator
Rv0136	cytochrome P450 Cyp138	AZ248_RS01120	cytochrome P450	RN09_0172	cytochrome P450 Cyp138	N054_RS13065	cytochrome P450	DKM16_RS03400	cytochrome P450	RN06_0172	cytochrome P450 Cyp138	MT49_RS00725	cytochrome P450	MT7199_RS00725	cytochrome P450	HKBT1_RS00725	cytochrome P450	HKBT2_RS00725	cytochrome P450	CCDC5079_RS00725	cytochrome P450	CFBS_RS00725	cytochrome P450	CFBR_RS00725	cytochrome P450	CCDC5180_RS00725	cytochrome P450	MT_RS00725	cytochrome P450	MTCTRI2_RS00730	cytochrome P450	M943_RS00730	cytochrome P450	J114_RS00735	cytochrome P450	TBFG_RS00725	cytochrome P450	RVBD_RS00725	cytochrome P450	Y980_RS00725	cytochrome P450	HKBS1_RS00725	cytochrome P450	MTBK_RS00725	cytochrome P450	TBMG_RS00730	cytochrome P450	TBSG_RS00730	cytochrome P450
Rv0137c	peptide methionine sulfoxide reductase MsrA	AZ248_RS01125	peptide-methionine (S)-S-oxide reductase MsrA	RN09_0173	peptide methionine sulfoxide reductase MsrA	N054_RS13060	peptide-methionine (S)-S-oxide reductase MsrA	DKM16_RS03395	peptide-methionine (S)-S-oxide reductase MsrA	RN06_0173	peptide methionine sulfoxide reductase MsrA	MT49_RS00730	peptide-methionine (S)-S-oxide reductase MsrA	MT7199_RS00730	peptide-methionine (S)-S-oxide reductase MsrA	HKBT1_RS00730	peptide-methionine (S)-S-oxide reductase MsrA	HKBT2_RS00730	peptide-methionine (S)-S-oxide reductase MsrA	CCDC5079_RS00730	peptide-methionine (S)-S-oxide reductase MsrA	CFBS_RS00730	peptide-methionine (S)-S-oxide reductase MsrA	CFBR_RS00730	peptide-methionine (S)-S-oxide reductase MsrA	CCDC5180_RS00730	peptide-methionine (S)-S-oxide reductase MsrA	MT_RS00730	peptide-methionine (S)-S-oxide reductase MsrA	MTCTRI2_RS00735	peptide-methionine (S)-S-oxide reductase MsrA	M943_RS00735	peptide-methionine (S)-S-oxide reductase MsrA	J114_RS00740	peptide-methionine (S)-S-oxide reductase MsrA	TBFG_RS00730	peptide-methionine (S)-S-oxide reductase MsrA	RVBD_RS00730	peptide-methionine (S)-S-oxide reductase MsrA	Y980_RS00730	peptide-methionine (S)-S-oxide reductase MsrA	HKBS1_RS00730	peptide-methionine (S)-S-oxide reductase MsrA	MTBK_RS00730	peptide-methionine (S)-S-oxide reductase MsrA	TBMG_RS00735	peptide-methionine (S)-S-oxide reductase MsrA	TBSG_RS00735	peptide-methionine (S)-S-oxide reductase MsrA
Rv0138	hypothetical protein	AZ248_RS01130	nuclear transport factor 2 family protein	RN09_0174	hypothetical protein	N054_RS13055	nuclear transport factor 2 family protein	DKM16_RS03390	nuclear transport factor 2 family protein	RN06_0174	hypothetical protein	MT49_RS00735	nuclear transport factor 2 family protein	MT7199_RS00735	nuclear transport factor 2 family protein	HKBT1_RS00735	nuclear transport factor 2 family protein	HKBT2_RS00735	nuclear transport factor 2 family protein	CCDC5079_RS00735	nuclear transport factor 2 family protein	CFBS_RS00735	nuclear transport factor 2 family protein	CFBR_RS00735	nuclear transport factor 2 family protein	CCDC5180_RS00735	nuclear transport factor 2 family protein	MT_RS00735	nuclear transport factor 2 family protein	MTCTRI2_RS00740	nuclear transport factor 2 family protein	M943_RS00740	nuclear transport factor 2 family protein	J114_RS00745	nuclear transport factor 2 family protein	TBFG_RS00735	nuclear transport factor 2 family protein	RVBD_RS00735	nuclear transport factor 2 family protein	Y980_RS00735	nuclear transport factor 2 family protein	HKBS1_RS00735	nuclear transport factor 2 family protein	MTBK_RS00735	nuclear transport factor 2 family protein	TBMG_RS00740	nuclear transport factor 2 family protein	TBSG_RS00740	nuclear transport factor 2 family protein
Rv0139	oxidoreductase	AZ248_RS01135	NAD-dependent epimerase/dehydratase family protein	RN09_0175	oxidoreductase	N054_RS13050	NAD-dependent epimerase/dehydratase family protein	DKM16_RS03385	NAD-dependent epimerase/dehydratase family protein	RN06_0175	oxidoreductase	MT49_RS00740	NAD-dependent epimerase/dehydratase family protein	MT7199_RS00740	NAD-dependent epimerase/dehydratase family protein	HKBT1_RS00740	NAD-dependent epimerase/dehydratase family protein	HKBT2_RS00740	NAD-dependent epimerase/dehydratase family protein	CCDC5079_RS00740	NAD-dependent epimerase/dehydratase family protein	CFBS_RS00740	NAD-dependent epimerase/dehydratase family protein	CFBR_RS00740	NAD-dependent epimerase/dehydratase family protein	CCDC5180_RS00740	NAD-dependent epimerase/dehydratase family protein	MT_RS00740	NAD-dependent epimerase/dehydratase family protein	MTCTRI2_RS00745	NAD-dependent epimerase/dehydratase family protein	M943_RS00745	NAD-dependent epimerase/dehydratase family protein	J114_RS00750	NAD-dependent epimerase/dehydratase family protein	TBFG_RS00740	NAD-dependent epimerase/dehydratase family protein	RVBD_RS00740	NAD-dependent epimerase/dehydratase family protein	Y980_RS00740	NAD-dependent epimerase/dehydratase family protein	HKBS1_RS00740	NAD-dependent epimerase/dehydratase family protein	MTBK_RS00740	NAD-dependent epimerase/dehydratase family protein	TBMG_RS00745	NAD-dependent epimerase/dehydratase family protein	TBSG_RS00745	NAD-dependent epimerase/dehydratase family protein
Rv0140	hypothetical protein	AZ248_RS01140	DUF427 domain-containing protein	RN09_0176	hypothetical protein	N054_RS13045	DUF427 domain-containing protein	DKM16_RS03380	DUF427 domain-containing protein	RN06_0176	hypothetical protein	MT49_RS00745	DUF427 domain-containing protein	MT7199_RS00745	DUF427 domain-containing protein	HKBT1_RS00745	DUF427 domain-containing protein	HKBT2_RS00745	DUF427 domain-containing protein	CCDC5079_RS00745	DUF427 domain-containing protein	CFBS_RS00745	DUF427 domain-containing protein	CFBR_RS00745	DUF427 domain-containing protein	CCDC5180_RS00745	DUF427 domain-containing protein	MT_RS00745	DUF427 domain-containing protein	MTCTRI2_RS00750	DUF427 domain-containing protein	M943_RS00750	DUF427 domain-containing protein	J114_RS00755	DUF427 domain-containing protein	TBFG_RS00745	DUF427 domain-containing protein	RVBD_RS00745	DUF427 domain-containing protein	Y980_RS00745	DUF427 domain-containing protein	HKBS1_RS00745	DUF427 domain-containing protein	MTBK_RS00745	DUF427 domain-containing protein	TBMG_RS00750	DUF427 domain-containing protein	TBSG_RS00750	DUF427 domain-containing protein
Rv0141c	hypothetical protein	AZ248_RS01145	nuclear transport factor 2 family protein	RN09_0177	hypothetical protein	N054_RS13040	nuclear transport factor 2 family protein	DKM16_RS03375	nuclear transport factor 2 family protein	RN06_0177	hypothetical protein	MT49_RS00750	nuclear transport factor 2 family protein	MT7199_RS00750	nuclear transport factor 2 family protein	HKBT1_RS00750	nuclear transport factor 2 family protein	HKBT2_RS00750	nuclear transport factor 2 family protein	CCDC5079_RS00750	nuclear transport factor 2 family protein	CFBS_RS00750	nuclear transport factor 2 family protein	CFBR_RS00750	nuclear transport factor 2 family protein	CCDC5180_RS00750	nuclear transport factor 2 family protein	MT_RS00750	nuclear transport factor 2 family protein	MTCTRI2_RS00755	nuclear transport factor 2 family protein	M943_RS00755	nuclear transport factor 2 family protein	J114_RS00760	nuclear transport factor 2 family protein	TBFG_RS00750	nuclear transport factor 2 family protein	RVBD_RS00750	nuclear transport factor 2 family protein	Y980_RS00750	nuclear transport factor 2 family protein	HKBS1_RS00750	nuclear transport factor 2 family protein	MTBK_RS00750	nuclear transport factor 2 family protein	TBMG_RS00755	nuclear transport factor 2 family protein	TBSG_RS00755	nuclear transport factor 2 family protein
Rv0142	hypothetical protein	AZ248_RS01150	DNA-3-methyladenine glycosylase 2 family protein	RN09_0178	hypothetical protein	N054_RS13035	DNA-3-methyladenine glycosylase 2 family protein	DKM16_RS03370	DNA-3-methyladenine glycosylase 2 family protein	RN06_0178	hypothetical protein	MT49_RS00755	DNA-3-methyladenine glycosylase 2 family protein	MT7199_RS00755	DNA-3-methyladenine glycosylase 2 family protein	HKBT1_RS00755	DNA-3-methyladenine glycosylase 2 family protein	HKBT2_RS00755	DNA-3-methyladenine glycosylase 2 family protein	CCDC5079_RS00755	DNA-3-methyladenine glycosylase 2 family protein	CFBS_RS00755	DNA-3-methyladenine glycosylase 2 family protein	CFBR_RS00755	DNA-3-methyladenine glycosylase 2 family protein	CCDC5180_RS00755	DNA-3-methyladenine glycosylase 2 family protein	MT_RS00755	DNA-3-methyladenine glycosylase 2 family protein	MTCTRI2_RS00760	DNA-3-methyladenine glycosylase 2 family protein	M943_RS00760	DNA-3-methyladenine glycosylase 2 family protein	-	-	TBFG_RS00755	DNA-3-methyladenine glycosylase 2 family protein	RVBD_RS00755	DNA-3-methyladenine glycosylase 2 family protein	Y980_RS00755	DNA-3-methyladenine glycosylase 2 family protein	HKBS1_RS00755	DNA-3-methyladenine glycosylase 2 family protein	MTBK_RS00755	DNA-3-methyladenine glycosylase 2 family protein	TBMG_RS00760	DNA-3-methyladenine glycosylase 2 family protein	TBSG_RS00760	DNA-3-methyladenine glycosylase 2 family protein
Rv0143c	transmembrane protein	AZ248_RS01155	chloride channel protein	RN09_0180	transmembrane protein	N054_RS13030	chloride channel protein	DKM16_RS03365	chloride channel protein	RN06_0179	transmembrane protein	MT49_RS00760	hypothetical protein	MT7199_RS00760	hypothetical protein	HKBT1_RS00760	hypothetical protein	HKBT2_RS00760	hypothetical protein	CCDC5079_RS00760	hypothetical protein	CFBS_RS00760	hypothetical protein	CFBR_RS00760	hypothetical protein	CCDC5180_RS00760	hypothetical protein	MT_RS00760	chloride channel protein	MTCTRI2_RS00765	chloride channel protein	M943_RS00765	chloride channel protein	J114_RS00770	hypothetical protein	TBFG_RS00760	hypothetical protein	RVBD_RS00760	hypothetical protein	Y980_RS00760	hypothetical protein	HKBS1_RS00760	hypothetical protein	MTBK_RS00760	hypothetical protein	TBMG_RS00765	hypothetical protein	TBSG_RS00765	hypothetical protein
Rv0144	transcriptional regulator	AZ248_RS01160	TetR/AcrR family transcriptional regulator	RN09_0181	transcriptional regulator	N054_RS0104720	TetR/AcrR family transcriptional regulator	DKM16_RS03360	TetR/AcrR family transcriptional regulator	RN06_0180	transcriptional regulator	MT49_RS00765	TetR/AcrR family transcriptional regulator	MT7199_RS00765	TetR/AcrR family transcriptional regulator	HKBT1_RS00765	TetR/AcrR family transcriptional regulator	HKBT2_RS00765	TetR/AcrR family transcriptional regulator	CCDC5079_RS00765	TetR/AcrR family transcriptional regulator	CFBS_RS00765	TetR/AcrR family transcriptional regulator	CFBR_RS00765	TetR/AcrR family transcriptional regulator	CCDC5180_RS00765	TetR/AcrR family transcriptional regulator	MT_RS00765	TetR/AcrR family transcriptional regulator	MTCTRI2_RS00770	TetR/AcrR family transcriptional regulator	-	-	-	-	TBFG_RS00765	TetR/AcrR family transcriptional regulator	RVBD_RS00765	TetR/AcrR family transcriptional regulator	Y980_RS00765	TetR/AcrR family transcriptional regulator	HKBS1_RS00765	TetR/AcrR family transcriptional regulator	MTBK_RS00765	TetR/AcrR family transcriptional regulator	TBMG_RS00770	TetR/AcrR family transcriptional regulator	TBSG_RS00770	TetR/AcrR family transcriptional regulator
Rv0145	S-adenosylmethionine-dependent methyltransferase	AZ248_RS01165	class I SAM-dependent methyltransferase	RN09_0182	S-adenosylmethionine-dependent methyltransferase	N054_RS13025	class I SAM-dependent methyltransferase	DKM16_RS03355	class I SAM-dependent methyltransferase	RN06_0181	S-adenosylmethionine-dependent methyltransferase	MT49_RS00770	class I SAM-dependent methyltransferase	MT7199_RS00770	class I SAM-dependent methyltransferase	HKBT1_RS00770	class I SAM-dependent methyltransferase	HKBT2_RS00770	class I SAM-dependent methyltransferase	CCDC5079_RS00770	class I SAM-dependent methyltransferase	CFBS_RS00770	class I SAM-dependent methyltransferase	CFBR_RS00770	class I SAM-dependent methyltransferase	CCDC5180_RS00770	class I SAM-dependent methyltransferase	MT_RS00770	class I SAM-dependent methyltransferase	-	-	M943_RS00775	class I SAM-dependent methyltransferase	J114_RS00780	class I SAM-dependent methyltransferase	TBFG_RS00770	class I SAM-dependent methyltransferase	RVBD_RS00770	class I SAM-dependent methyltransferase	Y980_RS00770	class I SAM-dependent methyltransferase	HKBS1_RS00770	class I SAM-dependent methyltransferase	MTBK_RS00770	class I SAM-dependent methyltransferase	-	-	-	-
Rv0146	S-adenosylmethionine-dependent methyltransferase	AZ248_RS01170	class I SAM-dependent methyltransferase	RN09_0183	S-adenosylmethionine-dependent methyltransferase	N054_RS13020	class I SAM-dependent methyltransferase	DKM16_RS03350	class I SAM-dependent methyltransferase	RN06_0182	S-adenosylmethionine-dependent methyltransferase	MT49_RS00775	class I SAM-dependent methyltransferase	MT7199_RS00775	class I SAM-dependent methyltransferase	HKBT1_RS00775	class I SAM-dependent methyltransferase	HKBT2_RS00775	class I SAM-dependent methyltransferase	CCDC5079_RS00775	class I SAM-dependent methyltransferase	CFBS_RS00775	class I SAM-dependent methyltransferase	CFBR_RS00775	class I SAM-dependent methyltransferase	CCDC5180_RS00775	class I SAM-dependent methyltransferase	MT_RS00775	class I SAM-dependent methyltransferase	MTCTRI2_RS00780	class I SAM-dependent methyltransferase	M943_RS00780	SAM-dependent methyltransferase	J114_RS00785	class I SAM-dependent methyltransferase	TBFG_RS00775	class I SAM-dependent methyltransferase	RVBD_RS00775	class I SAM-dependent methyltransferase	Y980_RS00775	class I SAM-dependent methyltransferase	HKBS1_RS00775	class I SAM-dependent methyltransferase	MTBK_RS00775	class I SAM-dependent methyltransferase	TBMG_RS00780	class I SAM-dependent methyltransferase	TBSG_RS00780	class I SAM-dependent methyltransferase
Rv0147	aldehyde dehydrogenase	AZ248_RS01175	aldehyde dehydrogenase family protein	RN09_0184	aldehyde dehydrogenase	N054_RS13015	aldehyde dehydrogenase family protein	DKM16_RS03345	aldehyde dehydrogenase family protein	RN06_0183	aldehyde dehydrogenase	MT49_RS00780	aldehyde dehydrogenase family protein	MT7199_RS00780	aldehyde dehydrogenase family protein	HKBT1_RS00780	aldehyde dehydrogenase family protein	HKBT2_RS00780	aldehyde dehydrogenase family protein	CCDC5079_RS00780	aldehyde dehydrogenase family protein	CFBS_RS00780	aldehyde dehydrogenase family protein	CFBR_RS00780	aldehyde dehydrogenase family protein	CCDC5180_RS00780	aldehyde dehydrogenase family protein	MT_RS00780	aldehyde dehydrogenase family protein	MTCTRI2_RS00785	aldehyde dehydrogenase family protein	M943_RS00785	aldehyde dehydrogenase family protein	J114_RS00790	aldehyde dehydrogenase family protein	TBFG_RS00780	aldehyde dehydrogenase family protein	RVBD_RS00780	aldehyde dehydrogenase family protein	Y980_RS00780	aldehyde dehydrogenase family protein	HKBS1_RS00780	aldehyde dehydrogenase family protein	MTBK_RS00780	aldehyde dehydrogenase family protein	TBMG_RS00785	aldehyde dehydrogenase family protein	TBSG_RS00785	aldehyde dehydrogenase family protein
Rv0148	short-chain type dehydrogenase/reductase	AZ248_RS01180	SDR family oxidoreductase	RN09_0185	short-chain type dehydrogenase/reductase	N054_RS13010	SDR family oxidoreductase	DKM16_RS03340	SDR family oxidoreductase	RN06_0185	short-chain type dehydrogenase/reductase	MT49_RS00785	short-chain type dehydrogenase/reductase	MT7199_RS00785	short-chain type dehydrogenase/reductase	HKBT1_RS00785	short-chain type dehydrogenase/reductase	HKBT2_RS00785	short-chain type dehydrogenase/reductase	CCDC5079_RS00785	short-chain type dehydrogenase/reductase	CFBS_RS00785	short-chain type dehydrogenase/reductase	CFBR_RS00785	short-chain type dehydrogenase/reductase	CCDC5180_RS00785	short-chain type dehydrogenase/reductase	MT_RS00785	short-chain type dehydrogenase/reductase	MTCTRI2_RS00790	short-chain type dehydrogenase/reductase	M943_RS00790	short-chain type dehydrogenase/reductase	J114_RS00795	short-chain type dehydrogenase/reductase	TBFG_RS00785	short-chain type dehydrogenase/reductase	RVBD_RS00785	short-chain type dehydrogenase/reductase	Y980_RS00785	short-chain type dehydrogenase/reductase	HKBS1_RS00785	short-chain type dehydrogenase/reductase	MTBK_RS00785	short-chain type dehydrogenase/reductase	TBMG_RS00790	short-chain type dehydrogenase/reductase	TBSG_RS00790	short-chain type dehydrogenase/reductase
Rv0149	quinone oxidoreductase	-	-	RN09_0186	quinone oxidoreductase	-	-	DKM16_RS03335	NADPH:quinone oxidoreductase family protein	RN06_0186	quinone oxidoreductase	MT49_RS00790	NADPH:quinone oxidoreductase family protein	MT7199_RS00790	NADPH:quinone oxidoreductase family protein	HKBT1_RS00790	NADPH:quinone oxidoreductase family protein	HKBT2_RS00790	NADPH:quinone oxidoreductase family protein	CCDC5079_RS00790	NADPH:quinone oxidoreductase family protein	CFBS_RS00790	NADPH:quinone oxidoreductase family protein	CFBR_RS00790	NADPH:quinone oxidoreductase family protein	CCDC5180_RS00790	NADPH:quinone oxidoreductase family protein	MT_RS00790	NADPH:quinone oxidoreductase family protein	MTCTRI2_RS00795	NADPH:quinone oxidoreductase family protein	M943_RS00795	NADPH:quinone oxidoreductase family protein	J114_RS00800	NADPH:quinone oxidoreductase family protein	TBFG_RS00790	NADPH:quinone oxidoreductase family protein	RVBD_RS00790	NADPH:quinone oxidoreductase family protein	Y980_RS00790	NADPH:quinone oxidoreductase family protein	HKBS1_RS00790	NADPH:quinone oxidoreductase family protein	MTBK_RS00790	NADPH:quinone oxidoreductase family protein	TBMG_RS00795	NADPH:quinone oxidoreductase family protein	TBSG_RS00795	NADPH:quinone oxidoreductase family protein
Rv0150c	hypothetical protein	AZ248_RS01190	hypothetical protein	RN09_0187	hypothetical protein	N054_RS13005	hypothetical protein	DKM16_RS03330	hypothetical protein	RN06_0188	hypothetical protein	MT49_RS00795	hypothetical protein	MT7199_RS00795	hypothetical protein	HKBT1_RS00795	hypothetical protein	HKBT2_RS00795	hypothetical protein	CCDC5079_RS00795	hypothetical protein	CFBS_RS00795	hypothetical protein	CFBR_RS00795	hypothetical protein	CCDC5180_RS00795	hypothetical protein	MT_RS00795	hypothetical protein	MTCTRI2_RS00800	hypothetical protein	M943_RS00800	hypothetical protein	J114_RS00805	hypothetical protein	TBFG_RS00795	hypothetical protein	RVBD_RS00795	hypothetical protein	Y980_RS00795	hypothetical protein	HKBS1_RS00795	hypothetical protein	MTBK_RS00795	hypothetical protein	TBMG_RS00800	hypothetical protein	TBSG_RS00800	hypothetical protein
Rv0151c	PE family protein PE1	AZ248_RS01195	PE-PPE domain-containing protein	RN09_0188	PE family protein PE1	N054_RS13000	PE-PPE domain-containing protein	DKM16_RS03320	PE-PPE domain-containing protein	RN06_0189	PE family protein PE1	MT49_RS00800	PE-PPE domain-containing protein	MT7199_RS00800	PE-PPE domain-containing protein	HKBT1_RS00800	PE-PPE domain-containing protein	HKBT2_RS00800	PE-PPE domain-containing protein	CCDC5079_RS00800	PE-PPE domain-containing protein	CFBS_RS00800	PE-PPE domain-containing protein	CFBR_RS00800	PE-PPE domain-containing protein	CCDC5180_RS00800	PE-PPE domain-containing protein	MT_RS00800	PE-PPE domain-containing protein	MTCTRI2_RS00805	PE-PPE domain-containing protein	M943_RS00805	PE-PPE domain-containing protein	J114_RS00810	PE-PPE domain-containing protein	TBFG_RS00800	PE-PPE domain-containing protein	RVBD_RS00800	PE-PPE domain-containing protein	Y980_RS00800	PE-PPE domain-containing protein	HKBS1_RS00800	PE-PPE domain-containing protein	MTBK_RS00800	PE-PPE domain-containing protein	TBMG_RS00805	PE-PPE domain-containing protein	TBSG_RS00805	PE-PPE domain-containing protein
Rv0152c	PE family protein PE2	AZ248_RS01200	PE-PPE domain-containing protein	RN09_0189	PE family protein PE2	N054_RS12995	PE-PPE domain-containing protein	DKM16_RS03315	PE-PPE domain-containing protein	RN06_0190	PE family protein PE2	MT49_RS00805	PE-PPE domain-containing protein	MT7199_RS00805	PE-PPE domain-containing protein	HKBT1_RS00805	PE-PPE domain-containing protein	HKBT2_RS00805	PE-PPE domain-containing protein	CCDC5079_RS00805	PE-PPE domain-containing protein	CFBS_RS00805	PE-PPE domain-containing protein	CFBR_RS00805	PE-PPE domain-containing protein	CCDC5180_RS00805	PE-PPE domain-containing protein	MT_RS00805	PE-PPE domain-containing protein	MTCTRI2_RS00810	PE-PPE domain-containing protein	M943_RS00810	PE-PPE domain-containing protein	J114_RS00815	PE-PPE domain-containing protein	TBFG_RS00805	PE-PPE domain-containing protein	RVBD_RS00805	PE-PPE domain-containing protein	Y980_RS00805	PE-PPE domain-containing protein	HKBS1_RS00805	PE-PPE domain-containing protein	MTBK_RS00805	PE-PPE domain-containing protein	TBMG_RS00810	PE-PPE domain-containing protein	TBSG_RS00810	PE-PPE domain-containing protein
Rv0153c	phosphotyrosine protein phosphatase	AZ248_RS01205	tyrosine-protein phosphatase PtbB	RN09_0191	phosphotyrosine protein phosphatase	N054_RS12990	tyrosine-protein phosphatase	DKM16_RS03305	tyrosine-protein phosphatase	RN06_0192	phosphotyrosine protein phosphatase	MT49_RS00815	tyrosine-protein phosphatase	MT7199_RS00815	tyrosine-protein phosphatase	HKBT1_RS00815	tyrosine-protein phosphatase	HKBT2_RS00815	tyrosine-protein phosphatase	CCDC5079_RS00815	tyrosine-protein phosphatase	CFBS_RS00815	tyrosine-protein phosphatase	CFBR_RS00815	tyrosine-protein phosphatase	CCDC5180_RS00815	tyrosine-protein phosphatase	MT_RS00815	tyrosine-protein phosphatase	MTCTRI2_RS00820	tyrosine-protein phosphatase	M943_RS00820	tyrosine-protein phosphatase	J114_RS00825	tyrosine-protein phosphatase	TBFG_RS00815	tyrosine-protein phosphatase	RVBD_RS00815	tyrosine-protein phosphatase	Y980_RS00815	tyrosine-protein phosphatase	HKBS1_RS00815	tyrosine-protein phosphatase	MTBK_RS00815	tyrosine-protein phosphatase	TBMG_RS00820	tyrosine-protein phosphatase	TBSG_RS00820	tyrosine-protein phosphatase
Rv0154c	acyl-CoA dehydrogenase FadE2	AZ248_RS01210	acyl-CoA dehydrogenase	RN09_0192	acyl-CoA dehydrogenase FadE2	N054_RS12985	acyl-CoA dehydrogenase	DKM16_RS03300	acyl-CoA dehydrogenase	RN06_0193	acyl-CoA dehydrogenase FadE2	MT49_RS00820	acyl-CoA dehydrogenase	MT7199_RS00820	acyl-CoA dehydrogenase	HKBT1_RS00820	acyl-CoA dehydrogenase	HKBT2_RS00820	acyl-CoA dehydrogenase	-	-	CFBS_RS00820	acyl-CoA dehydrogenase	CFBR_RS00820	acyl-CoA dehydrogenase	CCDC5180_RS00820	acyl-CoA dehydrogenase	MT_RS00820	acyl-CoA dehydrogenase	MTCTRI2_RS00825	acyl-CoA dehydrogenase	M943_RS00825	acyl-CoA dehydrogenase	J114_RS00830	acyl-CoA dehydrogenase	TBFG_RS00820	acyl-CoA dehydrogenase	RVBD_RS00820	acyl-CoA dehydrogenase	Y980_RS00820	acyl-CoA dehydrogenase	HKBS1_RS00820	acyl-CoA dehydrogenase	MTBK_RS00820	acyl-CoA dehydrogenase	TBMG_RS00825	acyl-CoA dehydrogenase	TBSG_RS00825	acyl-CoA dehydrogenase
Rv0155	NAD(P) transhydrogenase subunit alpha PntAa	AZ248_RS01220	Re/Si-specific NAD(P)(+) transhydrogenase subunit alpha	RN09_0193	NAD(P) transhydrogenase subunit alpha PntAa	N054_RS12980	Re/Si-specific NAD(P)(+) transhydrogenase subunit alpha	DKM16_RS03290	Re/Si-specific NAD(P)(+) transhydrogenase subunit alpha	RN06_0194	NAD(P) transhydrogenase subunit alpha PntAa	MT49_RS00830	Re/Si-specific NAD(P)(+) transhydrogenase subunit alpha	MT7199_RS00830	Re/Si-specific NAD(P)(+) transhydrogenase subunit alpha	HKBT1_RS00830	Re/Si-specific NAD(P)(+) transhydrogenase subunit alpha	HKBT2_RS00830	Re/Si-specific NAD(P)(+) transhydrogenase subunit alpha	CCDC5079_RS00830	Re/Si-specific NAD(P)(+) transhydrogenase subunit alpha	CFBS_RS00830	Re/Si-specific NAD(P)(+) transhydrogenase subunit alpha	CFBR_RS00830	Re/Si-specific NAD(P)(+) transhydrogenase subunit alpha	CCDC5180_RS00830	Re/Si-specific NAD(P)(+) transhydrogenase subunit alpha	MT_RS00830	NAD(P)(+) transhydrogenase (Re/Si-specific) subunit alpha	MTCTRI2_RS00835	Re/Si-specific NAD(P)(+) transhydrogenase subunit alpha	M943_RS00835	Re/Si-specific NAD(P)(+) transhydrogenase subunit alpha	J114_RS00840	Re/Si-specific NAD(P)(+) transhydrogenase subunit alpha	TBFG_RS00830	Re/Si-specific NAD(P)(+) transhydrogenase subunit alpha	RVBD_RS00830	Re/Si-specific NAD(P)(+) transhydrogenase subunit alpha	Y980_RS00830	Re/Si-specific NAD(P)(+) transhydrogenase subunit alpha	HKBS1_RS00830	Re/Si-specific NAD(P)(+) transhydrogenase subunit alpha	MTBK_RS00830	Re/Si-specific NAD(P)(+) transhydrogenase subunit alpha	TBMG_RS00835	Re/Si-specific NAD(P)(+) transhydrogenase subunit alpha	TBSG_RS00835	Re/Si-specific NAD(P)(+) transhydrogenase subunit alpha
Rv0156	NAD(P) transhydrogenase subunit alpha PntAb	AZ248_RS01225	NAD(P) transhydrogenase subunit alpha	RN09_0194	NAD(P) transhydrogenase subunit alpha PntAb	N054_RS12975	NAD(P) transhydrogenase subunit alpha	DKM16_RS03285	NAD(P) transhydrogenase subunit alpha	RN06_0195	NAD(P) transhydrogenase subunit alpha PntAb	MT49_RS00835	NAD(P) transhydrogenase subunit alpha	MT7199_RS00835	NAD(P) transhydrogenase subunit alpha	HKBT1_RS00835	NAD(P) transhydrogenase subunit alpha	HKBT2_RS00835	NAD(P) transhydrogenase subunit alpha	CCDC5079_RS00835	NAD(P) transhydrogenase subunit alpha	CFBS_RS00835	NAD(P) transhydrogenase subunit alpha	CFBR_RS00835	NAD(P) transhydrogenase subunit alpha	CCDC5180_RS00835	NAD(P) transhydrogenase subunit alpha	MT_RS00835	NAD(P) transhydrogenase subunit alpha	MTCTRI2_RS00840	NAD(P) transhydrogenase subunit alpha	M943_RS00840	NAD(P) transhydrogenase subunit alpha	J114_RS00845	NAD(P) transhydrogenase subunit alpha	TBFG_RS00835	NAD(P) transhydrogenase subunit alpha	RVBD_RS00835	NAD(P) transhydrogenase subunit alpha	Y980_RS00835	NAD(P) transhydrogenase subunit alpha	HKBS1_RS00835	NAD(P) transhydrogenase subunit alpha	MTBK_RS00835	NAD(P) transhydrogenase subunit alpha	TBMG_RS00840	NAD(P) transhydrogenase subunit alpha	TBSG_RS00840	NAD(P) transhydrogenase subunit alpha
Rv0157	NAD(P) transhydrogenase subunit beta PntB	AZ248_RS01230	NAD(P)(+) transhydrogenase (Re/Si-specific) subunit beta	RN09_0195	NAD(P) transhydrogenase subunit beta PntB	N054_RS12970	NAD(P)(+) transhydrogenase (Re/Si-specific) subunit beta	DKM16_RS03280	NAD(P)(+) transhydrogenase (Re/Si-specific) subunit beta	RN06_0197	NAD(P) transhydrogenase subunit beta PntB	MT49_RS00840	NAD(P)(+) transhydrogenase (Re/Si-specific) subunit beta	MT7199_RS00840	NAD(P)(+) transhydrogenase (Re/Si-specific) subunit beta	HKBT1_RS00840	NAD(P)(+) transhydrogenase (Re/Si-specific) subunit beta	HKBT2_RS00840	NAD(P)(+) transhydrogenase (Re/Si-specific) subunit beta	CCDC5079_RS00840	NAD(P)(+) transhydrogenase (Re/Si-specific) subunit beta	CFBS_RS00840	NAD(P)(+) transhydrogenase (Re/Si-specific) subunit beta	CFBR_RS00840	NAD(P)(+) transhydrogenase (Re/Si-specific) subunit beta	CCDC5180_RS00840	NAD(P)(+) transhydrogenase (Re/Si-specific) subunit beta	MT_RS00840	NAD(P)(+) transhydrogenase (Re/Si-specific) subunit beta	MTCTRI2_RS00845	NAD(P)(+) transhydrogenase (Re/Si-specific) subunit beta	M943_RS00845	NAD(P)(+) transhydrogenase (Re/Si-specific) subunit beta	J114_RS00850	NAD(P)(+) transhydrogenase (Re/Si-specific) subunit beta	TBFG_RS00840	NAD(P)(+) transhydrogenase (Re/Si-specific) subunit beta	RVBD_RS00840	NAD(P)(+) transhydrogenase (Re/Si-specific) subunit beta	Y980_RS00840	NAD(P)(+) transhydrogenase (Re/Si-specific) subunit beta	HKBS1_RS00840	NAD(P)(+) transhydrogenase (Re/Si-specific) subunit beta	MTBK_RS00840	NAD(P)(+) transhydrogenase (Re/Si-specific) subunit beta	TBMG_RS00845	NAD(P)(+) transhydrogenase (Re/Si-specific) subunit beta	TBSG_RS00845	NAD(P)(+) transhydrogenase (Re/Si-specific) subunit beta
Rv0157A	hypothetical protein	AZ248_RS01235	hypothetical protein	RN09_0196	hypothetical protein	N054_RS12965	hypothetical protein	DKM16_RS03275	hypothetical protein	RN06_0198	hypothetical protein	MT49_RS00845	hypothetical protein	MT7199_RS00845	hypothetical protein	HKBT1_RS00845	hypothetical protein	HKBT2_RS00845	hypothetical protein	CCDC5079_RS00845	hypothetical protein	CFBS_RS00845	hypothetical protein	CFBR_RS00845	hypothetical protein	CCDC5180_RS00845	hypothetical protein	MT_RS00845	hypothetical protein	MTCTRI2_RS00850	hypothetical protein	M943_RS00850	hypothetical protein	J114_RS00855	hypothetical protein	TBFG_RS00845	hypothetical protein	RVBD_RS00845	hypothetical protein	Y980_RS00845	hypothetical protein	HKBS1_RS00845	hypothetical protein	MTBK_RS00845	hypothetical protein	TBMG_RS00850	hypothetical protein	TBSG_RS00850	hypothetical protein
Rv0158	transcriptional regulator	AZ248_RS01240	TetR family transcriptional regulator	RN09_0197	transcriptional regulator	N054_RS12960	TetR/AcrR family transcriptional regulator	DKM16_RS03270	TetR/AcrR family transcriptional regulator	RN06_0199	transcriptional regulator	MT49_RS00850	TetR/AcrR family transcriptional regulator	MT7199_RS00850	TetR/AcrR family transcriptional regulator	HKBT1_RS00850	TetR/AcrR family transcriptional regulator	HKBT2_RS00850	TetR/AcrR family transcriptional regulator	CCDC5079_RS00850	TetR/AcrR family transcriptional regulator	CFBS_RS00850	TetR/AcrR family transcriptional regulator	CFBR_RS00850	TetR/AcrR family transcriptional regulator	CCDC5180_RS00850	TetR/AcrR family transcriptional regulator	MT_RS00850	TetR/AcrR family transcriptional regulator	MTCTRI2_RS00855	TetR/AcrR family transcriptional regulator	M943_RS00855	TetR/AcrR family transcriptional regulator	J114_RS00860	TetR/AcrR family transcriptional regulator	TBFG_RS00850	TetR/AcrR family transcriptional regulator	RVBD_RS00850	TetR/AcrR family transcriptional regulator	Y980_RS00850	TetR/AcrR family transcriptional regulator	HKBS1_RS00850	TetR/AcrR family transcriptional regulator	MTBK_RS00850	TetR/AcrR family transcriptional regulator	TBMG_RS00855	TetR/AcrR family transcriptional regulator	TBSG_RS00855	TetR/AcrR family transcriptional regulator
Rv0159c	PE family protein PE3	AZ248_RS01245	PE-PPE domain-containing protein	RN09_0198	PE family protein PE3	N054_RS12955	PE-PPE domain-containing protein	DKM16_RS03265	PE-PPE domain-containing protein	RN06_0200	PE family protein PE3	MT49_RS00855	PE-PPE domain-containing protein	MT7199_RS00855	PE-PPE domain-containing protein	HKBT1_RS00855	PE-PPE domain-containing protein	HKBT2_RS00855	PE-PPE domain-containing protein	CCDC5079_RS00855	PE-PPE domain-containing protein	CFBS_RS00855	PE-PPE domain-containing protein	CFBR_RS00855	PE-PPE domain-containing protein	CCDC5180_RS00855	PE-PPE domain-containing protein	MT_RS00855	PE-PPE domain-containing protein	MTCTRI2_RS00860	PE-PPE domain-containing protein	M943_RS00860	PE-PPE domain-containing protein	J114_RS00865	PE-PPE domain-containing protein	TBFG_RS00855	PE-PPE domain-containing protein	RVBD_RS00855	PE family protein PE3	Y980_RS00855	PE family protein PE3	HKBS1_RS00855	PE-PPE domain-containing protein	MTBK_RS00855	PE-PPE domain-containing protein	TBMG_RS00860	PE-PPE domain-containing protein	TBSG_RS00860	PE-PPE domain-containing protein
Rv0160c	PE family protein PE4	AZ248_RS01250	PE-PPE domain-containing protein	RN09_0199	PE family protein PE4	N054_RS12950	PE-PPE domain-containing protein	DKM16_RS03260	PE-PPE domain-containing protein	RN06_0201	PE family protein PE4	MT49_RS00860	PE-PPE domain-containing protein	MT7199_RS00860	PE-PPE domain-containing protein	HKBT1_RS00860	PE-PPE domain-containing protein	HKBT2_RS00860	PE-PPE domain-containing protein	CCDC5079_RS00860	PE-PPE domain-containing protein	CFBS_RS00860	PE-PPE domain-containing protein	CFBR_RS00860	PE-PPE domain-containing protein	CCDC5180_RS00860	PE-PPE domain-containing protein	MT_RS00860	PE-PPE domain-containing protein	MTCTRI2_RS00865	PE-PPE domain-containing protein	M943_RS00865	PE-PPE domain-containing protein	J114_RS00870	PE-PPE domain-containing protein	TBFG_RS00860	PE-PPE domain-containing protein	RVBD_RS00860	PE-PPE domain-containing protein	Y980_RS00860	PE-PPE domain-containing protein	HKBS1_RS00860	PE-PPE domain-containing protein	MTBK_RS00860	PE-PPE domain-containing protein	TBMG_RS00865	PE-PPE domain-containing protein	TBSG_RS00865	PE-PPE domain-containing protein
Rv0161	oxidoreductase	AZ248_RS01255	FAD-binding oxidoreductase	RN09_0200	oxidoreductase	N054_RS12945	FAD-binding oxidoreductase	DKM16_RS03255	FAD-binding oxidoreductase	RN06_0204	oxidoreductase	MT49_RS00865	FAD-binding oxidoreductase	MT7199_RS00865	FAD-binding oxidoreductase	HKBT1_RS00865	FAD-binding oxidoreductase	HKBT2_RS00865	FAD-binding oxidoreductase	CCDC5079_RS00865	FAD-binding oxidoreductase	CFBS_RS00865	FAD-binding oxidoreductase	CFBR_RS00865	FAD-binding oxidoreductase	CCDC5180_RS00865	FAD-binding oxidoreductase	-	-	-	-	M943_RS00870	FAD-binding oxidoreductase	J114_RS00875	FAD-binding oxidoreductase	TBFG_RS00865	FAD-binding oxidoreductase	RVBD_RS00865	FAD-binding oxidoreductase	Y980_RS00865	FAD-binding oxidoreductase	HKBS1_RS00865	FAD-binding oxidoreductase	MTBK_RS00865	FAD-binding oxidoreductase	TBMG_RS00870	FAD-binding oxidoreductase	TBSG_RS00870	FAD-binding oxidoreductase
Rv0162c	zinc-type alcohol dehydrogenase subunit E	AZ248_RS01260	alcohol dehydrogenase catalytic domain-containing protein	RN09_0202	zinc-type alcohol dehydrogenase subunit E	N054_RS12940	alcohol dehydrogenase catalytic domain-containing protein	DKM16_RS03250	alcohol dehydrogenase catalytic domain-containing protein	RN06_0205	zinc-type alcohol dehydrogenase subunit E	MT49_RS00870	alcohol dehydrogenase catalytic domain-containing protein	MT7199_RS00870	alcohol dehydrogenase catalytic domain-containing protein	HKBT1_RS00870	alcohol dehydrogenase catalytic domain-containing protein	HKBT2_RS00870	alcohol dehydrogenase catalytic domain-containing protein	CCDC5079_RS00870	alcohol dehydrogenase catalytic domain-containing protein	CFBS_RS00870	alcohol dehydrogenase catalytic domain-containing protein	CFBR_RS00870	alcohol dehydrogenase catalytic domain-containing protein	CCDC5180_RS00870	alcohol dehydrogenase catalytic domain-containing protein	MT_RS00870	alcohol dehydrogenase catalytic domain-containing protein	MTCTRI2_RS00875	alcohol dehydrogenase catalytic domain-containing protein	M943_RS00875	alcohol dehydrogenase catalytic domain-containing protein	J114_RS00880	alcohol dehydrogenase catalytic domain-containing protein	TBFG_RS00870	alcohol dehydrogenase catalytic domain-containing protein	RVBD_RS00870	alcohol dehydrogenase catalytic domain-containing protein	Y980_RS00870	alcohol dehydrogenase catalytic domain-containing protein	HKBS1_RS00870	alcohol dehydrogenase catalytic domain-containing protein	-	-	TBMG_RS00875	alcohol dehydrogenase catalytic domain-containing protein	TBSG_RS00875	alcohol dehydrogenase catalytic domain-containing protein
Rv0163	hypothetical protein	AZ248_RS01265	acyl-CoA thioesterase	RN09_0203	hypothetical protein	N054_RS12935	acyl-CoA thioesterase	DKM16_RS03245	acyl-CoA thioesterase	RN06_0207	hypothetical protein	MT49_RS00875	acyl-CoA thioesterase	MT7199_RS00875	acyl-CoA thioesterase	HKBT1_RS00875	acyl-CoA thioesterase	HKBT2_RS00875	acyl-CoA thioesterase	CCDC5079_RS00875	acyl-CoA thioesterase	CFBS_RS00875	acyl-CoA thioesterase	CFBR_RS00875	acyl-CoA thioesterase	CCDC5180_RS00875	acyl-CoA thioesterase	MT_RS00875	acyl-CoA thioesterase	MTCTRI2_RS00880	acyl-CoA thioesterase	M943_RS00880	acyl-CoA thioesterase	J114_RS00885	acyl-CoA thioesterase	TBFG_RS00875	acyl-CoA thioesterase	RVBD_RS00875	acyl-CoA thioesterase	Y980_RS00875	acyl-CoA thioesterase	HKBS1_RS00875	acyl-CoA thioesterase	MTBK_RS00875	acyl-CoA thioesterase	TBMG_RS00880	acyl-CoA thioesterase	TBSG_RS00880	acyl-CoA thioesterase
Rv0164	hypothetical protein	AZ248_RS01270	SRPBCC family protein	RN09_0204	hypothetical protein	N054_RS12930	SRPBCC family protein	DKM16_RS03235	SRPBCC family protein	RN06_0208	hypothetical protein	MT49_RS00880	SRPBCC family protein	MT7199_RS00880	SRPBCC family protein	HKBT1_RS00880	SRPBCC family protein	HKBT2_RS00880	SRPBCC family protein	CCDC5079_RS00880	SRPBCC family protein	CFBS_RS00880	SRPBCC family protein	CFBR_RS00880	SRPBCC family protein	CCDC5180_RS00880	SRPBCC family protein	MT_RS00880	SRPBCC family protein	MTCTRI2_RS00885	SRPBCC family protein	M943_RS00885	SRPBCC family protein	J114_RS00890	SRPBCC family protein	TBFG_RS00880	SRPBCC family protein	RVBD_RS00880	SRPBCC family protein	Y980_RS00880	SRPBCC family protein	HKBS1_RS00880	SRPBCC family protein	MTBK_RS00880	SRPBCC family protein	TBMG_RS00885	SRPBCC family protein	TBSG_RS00885	SRPBCC family protein
Rv0165c	transcriptional regulator Mce1R	-	-	RN09_0205	transcriptional regulator Mce1R	-	-	DKM16_RS03230	GntR family transcriptional regulator	RN06_0209	transcriptional regulator Mce1R	MT49_RS00885	GntR family transcriptional regulator	MT7199_RS00885	GntR family transcriptional regulator	HKBT1_RS00885	GntR family transcriptional regulator	HKBT2_RS00885	GntR family transcriptional regulator	CCDC5079_RS00885	GntR family transcriptional regulator	CFBS_RS00885	GntR family transcriptional regulator	CFBR_RS00885	GntR family transcriptional regulator	CCDC5180_RS00885	GntR family transcriptional regulator	MT_RS00885	GntR family transcriptional regulator	MTCTRI2_RS00890	GntR family transcriptional regulator	M943_RS00890	GntR family transcriptional regulator	J114_RS00895	GntR family transcriptional regulator	TBFG_RS00885	GntR family transcriptional regulator	RVBD_RS00885	GntR family transcriptional regulator	Y980_RS00885	GntR family transcriptional regulator	HKBS1_RS00885	GntR family transcriptional regulator	MTBK_RS00885	GntR family transcriptional regulator	TBMG_RS00890	GntR family transcriptional regulator	TBSG_RS00890	GntR family transcriptional regulator
Rv0166	fatty-acid--CoA ligase FadD5	AZ248_RS01280	fatty-acid--CoA ligase FadD5	RN09_0206	fatty-acid--CoA ligase FadD5	N054_RS12925	fatty-acid--CoA ligase FadD5	DKM16_RS03225	long-chain-fatty-acid--CoA ligase	RN06_0210	fatty-acid--CoA ligase FadD5	MT49_RS00890	long-chain-fatty-acid--CoA ligase	MT7199_RS00890	long-chain-fatty-acid--CoA ligase	HKBT1_RS00890	long-chain-fatty-acid--CoA ligase	HKBT2_RS00890	long-chain-fatty-acid--CoA ligase	CCDC5079_RS00890	long-chain-fatty-acid--CoA ligase	CFBS_RS00890	long-chain-fatty-acid--CoA ligase	CFBR_RS00890	long-chain-fatty-acid--CoA ligase	CCDC5180_RS00890	long-chain-fatty-acid--CoA ligase	MT_RS00890	long-chain-fatty-acid--CoA ligase	MTCTRI2_RS00895	long-chain-fatty-acid--CoA ligase	M943_RS00895	long-chain-fatty-acid--CoA ligase	J114_RS00900	long-chain-fatty-acid--CoA ligase	TBFG_RS00890	long-chain-fatty-acid--CoA ligase	RVBD_RS00890	long-chain-fatty-acid--CoA ligase	Y980_RS00890	long-chain-fatty-acid--CoA ligase	HKBS1_RS00890	long-chain-fatty-acid--CoA ligase	MTBK_RS00890	long-chain-fatty-acid--CoA ligase	TBMG_RS00895	long-chain-fatty-acid--CoA ligase	TBSG_RS00895	long-chain-fatty-acid--CoA ligase
Rv0167	membrane protein	AZ248_RS01285	ABC transporter permease	RN09_0207	membrane protein	N054_RS12920	ABC transporter permease	DKM16_RS03220	ABC transporter permease	RN06_0211	membrane protein	MT49_RS00895	ABC transporter permease	MT7199_RS00895	ABC transporter permease	HKBT1_RS00895	ABC transporter permease	HKBT2_RS00895	ABC transporter permease	CCDC5079_RS00895	ABC transporter permease	CFBS_RS00895	ABC transporter permease	CFBR_RS00895	ABC transporter permease	CCDC5180_RS00895	ABC transporter permease	MT_RS00895	ABC transporter permease	MTCTRI2_RS00900	ABC transporter permease	M943_RS00900	ABC transporter permease	J114_RS00905	ABC transporter permease	TBFG_RS00895	ABC transporter permease	RVBD_RS00895	ABC transporter permease	Y980_RS00895	ABC transporter permease	HKBS1_RS00895	ABC transporter permease	MTBK_RS00895	ABC transporter permease	TBMG_RS00900	ABC transporter permease	TBSG_RS00900	ABC transporter permease
Rv0168	membrane protein	AZ248_RS01290	ABC transporter permease	RN09_0208	membrane protein	N054_RS12915	ABC transporter permease	DKM16_RS03215	ABC transporter permease	RN06_0212	membrane protein	MT49_RS00900	ABC transporter permease	MT7199_RS00900	ABC transporter permease	HKBT1_RS00900	ABC transporter permease	HKBT2_RS00900	ABC transporter permease	CCDC5079_RS00900	ABC transporter permease	CFBS_RS00900	ABC transporter permease	CFBR_RS00900	ABC transporter permease	CCDC5180_RS00900	ABC transporter permease	MT_RS00900	ABC transporter permease	MTCTRI2_RS00905	ABC transporter permease	M943_RS00905	ABC transporter permease	J114_RS00910	ABC transporter permease	TBFG_RS00900	ABC transporter permease	RVBD_RS00900	ABC transporter permease	Y980_RS00900	ABC transporter permease	HKBS1_RS00900	ABC transporter permease	MTBK_RS00900	ABC transporter permease	TBMG_RS00905	ABC transporter permease	TBSG_RS00905	ABC transporter permease
Rv0169	Mce family protein Mce1A	AZ248_RS01295	MCE family protein	RN09_0209	Mce family protein Mce1A	N054_RS12910	MCE family protein	DKM16_RS03210	MCE family protein	RN06_0213	Mce family protein Mce1A	MT49_RS00905	MCE family protein	MT7199_RS00905	MCE family protein	HKBT1_RS00905	MCE family protein	HKBT2_RS00905	MCE family protein	CCDC5079_RS00905	MCE family protein	CFBS_RS00905	MCE family protein	CFBR_RS00905	MCE family protein	CCDC5180_RS00905	MCE family protein	MT_RS00905	MCE family protein	MTCTRI2_RS00910	MCE family protein	M943_RS00910	MCE family protein	J114_RS00915	MCE family protein	TBFG_RS00905	MCE family protein	RVBD_RS00905	MCE family protein	Y980_RS00905	MCE family protein	HKBS1_RS00905	MCE family protein	MTBK_RS00905	MCE family protein	TBMG_RS00910	MCE family protein	TBSG_RS00910	MCE family protein
Rv0170	Mce family protein Mce1B	AZ248_RS01300	virulence factor Mce family protein	RN09_0212	Mce family protein Mce1B	N054_RS12905	virulence factor Mce family protein	DKM16_RS03205	virulence factor Mce family protein	RN06_0215	Mce family protein Mce1B	MT49_RS00910	virulence factor Mce family protein	MT7199_RS00910	virulence factor Mce family protein	HKBT1_RS00910	virulence factor Mce family protein	HKBT2_RS00910	virulence factor Mce family protein	CCDC5079_RS00910	virulence factor Mce family protein	CFBS_RS00910	virulence factor Mce family protein	CFBR_RS00910	virulence factor Mce family protein	CCDC5180_RS00910	virulence factor Mce family protein	MT_RS00910	virulence factor Mce family protein	MTCTRI2_RS00915	virulence factor Mce family protein	M943_RS00915	virulence factor Mce family protein	J114_RS00920	virulence factor Mce family protein	TBFG_RS00910	virulence factor Mce family protein	RVBD_RS00910	virulence factor Mce family protein	Y980_RS00910	virulence factor Mce family protein	HKBS1_RS00910	virulence factor Mce family protein	MTBK_RS00910	virulence factor Mce family protein	TBMG_RS00915	virulence factor Mce family protein	TBSG_RS00915	virulence factor Mce family protein
Rv0171	Mce family protein Mce1C	AZ248_RS01305	MCE family protein	RN09_0213	Mce family protein Mce1C	N054_RS12900	MCE family protein	DKM16_RS03200	MCE family protein	RN06_0216	Mce family protein Mce1C	MT49_RS00915	MCE family protein	MT7199_RS00915	MCE family protein	HKBT1_RS00915	MCE family protein	HKBT2_RS00915	MCE family protein	CCDC5079_RS00915	MCE family protein	CFBS_RS00915	MCE family protein	CFBR_RS00915	MCE family protein	CCDC5180_RS00915	MCE family protein	MT_RS00915	MCE family protein	MTCTRI2_RS00920	MCE family protein	M943_RS00920	MCE family protein	J114_RS00925	MCE family protein	TBFG_RS00915	MCE family protein	RVBD_RS00915	MCE family protein	Y980_RS00915	MCE family protein	HKBS1_RS00915	MCE family protein	MTBK_RS00915	MCE family protein	TBMG_RS00920	MCE family protein	TBSG_RS00920	MCE family protein
Rv0172	Mce family protein Mce1D	AZ248_RS01310	virulence factor Mce family protein	RN09_0214	Mce family protein Mce1D	N054_RS12895	virulence factor Mce family protein	DKM16_RS03195	virulence factor Mce family protein	RN06_0217	Mce family protein Mce1D	MT49_RS00920	virulence factor Mce family protein	MT7199_RS00920	virulence factor Mce family protein	HKBT1_RS00920	virulence factor Mce family protein	HKBT2_RS00920	virulence factor Mce family protein	CCDC5079_RS00920	virulence factor Mce family protein	CFBS_RS00920	virulence factor Mce family protein	CFBR_RS00920	virulence factor Mce family protein	CCDC5180_RS00920	virulence factor Mce family protein	MT_RS00920	virulence factor Mce family protein	MTCTRI2_RS00925	virulence factor Mce family protein	M943_RS00925	virulence factor Mce family protein	J114_RS00930	virulence factor Mce family protein	TBFG_RS00920	virulence factor Mce family protein	RVBD_RS00920	virulence factor Mce family protein	Y980_RS00920	virulence factor Mce family protein	HKBS1_RS00920	virulence factor Mce family protein	MTBK_RS00920	virulence factor Mce family protein	TBMG_RS00925	virulence factor Mce family protein	TBSG_RS00925	virulence factor Mce family protein
Rv0173	Mce family lipoprotein LprK	AZ248_RS01315	virulence factor Mce family protein	RN09_0215	Mce family lipoprotein LprK	N054_RS12890	virulence factor Mce family protein	DKM16_RS03190	virulence factor Mce family protein	RN06_0218	Mce family lipoprotein LprK	MT49_RS00925	virulence factor Mce family protein	MT7199_RS00925	virulence factor Mce family protein	HKBT1_RS00925	virulence factor Mce family protein	HKBT2_RS00925	virulence factor Mce family protein	CCDC5079_RS00925	virulence factor Mce family protein	CFBS_RS00925	virulence factor Mce family protein	CFBR_RS00925	virulence factor Mce family protein	CCDC5180_RS00925	virulence factor Mce family protein	MT_RS00925	virulence factor Mce family protein	MTCTRI2_RS00930	virulence factor Mce family protein	M943_RS00930	virulence factor Mce family protein	J114_RS00935	virulence factor Mce family protein	TBFG_RS00925	virulence factor Mce family protein	RVBD_RS00925	virulence factor Mce family protein	Y980_RS00925	virulence factor Mce family protein	HKBS1_RS00925	virulence factor Mce family protein	MTBK_RS00925	virulence factor Mce family protein	TBMG_RS00930	virulence factor Mce family protein	TBSG_RS00930	virulence factor Mce family protein
Rv0174	Mce family protein Mce1F	AZ248_RS01320	MCE family protein	RN09_0216	Mce family protein Mce1F	N054_RS12885	MCE family protein	DKM16_RS03185	MCE family protein	-	-	MT49_RS00930	MCE family protein	MT7199_RS00930	MCE family protein	HKBT1_RS00930	MCE family protein	HKBT2_RS00930	MCE family protein	CCDC5079_RS00930	MCE family protein	CFBS_RS00930	MCE family protein	CFBR_RS00930	MCE family protein	CCDC5180_RS00930	MCE family protein	MT_RS00930	MCE family protein	MTCTRI2_RS00935	MCE family protein	M943_RS00935	MCE family protein	J114_RS00940	MCE family protein	TBFG_RS00930	MCE family protein	RVBD_RS00930	virulence factor Mce family protein	Y980_RS00930	virulence factor Mce family protein	HKBS1_RS00930	MCE family protein	MTBK_RS00930	MCE family protein	TBMG_RS00935	MCE family protein	TBSG_RS00935	MCE family protein
Rv0175	Mce associated membrane protein	AZ248_RS01325	membrane protein	RN09_0217	Mce associated membrane protein	N054_RS12880	membrane protein	DKM16_RS03180	membrane protein	RN06_0221	Mce associated membrane protein	MT49_RS00935	membrane protein	MT7199_RS00935	membrane protein	HKBT1_RS00935	hypothetical protein	HKBT2_RS00935	membrane protein	CCDC5079_RS00935	membrane protein	CFBS_RS00935	membrane protein	CFBR_RS00935	membrane protein	CCDC5180_RS00935	membrane protein	MT_RS00935	hypothetical protein	MTCTRI2_RS00940	hypothetical protein	M943_RS00940	membrane protein	J114_RS00945	membrane protein	TBFG_RS00935	hypothetical protein	RVBD_RS00935	membrane protein	Y980_RS00935	membrane protein	HKBS1_RS00935	membrane protein	MTBK_RS00935	membrane protein	TBMG_RS00940	hypothetical protein	TBSG_RS00940	hypothetical protein
Rv0176	Mce associated transmembrane protein	AZ248_RS01330	RDD family protein	RN09_0218	Mce associated transmembrane protein	N054_RS12875	RDD family protein	DKM16_RS03175	RDD family protein	RN06_0222	Mce associated transmembrane protein	MT49_RS00940	RDD family protein	MT7199_RS00940	RDD family protein	HKBT1_RS00940	RDD family protein	HKBT2_RS00940	RDD family protein	CCDC5079_RS00940	RDD family protein	CFBS_RS00940	RDD family protein	CFBR_RS00940	RDD family protein	CCDC5180_RS00940	RDD family protein	MT_RS00940	RDD family protein	MTCTRI2_RS00945	RDD family protein	M943_RS00945	RDD family protein	J114_RS00950	RDD family protein	TBFG_RS00940	RDD family protein	RVBD_RS00940	RDD family protein	Y980_RS00940	RDD family protein	HKBS1_RS00940	RDD family protein	MTBK_RS00940	RDD family protein	TBMG_RS00945	RDD family protein	TBSG_RS00945	RDD family protein
Rv0177	Mce associated protein	AZ248_RS01335	mce1 operon protein	RN09_0219	Mce associated protein	N054_RS12870	mce1 operon protein	DKM16_RS03170	mce1 operon protein	RN06_0223	Mce associated protein	MT49_RS00945	Mce associated protein	MT7199_RS00945	Mce associated protein	HKBT1_RS00945	Mce associated protein	HKBT2_RS00945	Mce associated protein	CCDC5079_RS00945	Mce associated protein	CFBS_RS00945	Mce associated protein	CFBR_RS00945	Mce associated protein	CCDC5180_RS00945	Mce associated protein	MT_RS00945	Mce associated protein	MTCTRI2_RS00950	Mce associated protein	M943_RS00950	Mce associated protein	J114_RS00955	Mce associated protein	TBFG_RS00945	Mce associated protein	RVBD_RS00945	Mce associated protein	Y980_RS00945	Mce associated protein	HKBS1_RS00945	Mce associated protein	MTBK_RS00945	Mce associated protein	TBMG_RS00950	Mce associated protein	TBSG_RS00950	Mce associated protein
Rv0178	Mce associated membrane protein	AZ248_RS01340	Mce associated membrane protein	RN09_0220	Mce associated membrane protein	N054_RS12865	Mce associated membrane protein	DKM16_RS03165	Mce associated membrane protein	RN06_0224	Mce associated membrane protein	MT49_RS00950	Mce associated membrane protein	MT7199_RS00950	Mce associated membrane protein	HKBT1_RS00950	Mce associated membrane protein	HKBT2_RS00950	Mce associated membrane protein	CCDC5079_RS00950	Mce associated membrane protein	CFBS_RS00950	Mce associated membrane protein	CFBR_RS00950	Mce associated membrane protein	CCDC5180_RS00950	Mce associated membrane protein	MT_RS00950	Mce associated membrane protein	MTCTRI2_RS00955	Mce associated membrane protein	M943_RS00955	Mce associated membrane protein	J114_RS00960	Mce associated membrane protein	TBFG_RS00950	Mce associated membrane protein	RVBD_RS00950	Mce associated membrane protein	Y980_RS00950	Mce associated membrane protein	HKBS1_RS00950	Mce associated membrane protein	MTBK_RS00950	Mce associated membrane protein	TBMG_RS00955	Mce associated membrane protein	TBSG_RS00955	Mce associated membrane protein
Rv0179c	lipoprotein LprO	AZ248_RS01345	phosphodiester glycosidase family protein	RN09_0222	lipoprotein LprO	N054_RS12860	hypothetical protein	DKM16_RS03160	hypothetical protein	RN06_0226	lipoprotein LprO	MT49_RS00955	hypothetical protein	MT7199_RS00955	hypothetical protein	HKBT1_RS00955	hypothetical protein	HKBT2_RS00955	hypothetical protein	CCDC5079_RS00955	hypothetical protein	CFBS_RS00955	hypothetical protein	CFBR_RS00955	hypothetical protein	CCDC5180_RS00955	hypothetical protein	MT_RS00955	hypothetical protein	MTCTRI2_RS00960	hypothetical protein	M943_RS00960	hypothetical protein	J114_RS00965	hypothetical protein	TBFG_RS00955	hypothetical protein	RVBD_RS00955	hypothetical protein	Y980_RS00955	hypothetical protein	HKBS1_RS00955	hypothetical protein	MTBK_RS00955	hypothetical protein	TBMG_RS00960	hypothetical protein	TBSG_RS00960	hypothetical protein
Rv0180c	transmembrane protein	AZ248_RS01350	YhgE/Pip domain-containing protein	RN09_0223	transmembrane protein	N054_RS12855	YhgE/Pip domain-containing protein	DKM16_RS03155	YhgE/Pip domain-containing protein	RN06_0227	transmembrane protein	MT49_RS00960	YhgE/Pip domain-containing protein	MT7199_RS00960	YhgE/Pip domain-containing protein	HKBT1_RS00960	YhgE/Pip domain-containing protein	HKBT2_RS00960	YhgE/Pip domain-containing protein	CCDC5079_RS00960	YhgE/Pip domain-containing protein	CFBS_RS00960	YhgE/Pip domain-containing protein	CFBR_RS00960	YhgE/Pip domain-containing protein	CCDC5180_RS00960	YhgE/Pip domain-containing protein	MT_RS00960	YhgE/Pip domain-containing protein	MTCTRI2_RS00965	YhgE/Pip domain-containing protein	M943_RS00965	YhgE/Pip domain-containing protein	J114_RS00970	YhgE/Pip domain-containing protein	TBFG_RS00960	YhgE/Pip domain-containing protein	RVBD_RS00960	YhgE/Pip domain-containing protein	Y980_RS00960	YhgE/Pip domain-containing protein	HKBS1_RS00960	YhgE/Pip domain-containing protein	MTBK_RS00960	YhgE/Pip domain-containing protein	TBMG_RS00965	YhgE/Pip domain-containing protein	TBSG_RS00965	YhgE/Pip domain-containing protein
Rv0181c	hypothetical protein	AZ248_RS01355	pirin family protein	RN09_0224	hypothetical protein	N054_RS12850	pirin family protein	DKM16_RS03150	pirin family protein	RN06_0228	hypothetical protein	MT49_RS00965	pirin family protein	MT7199_RS00965	pirin family protein	HKBT1_RS00965	pirin family protein	HKBT2_RS00965	pirin family protein	CCDC5079_RS00965	pirin family protein	CFBS_RS00965	pirin family protein	CFBR_RS00965	pirin family protein	CCDC5180_RS00965	pirin family protein	MT_RS00965	pirin family protein	MTCTRI2_RS00970	pirin family protein	M943_RS00970	pirin family protein	J114_RS00975	pirin family protein	TBFG_RS00965	pirin family protein	RVBD_RS00965	pirin family protein	Y980_RS00965	pirin family protein	HKBS1_RS00965	pirin family protein	MTBK_RS00965	pirin family protein	TBMG_RS00970	pirin family protein	TBSG_RS00970	pirin family protein
Rv0182c	ECF RNA polymerase sigma factor SigG	AZ248_RS01360	sigma-70 family RNA polymerase sigma factor SigG	RN09_0225	ECF RNA polymerase sigma factor SigG	N054_RS12845	sigma-70 family RNA polymerase sigma factor	DKM16_RS03145	sigma-70 family RNA polymerase sigma factor	RN06_0229	ECF RNA polymerase sigma factor SigG	MT49_RS00970	sigma-70 family RNA polymerase sigma factor	MT7199_RS00970	ECF RNA polymerase sigma factor SigG	HKBT1_RS00970	sigma-70 family RNA polymerase sigma factor	HKBT2_RS00970	sigma-70 family RNA polymerase sigma factor	CCDC5079_RS00970	sigma-70 family RNA polymerase sigma factor	CFBS_RS00970	sigma-70 family RNA polymerase sigma factor	CFBR_RS00970	sigma-70 family RNA polymerase sigma factor	CCDC5180_RS00970	sigma-70 family RNA polymerase sigma factor	MT_RS00970	ECF RNA polymerase sigma factor SigG	MTCTRI2_RS00975	ECF RNA polymerase sigma factor SigG	M943_RS00975	ECF RNA polymerase sigma factor SigG	J114_RS00980	sigma-70 family RNA polymerase sigma factor	TBFG_RS00970	ECF RNA polymerase sigma factor SigG	RVBD_RS00970	ECF RNA polymerase sigma factor SigG	Y980_RS00970	ECF RNA polymerase sigma factor SigG	HKBS1_RS00970	sigma-70 family RNA polymerase sigma factor	MTBK_RS00970	sigma-70 family RNA polymerase sigma factor	TBMG_RS00975	ECF RNA polymerase sigma factor SigG	TBSG_RS00975	ECF RNA polymerase sigma factor SigG
Rv0183	lysophospholipase	AZ248_RS01365	monoacylglycerol lipase	RN09_0226	lysophospholipase	N054_RS12840	alpha/beta hydrolase	DKM16_RS03140	alpha/beta hydrolase	RN06_0230	lysophospholipase	MT49_RS00975	alpha/beta hydrolase	MT7199_RS00975	alpha/beta hydrolase	HKBT1_RS00975	alpha/beta hydrolase	HKBT2_RS00975	alpha/beta hydrolase	CCDC5079_RS00975	alpha/beta hydrolase	CFBS_RS00975	alpha/beta hydrolase	CFBR_RS00975	alpha/beta hydrolase	CCDC5180_RS00975	alpha/beta hydrolase	MT_RS00975	alpha/beta hydrolase	MTCTRI2_RS00980	alpha/beta hydrolase	M943_RS00980	alpha/beta hydrolase	J114_RS00985	alpha/beta hydrolase	TBFG_RS00975	alpha/beta hydrolase	RVBD_RS00975	alpha/beta hydrolase	Y980_RS00975	alpha/beta hydrolase	HKBS1_RS00975	alpha/beta hydrolase	MTBK_RS00975	alpha/beta hydrolase	TBMG_RS00980	alpha/beta hydrolase	TBSG_RS00980	alpha/beta hydrolase
Rv0184	hypothetical protein	AZ248_RS01370	DUF2786 domain-containing protein	RN09_0227	hypothetical protein	N054_RS12835	DUF2786 domain-containing protein	DKM16_RS03135	DUF2786 domain-containing protein	RN06_0231	hypothetical protein	MT49_RS00980	DUF2786 domain-containing protein	MT7199_RS00980	DUF2786 domain-containing protein	HKBT1_RS00980	DUF2786 domain-containing protein	HKBT2_RS00980	DUF2786 domain-containing protein	CCDC5079_RS00980	DUF2786 domain-containing protein	CFBS_RS00980	DUF2786 domain-containing protein	CFBR_RS00980	DUF2786 domain-containing protein	CCDC5180_RS00980	DUF2786 domain-containing protein	MT_RS00980	DUF2786 domain-containing protein	MTCTRI2_RS00985	DUF2786 domain-containing protein	M943_RS00985	DUF2786 domain-containing protein	J114_RS00990	DUF2786 domain-containing protein	TBFG_RS00980	DUF2786 domain-containing protein	RVBD_RS00980	DUF2786 domain-containing protein	Y980_RS00980	DUF2786 domain-containing protein	HKBS1_RS00980	DUF2786 domain-containing protein	MTBK_RS00980	DUF2786 domain-containing protein	TBMG_RS00985	DUF2786 domain-containing protein	TBSG_RS00985	DUF2786 domain-containing protein
Rv0185	hypothetical protein	AZ248_RS01375	TIGR04338 family metallohydrolase	RN09_0228	hypothetical protein	N054_RS12830	TIGR04338 family metallohydrolase	DKM16_RS03130	TIGR04338 family metallohydrolase	-	-	MT49_RS00985	TIGR04338 family metallohydrolase	MT7199_RS00985	TIGR04338 family metallohydrolase	HKBT1_RS00985	TIGR04338 family metallohydrolase	HKBT2_RS00985	TIGR04338 family metallohydrolase	CCDC5079_RS00985	TIGR04338 family metallohydrolase	CFBS_RS00985	TIGR04338 family metallohydrolase	CFBR_RS00985	TIGR04338 family metallohydrolase	CCDC5180_RS00985	TIGR04338 family metallohydrolase	MT_RS00985	TIGR04338 family metallohydrolase	MTCTRI2_RS00990	TIGR04338 family metallohydrolase	M943_RS00990	TIGR04338 family metallohydrolase	J114_RS00995	TIGR04338 family metallohydrolase	TBFG_RS00985	TIGR04338 family metallohydrolase	RVBD_RS00985	TIGR04338 family metallohydrolase	Y980_RS00985	TIGR04338 family metallohydrolase	HKBS1_RS00985	TIGR04338 family metallohydrolase	MTBK_RS00985	TIGR04338 family metallohydrolase	TBMG_RS00990	TIGR04338 family metallohydrolase	TBSG_RS00990	TIGR04338 family metallohydrolase
Rv0186	beta-glucosidase BglS	-	-	-	-	-	-	DKM16_RS03125	glycoside hydrolase family 3 protein	RN06_0233	beta-glucosidase BglS	MT49_RS00990	glycoside hydrolase family 3 protein	MT7199_RS00990	glycoside hydrolase family 3 protein	HKBT1_RS00990	glycoside hydrolase family 3 protein	HKBT2_RS00990	glycoside hydrolase family 3 protein	CCDC5079_RS00990	glycoside hydrolase family 3 protein	CFBS_RS00990	glycoside hydrolase family 3 protein	CFBR_RS00990	glycoside hydrolase family 3 protein	CCDC5180_RS00990	glycoside hydrolase family 3 protein	MT_RS00990	glycoside hydrolase family 3 protein	MTCTRI2_RS00995	glycoside hydrolase family 3 protein	M943_RS00995	glycoside hydrolase family 3 protein	J114_RS01000	glycoside hydrolase family 3 protein	TBFG_RS00990	glycoside hydrolase family 3 protein	RVBD_RS00990	glycoside hydrolase family 3 protein	Y980_RS00990	glycoside hydrolase family 3 protein	HKBS1_RS00990	glycoside hydrolase family 3 protein	MTBK_RS00990	glycoside hydrolase family 3 protein	TBMG_RS00995	glycoside hydrolase family 3 protein	TBSG_RS00995	glycoside hydrolase family 3 protein
Rv0186A	metallothionein	-	-	-	-	-	-	DKM16_RS03120	metallothionein MymT	RN06_0234	metallothionein	MT49_RS00995	metallothionein MymT	MT7199_RS00995	metallothionein MymT	HKBT1_RS00995	metallothionein MymT	HKBT2_RS00995	metallothionein MymT	CCDC5079_RS00995	metallothionein MymT	CFBS_RS00995	metallothionein MymT	CFBR_RS00995	metallothionein MymT	CCDC5180_RS00995	metallothionein MymT	MT_RS00995	metallothionein MymT	MTCTRI2_RS01000	metallothionein MymT	M943_RS01000	metallothionein MymT	J114_RS01005	metallothionein MymT	TBFG_RS00995	metallothionein MymT	RVBD_RS00995	metallothionein MymT	Y980_RS00995	metallothionein MymT	HKBS1_RS00995	metallothionein MymT	MTBK_RS00995	metallothionein MymT	TBMG_RS01000	metallothionein MymT	TBSG_RS01000	metallothionein MymT
Rv0187	O-methyltransferase	AZ248_RS01385	O-methyltransferase	RN09_0230	O-methyltransferase	N054_RS12820	O-methyltransferase	DKM16_RS03115	O-methyltransferase	RN06_0235	O-methyltransferase	MT49_RS01000	O-methyltransferase	MT7199_RS01000	O-methyltransferase	HKBT1_RS01000	O-methyltransferase	HKBT2_RS01000	O-methyltransferase	-	-	CFBS_RS01000	O-methyltransferase	CFBR_RS01000	O-methyltransferase	CCDC5180_RS01000	O-methyltransferase	MT_RS01000	O-methyltransferase	MTCTRI2_RS01005	O-methyltransferase	M943_RS01005	O-methyltransferase	J114_RS01010	O-methyltransferase	TBFG_RS01000	O-methyltransferase	RVBD_RS01000	O-methyltransferase	Y980_RS01000	O-methyltransferase	HKBS1_RS01000	O-methyltransferase	MTBK_RS01000	O-methyltransferase	TBMG_RS01005	O-methyltransferase	TBSG_RS01005	O-methyltransferase
Rv0188	transmembrane protein	AZ248_RS01390	SPW repeat protein	RN09_0231	transmembrane protein	N054_RS12815	SPW repeat protein	DKM16_RS03110	SPW repeat protein	RN06_0236	transmembrane protein	MT49_RS01005	SPW repeat protein	MT7199_RS01005	SPW repeat protein	HKBT1_RS01005	SPW repeat protein	HKBT2_RS01005	SPW repeat protein	CCDC5079_RS01005	SPW repeat protein	CFBS_RS01005	SPW repeat protein	CFBR_RS01005	SPW repeat protein	CCDC5180_RS01005	SPW repeat protein	MT_RS01005	SPW repeat protein	MTCTRI2_RS01010	SPW repeat protein	M943_RS01010	SPW repeat protein	J114_RS01015	SPW repeat protein	TBFG_RS01005	SPW repeat protein	RVBD_RS01005	SPW repeat protein	Y980_RS01005	SPW repeat protein	HKBS1_RS01005	SPW repeat protein	MTBK_RS01005	SPW repeat protein	TBMG_RS01010	SPW repeat protein	TBSG_RS01010	SPW repeat protein
Rv0189c	dihydroxy-acid dehydratase	AZ248_RS01395	dihydroxy-acid dehydratase	RN09_0232	dihydroxy-acid dehydratase	N054_RS12810	dihydroxy-acid dehydratase	DKM16_RS03105	dihydroxy-acid dehydratase	RN06_0237	dihydroxy-acid dehydratase	MT49_RS01010	dihydroxy-acid dehydratase	MT7199_RS01010	dihydroxy-acid dehydratase	HKBT1_RS01010	dihydroxy-acid dehydratase	HKBT2_RS01010	dihydroxy-acid dehydratase	CCDC5079_RS01010	dihydroxy-acid dehydratase	CFBS_RS01010	dihydroxy-acid dehydratase	CFBR_RS01010	dihydroxy-acid dehydratase	CCDC5180_RS01010	dihydroxy-acid dehydratase	MT_RS01010	dihydroxy-acid dehydratase	MTCTRI2_RS01015	dihydroxy-acid dehydratase	M943_RS01015	dihydroxy-acid dehydratase	J114_RS01020	dihydroxy-acid dehydratase	TBFG_RS01010	dihydroxy-acid dehydratase	RVBD_RS01010	dihydroxy-acid dehydratase	Y980_RS01010	dihydroxy-acid dehydratase	HKBS1_RS01010	dihydroxy-acid dehydratase	MTBK_RS01010	dihydroxy-acid dehydratase	TBMG_RS01015	dihydroxy-acid dehydratase	TBSG_RS01015	dihydroxy-acid dehydratase
Rv0190	hypothetical protein	AZ248_RS01400	metal-sensitive transcriptional regulator	RN09_0233	hypothetical protein	N054_RS12805	metal-sensitive transcriptional regulator	DKM16_RS03100	metal-sensitive transcriptional regulator	RN06_0238	hypothetical protein	MT49_RS01015	metal-sensitive transcriptional regulator	MT7199_RS01015	metal-sensitive transcriptional regulator	HKBT1_RS01015	metal-sensitive transcriptional regulator	HKBT2_RS01015	metal-sensitive transcriptional regulator	CCDC5079_RS01015	metal-sensitive transcriptional regulator	CFBS_RS01015	metal-sensitive transcriptional regulator	CFBR_RS01015	metal-sensitive transcriptional regulator	CCDC5180_RS01015	metal-sensitive transcriptional regulator	MT_RS01015	metal-sensitive transcriptional regulator	MTCTRI2_RS01020	metal-sensitive transcriptional regulator	M943_RS01020	metal-sensitive transcriptional regulator	J114_RS01025	metal-sensitive transcriptional regulator	TBFG_RS01015	metal-sensitive transcriptional regulator	RVBD_RS01015	metal-sensitive transcriptional regulator	Y980_RS01015	metal-sensitive transcriptional regulator	HKBS1_RS01015	metal-sensitive transcriptional regulator	MTBK_RS01015	metal-sensitive transcriptional regulator	TBMG_RS01020	metal-sensitive transcriptional regulator	TBSG_RS01020	metal-sensitive transcriptional regulator
Rv0191	MFS-type transporter	AZ248_RS01405	Rv0191 family MFS efflux transporter	RN09_0234	MFS-type transporter	N054_RS12800	Rv0191 family MFS efflux transporter	DKM16_RS03095	Rv0191 family MFS efflux transporter	RN06_0239	MFS-type transporter	MT49_RS01020	Rv0191 family MFS efflux transporter	MT7199_RS01020	Rv0191 family MFS efflux transporter	HKBT1_RS01020	Rv0191 family MFS efflux transporter	HKBT2_RS01020	Rv0191 family MFS efflux transporter	CCDC5079_RS01020	Rv0191 family MFS efflux transporter	CFBS_RS01020	Rv0191 family MFS efflux transporter	CFBR_RS01020	Rv0191 family MFS efflux transporter	CCDC5180_RS01020	Rv0191 family MFS efflux transporter	MT_RS01020	Rv0191 family MFS efflux transporter	MTCTRI2_RS01025	Rv0191 family MFS efflux transporter	M943_RS01025	Rv0191 family MFS efflux transporter	J114_RS01030	Rv0191 family MFS efflux transporter	TBFG_RS01020	Rv0191 family MFS efflux transporter	RVBD_RS01020	Rv0191 family MFS efflux transporter	Y980_RS01020	Rv0191 family MFS efflux transporter	HKBS1_RS01020	Rv0191 family MFS efflux transporter	MTBK_RS01020	Rv0191 family MFS efflux transporter	TBMG_RS01025	Rv0191 family MFS efflux transporter	TBSG_RS01025	Rv0191 family MFS efflux transporter
Rv0192	hypothetical protein	AZ248_RS01410	L,D-transpeptidase family protein	RN09_0235	hypothetical protein	N054_RS12795	L,D-transpeptidase family protein	DKM16_RS03090	L,D-transpeptidase family protein	RN06_0241	hypothetical protein	MT49_RS01025	L,D-transpeptidase LdtMt4	MT7199_RS01025	L,D-transpeptidase LdtMt4	HKBT1_RS01025	L,D-transpeptidase LdtMt4	HKBT2_RS01025	L,D-transpeptidase LdtMt4	CCDC5079_RS01025	L,D-transpeptidase LdtMt4	CFBS_RS01025	L,D-transpeptidase LdtMt4	CFBR_RS01025	L,D-transpeptidase LdtMt4	CCDC5180_RS01025	L,D-transpeptidase LdtMt4	MT_RS01025	L,D-transpeptidase LdtMt4	MTCTRI2_RS01035	L,D-transpeptidase family protein	M943_RS01030	transpeptidase	J114_RS01035	transpeptidase	TBFG_RS01025	L,D-transpeptidase LdtMt4	RVBD_RS01025	transpeptidase	Y980_RS01025	transpeptidase	HKBS1_RS01025	L,D-transpeptidase LdtMt4	MTBK_RS01025	L,D-transpeptidase LdtMt4	TBMG_RS01030	L,D-transpeptidase LdtMt4	TBSG_RS01030	L,D-transpeptidase LdtMt4
Rv0193c	hypothetical protein	AZ248_RS01415	hypothetical protein	RN09_0236	hypothetical protein	N054_RS12790	hypothetical protein	DKM16_RS03085	hypothetical protein	RN06_0243	hypothetical protein	MT49_RS01030	hypothetical protein	MT7199_RS01030	hypothetical protein	HKBT1_RS01030	hypothetical protein	HKBT2_RS01030	hypothetical protein	CCDC5079_RS01030	hypothetical protein	CFBS_RS01030	hypothetical protein	CFBR_RS01030	hypothetical protein	CCDC5180_RS01030	hypothetical protein	MT_RS01030	hypothetical protein	MTCTRI2_RS01040	hypothetical protein	M943_RS01035	hypothetical protein	J114_RS01040	hypothetical protein	TBFG_RS01030	hypothetical protein	RVBD_RS01030	hypothetical protein	Y980_RS01030	hypothetical protein	HKBS1_RS01030	hypothetical protein	-	-	TBMG_RS01035	hypothetical protein	TBSG_RS01035	hypothetical protein
Rv0194	multidrug ABC transporter ATPase/permease	AZ248_RS01420	ABC transporter ATP-binding protein	RN09_0238	multidrug ABC transporter ATPase/permease	N054_RS12785	ABC transporter ATP-binding protein	DKM16_RS03080	ABC transporter ATP-binding protein	RN06_0247	multidrug ABC transporter ATPase/permease	MT49_RS01035	ABC transporter ATP-binding protein	MT7199_RS01035	ABC transporter ATP-binding protein	HKBT1_RS01035	ABC transporter ATP-binding protein	HKBT2_RS01035	ABC transporter ATP-binding protein	CCDC5079_RS01035	ABC transporter ATP-binding protein	CFBS_RS01035	ABC transporter ATP-binding protein	CFBR_RS01035	ABC transporter ATP-binding protein	CCDC5180_RS01035	ABC transporter ATP-binding protein	MT_RS01035	ABC transporter ATP-binding protein	MTCTRI2_RS01045	ABC transporter ATP-binding protein	M943_RS01040	ABC transporter ATP-binding protein	J114_RS01045	ABC transporter ATP-binding protein	TBFG_RS01035	ABC transporter ATP-binding protein	RVBD_RS01035	ABC transporter ATP-binding protein	Y980_RS01035	ABC transporter ATP-binding protein	HKBS1_RS01035	ABC transporter ATP-binding protein	-	-	TBMG_RS01040	ABC transporter ATP-binding protein	TBSG_RS01040	ABC transporter ATP-binding protein
Rv0195	two component transcriptional regulator	AZ248_RS01425	response regulator transcription factor	RN09_0239	two component transcriptional regulator	N054_RS12780	response regulator transcription factor	DKM16_RS03075	response regulator transcription factor	RN06_0248	two component transcriptional regulator	MT49_RS01040	response regulator transcription factor	MT7199_RS01040	response regulator transcription factor	HKBT1_RS01040	response regulator transcription factor	HKBT2_RS01040	response regulator transcription factor	CCDC5079_RS01040	response regulator transcription factor	CFBS_RS01040	response regulator transcription factor	CFBR_RS01040	response regulator transcription factor	CCDC5180_RS01040	response regulator transcription factor	MT_RS01040	response regulator transcription factor	MTCTRI2_RS01050	response regulator transcription factor	M943_RS01045	response regulator transcription factor	J114_RS01050	response regulator transcription factor	TBFG_RS01040	response regulator transcription factor	RVBD_RS01040	response regulator transcription factor	Y980_RS01040	response regulator transcription factor	HKBS1_RS01040	response regulator transcription factor	MTBK_RS01040	response regulator transcription factor	TBMG_RS01045	response regulator transcription factor	TBSG_RS01045	response regulator transcription factor
Rv0196	HTH-type transcriptional regulator	AZ248_RS01430	TetR/AcrR family transcriptional regulator	RN09_0240	HTH-type transcriptional regulator	N054_RS12775	TetR/AcrR family transcriptional regulator	DKM16_RS03070	TetR/AcrR family transcriptional regulator	RN06_0249	HTH-type transcriptional regulator	MT49_RS01045	TetR/AcrR family transcriptional regulator	MT7199_RS01045	TetR/AcrR family transcriptional regulator	HKBT1_RS01045	TetR/AcrR family transcriptional regulator	HKBT2_RS01045	TetR/AcrR family transcriptional regulator	CCDC5079_RS01045	TetR/AcrR family transcriptional regulator	CFBS_RS01045	TetR/AcrR family transcriptional regulator	CFBR_RS01045	TetR/AcrR family transcriptional regulator	CCDC5180_RS01045	TetR/AcrR family transcriptional regulator	MT_RS01045	TetR/AcrR family transcriptional regulator	MTCTRI2_RS01055	TetR/AcrR family transcriptional regulator	M943_RS01050	TetR/AcrR family transcriptional regulator	J114_RS01055	TetR/AcrR family transcriptional regulator	TBFG_RS01045	TetR/AcrR family transcriptional regulator	RVBD_RS01045	TetR/AcrR family transcriptional regulator	Y980_RS01045	TetR/AcrR family transcriptional regulator	HKBS1_RS01045	TetR/AcrR family transcriptional regulator	MTBK_RS01045	TetR/AcrR family transcriptional regulator	TBMG_RS01050	TetR/AcrR family transcriptional regulator	TBSG_RS01050	TetR/AcrR family transcriptional regulator
Rv0197	oxidoreductase	AZ248_RS01435	molybdopterin oxidoreductase family protein	RN09_0241	oxidoreductase	N054_RS12770	molybdopterin oxidoreductase family protein	DKM16_RS03065	molybdopterin oxidoreductase family protein	RN06_0250	oxidoreductase	MT49_RS01050	molybdopterin oxidoreductase family protein	MT7199_RS01050	molybdopterin oxidoreductase family protein	HKBT1_RS01050	molybdopterin oxidoreductase family protein	HKBT2_RS01050	molybdopterin oxidoreductase family protein	CCDC5079_RS01050	molybdopterin oxidoreductase family protein	CFBS_RS01050	molybdopterin oxidoreductase family protein	CFBR_RS01050	molybdopterin oxidoreductase family protein	CCDC5180_RS01050	molybdopterin oxidoreductase family protein	MT_RS01050	molybdopterin oxidoreductase family protein	MTCTRI2_RS01060	molybdopterin oxidoreductase family protein	M943_RS01055	molybdopterin oxidoreductase family protein	J114_RS01060	molybdopterin oxidoreductase family protein	TBFG_RS01050	molybdopterin oxidoreductase family protein	RVBD_RS01050	molybdopterin oxidoreductase family protein	Y980_RS01050	molybdopterin oxidoreductase family protein	HKBS1_RS01050	molybdopterin oxidoreductase family protein	MTBK_RS01050	molybdopterin oxidoreductase family protein	TBMG_RS01055	molybdopterin oxidoreductase family protein	TBSG_RS01055	molybdopterin oxidoreductase family protein
Rv0198c	zinc metalloprotease	AZ248_RS01440	zinc metalloprotease Zmp1	RN09_0243	zinc metalloprotease	N054_RS12765	zinc metalloprotease Zmp1	DKM16_RS03060	zinc metalloprotease Zmp1	RN06_0251	zinc metalloprotease	MT49_RS01055	zinc metalloprotease	MT7199_RS01055	zinc metalloprotease	HKBT1_RS01055	zinc metalloprotease	HKBT2_RS01055	zinc metalloprotease	-	-	CFBS_RS01055	zinc metalloprotease	CFBR_RS01055	zinc metalloprotease	CCDC5180_RS01055	zinc metalloprotease	MT_RS01055	zinc metalloprotease	MTCTRI2_RS01065	zinc metalloprotease	M943_RS01060	zinc metalloprotease	J114_RS01065	zinc metalloprotease	TBFG_RS01055	zinc metalloprotease	RVBD_RS01055	zinc metalloprotease	Y980_RS01055	zinc metalloprotease	HKBS1_RS01055	zinc metalloprotease	MTBK_RS01055	zinc metalloprotease	TBMG_RS01060	zinc metalloprotease	TBSG_RS01060	zinc metalloprotease
Rv0199	membrane protein	AZ248_RS01445	hypothetical protein	RN09_0244	membrane protein	N054_RS12760	hypothetical protein	DKM16_RS03055	hypothetical protein	RN06_0252	membrane protein	MT49_RS01060	hypothetical protein	MT7199_RS01060	hypothetical protein	HKBT1_RS01060	hypothetical protein	HKBT2_RS01060	hypothetical protein	CCDC5079_RS01060	hypothetical protein	CFBS_RS01060	hypothetical protein	CFBR_RS01060	hypothetical protein	CCDC5180_RS01060	hypothetical protein	MT_RS01060	hypothetical protein	MTCTRI2_RS01070	hypothetical protein	M943_RS01065	hypothetical protein	J114_RS01070	hypothetical protein	TBFG_RS01060	hypothetical protein	RVBD_RS01060	hypothetical protein	Y980_RS01060	hypothetical protein	HKBS1_RS01060	hypothetical protein	MTBK_RS01060	hypothetical protein	TBMG_RS01065	hypothetical protein	TBSG_RS01065	hypothetical protein
Rv0200	transmembrane protein	AZ248_RS01450	hypothetical protein	RN09_0245	transmembrane protein	N054_RS12755	hypothetical protein	-	-	RN06_0253	transmembrane protein	MT49_RS01065	hypothetical protein	MT7199_RS01065	hypothetical protein	HKBT1_RS01065	hypothetical protein	HKBT2_RS01065	hypothetical protein	CCDC5079_RS01065	hypothetical protein	CFBS_RS01065	hypothetical protein	CFBR_RS01065	hypothetical protein	CCDC5180_RS01065	hypothetical protein	MT_RS01065	hypothetical protein	MTCTRI2_RS01075	hypothetical protein	M943_RS01070	hypothetical protein	J114_RS01075	hypothetical protein	TBFG_RS01065	hypothetical protein	RVBD_RS01065	hypothetical protein	Y980_RS01065	hypothetical protein	HKBS1_RS01065	hypothetical protein	MTBK_RS01065	hypothetical protein	TBMG_RS01070	hypothetical protein	TBSG_RS01070	hypothetical protein
Rv0201c	hypothetical protein	-	-	RN09_0246	hypothetical protein	N054_RS12750	hypothetical protein	DKM16_RS03045	hypothetical protein	RN06_0254	hypothetical protein	MT49_RS01070	hypothetical protein	MT7199_RS01070	hypothetical protein	HKBT1_RS01070	hypothetical protein	HKBT2_RS01070	hypothetical protein	CCDC5079_RS01070	hypothetical protein	CFBS_RS01070	hypothetical protein	CFBR_RS01070	hypothetical protein	CCDC5180_RS01070	hypothetical protein	MT_RS01070	hypothetical protein	MTCTRI2_RS01080	hypothetical protein	M943_RS01075	hypothetical protein	J114_RS01080	hypothetical protein	TBFG_RS01070	hypothetical protein	RVBD_RS01070	hypothetical protein	Y980_RS01070	hypothetical protein	HKBS1_RS01070	hypothetical protein	MTBK_RS01070	hypothetical protein	TBMG_RS01075	hypothetical protein	TBSG_RS01075	hypothetical protein
Rv0202c	transmembrane transport protein MmpL11	AZ248_RS01460	RND transporter MmpL11	RN09_0247	transmembrane transport protein MmpL11	N054_RS12745	RND transporter MmpL11	DKM16_RS03040	RND transporter MmpL11	RN06_0255	transmembrane transport protein MmpL11	MT49_RS01075	RND transporter MmpL11	MT7199_RS01075	RND transporter MmpL11	HKBT1_RS01075	RND transporter MmpL11	HKBT2_RS01075	RND transporter MmpL11	CCDC5079_RS01075	RND transporter MmpL11	CFBS_RS01075	RND transporter MmpL11	CFBR_RS01075	RND transporter MmpL11	CCDC5180_RS01075	RND transporter MmpL11	MT_RS01075	RND transporter MmpL11	MTCTRI2_RS01085	RND transporter MmpL11	M943_RS01080	RND transporter MmpL11	-	-	TBFG_RS01075	RND transporter MmpL11	RVBD_RS01075	RND transporter MmpL11	Y980_RS01075	RND transporter MmpL11	HKBS1_RS01075	RND transporter MmpL11	MTBK_RS01075	RND transporter MmpL11	TBMG_RS01080	RND transporter MmpL11	TBSG_RS01080	RND transporter MmpL11
Rv0203	hypothetical protein	AZ248_RS01465	hemophore	RN09_0249	hypothetical protein	N054_RS12740	hemophore	DKM16_RS03035	hemophore	RN06_0257	hypothetical protein	MT49_RS01080	hemophore	MT7199_RS01080	hemophore	HKBT1_RS01080	hemophore	HKBT2_RS01080	hemophore	CCDC5079_RS01080	hemophore	CFBS_RS01080	hemophore	CFBR_RS01080	hemophore	CCDC5180_RS01080	hemophore	MT_RS01080	hemophore	MTCTRI2_RS01090	hemophore	M943_RS01085	hemophore	J114_RS01090	hemophore	TBFG_RS01080	hemophore	RVBD_RS01080	hemophore	Y980_RS01080	hemophore	HKBS1_RS01080	hemophore	MTBK_RS01080	hemophore	TBMG_RS01085	hemophore	TBSG_RS01085	hemophore
Rv0204c	transmembrane protein	AZ248_RS01470	TIGR00374 family protein	RN09_0250	transmembrane protein	N054_RS12735	TIGR00374 family protein	DKM16_RS03030	UPF0104 family protein	RN06_0258	transmembrane protein	MT49_RS01085	UPF0104 family protein	MT7199_RS01085	UPF0104 family protein	HKBT1_RS01085	UPF0104 family protein	HKBT2_RS01085	UPF0104 family protein	CCDC5079_RS01085	UPF0104 family protein	CFBS_RS01085	UPF0104 family protein	CFBR_RS01085	UPF0104 family protein	CCDC5180_RS01085	UPF0104 family protein	MT_RS01085	UPF0104 family protein	MTCTRI2_RS01095	UPF0104 family protein	M943_RS01090	UPF0104 family protein	J114_RS01095	UPF0104 family protein	TBFG_RS01085	UPF0104 family protein	RVBD_RS01085	UPF0104 family protein	Y980_RS01085	UPF0104 family protein	HKBS1_RS01085	UPF0104 family protein	MTBK_RS01085	UPF0104 family protein	TBMG_RS01090	UPF0104 family protein	TBSG_RS01090	UPF0104 family protein
Rv0205	transmembrane protein	AZ248_RS01475	AI-2E family transporter	-	-	N054_RS12730	AI-2E family transporter	DKM16_RS03025	AI-2E family transporter	RN06_0260	transmembrane protein	MT49_RS01090	AI-2E family transporter	MT7199_RS01090	AI-2E family transporter	HKBT1_RS01090	AI-2E family transporter	HKBT2_RS01090	AI-2E family transporter	CCDC5079_RS01090	AI-2E family transporter	CFBS_RS01090	AI-2E family transporter	CFBR_RS01090	AI-2E family transporter	CCDC5180_RS01090	AI-2E family transporter	MT_RS01090	AI-2E family transporter	MTCTRI2_RS01100	AI-2E family transporter	M943_RS01095	AI-2E family transporter	J114_RS01100	AI-2E family transporter	TBFG_RS01090	AI-2E family transporter	RVBD_RS01090	AI-2E family transporter	Y980_RS01090	AI-2E family transporter	HKBS1_RS01090	AI-2E family transporter	MTBK_RS01090	AI-2E family transporter	TBMG_RS01095	AI-2E family transporter	TBSG_RS01095	AI-2E family transporter
Rv0206c	transmembrane transport protein MmpL3	AZ248_RS01480	trehalose monomycolate RND transporter MmpL3	RN09_0255	transmembrane transport protein MmpL3	N054_RS12725	trehalose monomycolate RND transporter MmpL3	DKM16_RS03020	trehalose monomycolate RND transporter MmpL3	RN06_0261	transmembrane transport protein MmpL3	MT49_RS01095	trehalose monomycolate RND transporter MmpL3	MT7199_RS01095	trehalose monomycolate RND transporter MmpL3	HKBT1_RS01095	trehalose monomycolate RND transporter MmpL3	HKBT2_RS01095	trehalose monomycolate RND transporter MmpL3	CCDC5079_RS01095	trehalose monomycolate RND transporter MmpL3	CFBS_RS01095	trehalose monomycolate RND transporter MmpL3	CFBR_RS01095	trehalose monomycolate RND transporter MmpL3	CCDC5180_RS01095	trehalose monomycolate RND transporter MmpL3	MT_RS01095	trehalose monomycolate RND transporter MmpL3	MTCTRI2_RS01105	trehalose monomycolate RND transporter MmpL3	M943_RS01100	trehalose monomycolate RND transporter MmpL3	J114_RS01105	trehalose monomycolate RND transporter MmpL3	TBFG_RS01095	trehalose monomycolate RND transporter MmpL3	RVBD_RS01095	trehalose monomycolate RND transporter MmpL3	Y980_RS01095	trehalose monomycolate RND transporter MmpL3	HKBS1_RS01095	trehalose monomycolate RND transporter MmpL3	MTBK_RS01095	trehalose monomycolate RND transporter MmpL3	TBMG_RS01100	trehalose monomycolate RND transporter MmpL3	TBSG_RS01100	trehalose monomycolate RND transporter MmpL3
Rv0207c	hypothetical protein	AZ248_RS01485	NYN domain-containing protein	RN09_0256	hypothetical protein	N054_RS12720	NYN domain-containing protein	DKM16_RS03015	NYN domain-containing protein	RN06_0263	hypothetical protein	MT49_RS01100	NYN domain-containing protein	MT7199_RS01100	NYN domain-containing protein	HKBT1_RS01100	NYN domain-containing protein	HKBT2_RS01100	NYN domain-containing protein	CCDC5079_RS01100	NYN domain-containing protein	CFBS_RS01100	NYN domain-containing protein	CFBR_RS01100	NYN domain-containing protein	CCDC5180_RS01100	NYN domain-containing protein	MT_RS01100	NYN domain-containing protein	MTCTRI2_RS01110	NYN domain-containing protein	M943_RS01105	NYN domain-containing protein	J114_RS01110	NYN domain-containing protein	TBFG_RS01100	NYN domain-containing protein	RVBD_RS01100	NYN domain-containing protein	Y980_RS01100	NYN domain-containing protein	HKBS1_RS01100	NYN domain-containing protein	MTBK_RS01100	NYN domain-containing protein	TBMG_RS01105	NYN domain-containing protein	TBSG_RS01105	NYN domain-containing protein
Rv0208c	tRNA (guanine-N(7)-)-methyltransferase	AZ248_RS01490	tRNA (guanosine(46)-N7)-methyltransferase TrmB	RN09_0257	tRNA (guanine-N(7)-)-methyltransferase	N054_RS12715	tRNA (guanosine(46)-N7)-methyltransferase TrmB	DKM16_RS03010	tRNA (guanosine(46)-N7)-methyltransferase TrmB	RN06_0264	tRNA (guanine-N(7)-)-methyltransferase	MT49_RS01105	tRNA (guanosine(46)-N7)-methyltransferase TrmB	MT7199_RS01105	tRNA (guanosine(46)-N7)-methyltransferase TrmB	HKBT1_RS01105	tRNA (guanosine(46)-N7)-methyltransferase TrmB	HKBT2_RS01105	tRNA (guanosine(46)-N7)-methyltransferase TrmB	CCDC5079_RS01105	tRNA (guanosine(46)-N7)-methyltransferase TrmB	CFBS_RS01105	tRNA (guanosine(46)-N7)-methyltransferase TrmB	CFBR_RS01105	tRNA (guanosine(46)-N7)-methyltransferase TrmB	CCDC5180_RS01105	tRNA (guanosine(46)-N7)-methyltransferase TrmB	MT_RS01105	tRNA (guanosine(46)-N7)-methyltransferase TrmB	MTCTRI2_RS01115	tRNA (guanosine(46)-N7)-methyltransferase TrmB	M943_RS01110	tRNA (guanosine(46)-N7)-methyltransferase TrmB	J114_RS01115	tRNA (guanosine(46)-N7)-methyltransferase TrmB	TBFG_RS01105	tRNA (guanosine(46)-N7)-methyltransferase TrmB	RVBD_RS01105	tRNA (guanosine(46)-N7)-methyltransferase TrmB	Y980_RS01105	tRNA (guanosine(46)-N7)-methyltransferase TrmB	HKBS1_RS01105	tRNA (guanosine(46)-N7)-methyltransferase TrmB	MTBK_RS01105	tRNA (guanosine(46)-N7)-methyltransferase TrmB	TBMG_RS01110	tRNA (guanosine(46)-N7)-methyltransferase TrmB	TBSG_RS01110	tRNA (guanosine(46)-N7)-methyltransferase TrmB
Rv0209	hypothetical protein	AZ248_RS01495	hypothetical protein	RN09_0258	hypothetical protein	N054_RS12710	hypothetical protein	DKM16_RS03005	hypothetical protein	RN06_0265	hypothetical protein	MT49_RS01110	hypothetical protein	MT7199_RS01110	hypothetical protein	HKBT1_RS01110	hypothetical protein	HKBT2_RS01110	hypothetical protein	CCDC5079_RS01110	hypothetical protein	CFBS_RS01110	hypothetical protein	CFBR_RS01110	hypothetical protein	CCDC5180_RS01110	hypothetical protein	MT_RS01110	hypothetical protein	MTCTRI2_RS01120	hypothetical protein	M943_RS01115	hypothetical protein	J114_RS01120	hypothetical protein	TBFG_RS01110	hypothetical protein	RVBD_RS01110	hypothetical protein	Y980_RS01110	hypothetical protein	HKBS1_RS01110	hypothetical protein	MTBK_RS01110	hypothetical protein	TBMG_RS01115	hypothetical protein	TBSG_RS01115	hypothetical protein
Rv0210	hypothetical protein	AZ248_RS01500	hypothetical protein	RN09_0259	hypothetical protein	N054_RS12705	hypothetical protein	DKM16_RS03000	hypothetical protein	RN06_0266	hypothetical protein	MT49_RS01115	hypothetical protein	MT7199_RS01115	hypothetical protein	HKBT1_RS01115	hypothetical protein	HKBT2_RS01115	hypothetical protein	CCDC5079_RS01115	hypothetical protein	CFBS_RS01115	hypothetical protein	CFBR_RS01115	hypothetical protein	CCDC5180_RS01115	hypothetical protein	MT_RS01115	hypothetical protein	MTCTRI2_RS01125	hypothetical protein	M943_RS01120	hypothetical protein	J114_RS01125	hypothetical protein	TBFG_RS01115	hypothetical protein	RVBD_RS01115	hypothetical protein	Y980_RS01115	hypothetical protein	HKBS1_RS01115	hypothetical protein	MTBK_RS01115	hypothetical protein	TBMG_RS01120	hypothetical protein	TBSG_RS01120	hypothetical protein
Rv0211	phosphoenolpyruvate carboxykinase	AZ248_RS01505	phosphoenolpyruvate carboxykinase (GTP)	RN09_0260	phosphoenolpyruvate carboxykinase	N054_RS12700	phosphoenolpyruvate carboxykinase (GTP)	DKM16_RS02995	phosphoenolpyruvate carboxykinase (GTP)	RN06_0267	phosphoenolpyruvate carboxykinase	MT49_RS01120	phosphoenolpyruvate carboxykinase (GTP)	MT7199_RS01120	phosphoenolpyruvate carboxykinase (GTP)	HKBT1_RS01120	phosphoenolpyruvate carboxykinase (GTP)	HKBT2_RS01120	phosphoenolpyruvate carboxykinase (GTP)	CCDC5079_RS01120	phosphoenolpyruvate carboxykinase (GTP)	CFBS_RS01120	phosphoenolpyruvate carboxykinase (GTP)	CFBR_RS01120	phosphoenolpyruvate carboxykinase (GTP)	CCDC5180_RS01120	phosphoenolpyruvate carboxykinase (GTP)	MT_RS01120	phosphoenolpyruvate carboxykinase (GTP)	MTCTRI2_RS01130	phosphoenolpyruvate carboxykinase (GTP)	M943_RS01125	phosphoenolpyruvate carboxykinase (GTP)	J114_RS01130	phosphoenolpyruvate carboxykinase (GTP)	TBFG_RS01120	phosphoenolpyruvate carboxykinase (GTP)	RVBD_RS01120	phosphoenolpyruvate carboxykinase (GTP)	Y980_RS01120	phosphoenolpyruvate carboxykinase (GTP)	HKBS1_RS01120	phosphoenolpyruvate carboxykinase (GTP)	MTBK_RS01120	phosphoenolpyruvate carboxykinase (GTP)	TBMG_RS01125	phosphoenolpyruvate carboxykinase (GTP)	TBSG_RS01125	phosphoenolpyruvate carboxykinase (GTP)
Rv0212c	transcriptional regulator NadR	AZ248_RS01510	nicotinamide-nucleotide adenylyltransferase	RN09_0261	transcriptional regulator NadR	N054_RS12695	nicotinamide-nucleotide adenylyltransferase	DKM16_RS02990	nicotinamide-nucleotide adenylyltransferase	RN06_0268	transcriptional regulator NadR	MT49_RS01125	nicotinamide-nucleotide adenylyltransferase	MT7199_RS01125	nicotinamide-nucleotide adenylyltransferase	HKBT1_RS01125	nicotinamide-nucleotide adenylyltransferase	HKBT2_RS01125	nicotinamide-nucleotide adenylyltransferase	CCDC5079_RS01125	nicotinamide-nucleotide adenylyltransferase	CFBS_RS01125	nicotinamide-nucleotide adenylyltransferase	CFBR_RS01125	nicotinamide-nucleotide adenylyltransferase	CCDC5180_RS01125	nicotinamide-nucleotide adenylyltransferase	MT_RS01125	nicotinamide-nucleotide adenylyltransferase	MTCTRI2_RS01135	nicotinamide-nucleotide adenylyltransferase	M943_RS01130	nicotinamide-nucleotide adenylyltransferase	J114_RS01135	nicotinamide-nucleotide adenylyltransferase	TBFG_RS01125	nicotinamide-nucleotide adenylyltransferase	RVBD_RS01125	nicotinamide-nucleotide adenylyltransferase	Y980_RS01125	nicotinamide-nucleotide adenylyltransferase	HKBS1_RS01125	nicotinamide-nucleotide adenylyltransferase	MTBK_RS01125	nicotinamide-nucleotide adenylyltransferase	TBMG_RS01130	nicotinamide-nucleotide adenylyltransferase	TBSG_RS01130	nicotinamide-nucleotide adenylyltransferase
Rv0213c	methyltransferase	AZ248_RS01515	B12-binding domain-containing radical SAM protein	RN09_0262	methyltransferase	N054_RS12690	B12-binding domain-containing radical SAM protein	DKM16_RS02985	B12-binding domain-containing radical SAM protein	RN06_0269	methyltransferase	MT49_RS01130	B12-binding domain-containing radical SAM protein	MT7199_RS01130	B12-binding domain-containing radical SAM protein	HKBT1_RS01130	B12-binding domain-containing radical SAM protein	HKBT2_RS01130	B12-binding domain-containing radical SAM protein	CCDC5079_RS01130	B12-binding domain-containing radical SAM protein	CFBS_RS01130	B12-binding domain-containing radical SAM protein	CFBR_RS01130	B12-binding domain-containing radical SAM protein	CCDC5180_RS01130	B12-binding domain-containing radical SAM protein	MT_RS01130	B12-binding domain-containing radical SAM protein	MTCTRI2_RS01140	B12-binding domain-containing radical SAM protein	M943_RS01135	B12-binding domain-containing radical SAM protein	J114_RS01140	B12-binding domain-containing radical SAM protein	TBFG_RS01130	B12-binding domain-containing radical SAM protein	RVBD_RS01130	B12-binding domain-containing radical SAM protein	Y980_RS01130	B12-binding domain-containing radical SAM protein	HKBS1_RS01130	B12-binding domain-containing radical SAM protein	MTBK_RS01130	B12-binding domain-containing radical SAM protein	TBMG_RS01135	B12-binding domain-containing radical SAM protein	TBSG_RS01135	B12-binding domain-containing radical SAM protein
Rv0214	fatty-acid--CoA ligase FadD4	AZ248_RS01520	acyl-CoA synthetase	RN09_0263	fatty-acid--CoA ligase FadD4	N054_RS12685	acyl-CoA synthetase	DKM16_RS02980	acyl-CoA synthetase	RN06_0270	fatty-acid--CoA ligase FadD4	MT49_RS01135	fatty-acid--CoA ligase FadD4	MT7199_RS01135	fatty-acid--CoA ligase FadD4	HKBT1_RS01135	fatty-acid--CoA ligase FadD4	HKBT2_RS01135	fatty-acid--CoA ligase FadD4	CCDC5079_RS01135	fatty-acid--CoA ligase FadD4	CFBS_RS01135	fatty-acid--CoA ligase FadD4	CFBR_RS01135	fatty-acid--CoA ligase FadD4	CCDC5180_RS01135	fatty-acid--CoA ligase FadD4	MT_RS01135	fatty-acid--CoA ligase FadD4	MTCTRI2_RS01145	fatty-acid--CoA ligase FadD4	M943_RS01140	fatty-acid--CoA ligase FadD4	J114_RS01145	fatty-acid--CoA ligase FadD4	TBFG_RS01135	fatty-acid--CoA ligase FadD4	RVBD_RS01135	fatty-acid--CoA ligase FadD4	Y980_RS01135	fatty-acid--CoA ligase FadD4	HKBS1_RS01135	fatty-acid--CoA ligase FadD4	MTBK_RS01135	acyl-CoA synthetase	TBMG_RS01140	fatty-acid--CoA ligase FadD4	TBSG_RS01140	fatty-acid--CoA ligase FadD4
Rv0216	hydratase	AZ248_RS01530	hypothetical protein	RN09_0265	hydratase	N054_RS12680	acyl dehydratase	DKM16_RS02970	acyl dehydratase	RN06_0272	hydratase	MT49_RS01145	acyl dehydratase	MT7199_RS01145	acyl dehydratase	HKBT1_RS01145	acyl dehydratase	HKBT2_RS01145	acyl dehydratase	CCDC5079_RS01145	acyl dehydratase	CFBS_RS01145	acyl dehydratase	CFBR_RS01145	acyl dehydratase	CCDC5180_RS01145	acyl dehydratase	MT_RS01145	acyl dehydratase	MTCTRI2_RS01155	acyl dehydratase	M943_RS01150	acyl dehydratase	J114_RS01155	acyl dehydratase	TBFG_RS01145	acyl dehydratase	RVBD_RS01145	acyl dehydratase	Y980_RS01145	acyl dehydratase	HKBS1_RS01145	acyl dehydratase	MTBK_RS01145	acyl dehydratase	TBMG_RS01150	acyl dehydratase	TBSG_RS01150	acyl dehydratase
Rv0217c	esterase LipW	AZ248_RS01535	alpha/beta hydrolase	RN09_0266	esterase LipW	N054_RS12675	alpha/beta hydrolase	DKM16_RS02965	alpha/beta hydrolase	RN06_0273	esterase LipW	MT49_RS01150	alpha/beta hydrolase	MT7199_RS01150	alpha/beta hydrolase	HKBT1_RS01150	alpha/beta hydrolase	HKBT2_RS01150	alpha/beta hydrolase	CCDC5079_RS01150	alpha/beta hydrolase	CFBS_RS01150	alpha/beta hydrolase	CFBR_RS01150	alpha/beta hydrolase	CCDC5180_RS01150	alpha/beta hydrolase	MT_RS01150	alpha/beta hydrolase	MTCTRI2_RS01160	alpha/beta hydrolase	M943_RS01155	alpha/beta hydrolase	J114_RS01160	alpha/beta hydrolase	TBFG_RS01150	alpha/beta hydrolase	RVBD_RS01150	alpha/beta hydrolase	Y980_RS01150	alpha/beta hydrolase	HKBS1_RS01150	alpha/beta hydrolase	MTBK_RS01150	alpha/beta hydrolase	TBMG_RS01155	alpha/beta hydrolase	TBSG_RS01155	alpha/beta hydrolase
Rv0218	transmembrane protein	AZ248_RS01540	molybdopterin-dependent oxidoreductase	RN09_0267	transmembrane protein	N054_RS12670	molybdopterin-dependent oxidoreductase	DKM16_RS02960	molybdopterin-dependent oxidoreductase	RN06_0274	transmembrane protein	MT49_RS01155	molybdopterin-dependent oxidoreductase	MT7199_RS01155	molybdopterin-dependent oxidoreductase	HKBT1_RS01155	molybdopterin-dependent oxidoreductase	HKBT2_RS01155	molybdopterin-dependent oxidoreductase	CCDC5079_RS01155	molybdopterin-dependent oxidoreductase	CFBS_RS01155	molybdopterin-dependent oxidoreductase	CFBR_RS01155	molybdopterin-dependent oxidoreductase	CCDC5180_RS01155	molybdopterin-dependent oxidoreductase	MT_RS01155	molybdopterin-dependent oxidoreductase	MTCTRI2_RS01165	molybdopterin-dependent oxidoreductase	M943_RS01160	molybdopterin-dependent oxidoreductase	J114_RS01165	molybdopterin-dependent oxidoreductase	TBFG_RS01155	molybdopterin-dependent oxidoreductase	RVBD_RS01155	molybdopterin-dependent oxidoreductase	Y980_RS01155	molybdopterin-dependent oxidoreductase	HKBS1_RS01155	molybdopterin-dependent oxidoreductase	MTBK_RS01155	molybdopterin-dependent oxidoreductase	TBMG_RS01160	molybdopterin-dependent oxidoreductase	TBSG_RS01160	molybdopterin-dependent oxidoreductase
Rv0219	transmembrane protein	AZ248_RS01545	hypothetical protein	RN09_0268	transmembrane protein	N054_RS12665	hypothetical protein	DKM16_RS02955	hypothetical protein	RN06_0275	transmembrane protein	MT49_RS01160	hypothetical protein	MT7199_RS01160	hypothetical protein	HKBT1_RS01160	hypothetical protein	HKBT2_RS01160	hypothetical protein	CCDC5079_RS01160	hypothetical protein	CFBS_RS01160	hypothetical protein	CFBR_RS01160	hypothetical protein	CCDC5180_RS01160	hypothetical protein	MT_RS01160	hypothetical protein	MTCTRI2_RS01170	hypothetical protein	M943_RS01165	hypothetical protein	J114_RS01170	hypothetical protein	TBFG_RS01160	hypothetical protein	RVBD_RS01160	hypothetical protein	Y980_RS01160	hypothetical protein	HKBS1_RS01160	hypothetical protein	MTBK_RS01160	hypothetical protein	TBMG_RS01165	hypothetical protein	TBSG_RS01165	hypothetical protein
Rv0220	esterase LipC	AZ248_RS01550	esterase LipC	RN09_0269	esterase LipC	N054_RS12660	esterase LipC	DKM16_RS02950	alpha/beta hydrolase	RN06_0276	esterase LipC	MT49_RS01165	alpha/beta hydrolase	MT7199_RS01165	alpha/beta hydrolase	HKBT1_RS01165	alpha/beta hydrolase	HKBT2_RS01165	alpha/beta hydrolase	CCDC5079_RS01165	alpha/beta hydrolase	CFBS_RS01165	alpha/beta hydrolase	CFBR_RS01165	alpha/beta hydrolase	CCDC5180_RS01165	alpha/beta hydrolase	MT_RS01165	alpha/beta hydrolase	MTCTRI2_RS01175	alpha/beta hydrolase	M943_RS01170	alpha/beta hydrolase	J114_RS01175	alpha/beta hydrolase	TBFG_RS01165	alpha/beta hydrolase	RVBD_RS01165	alpha/beta hydrolase	Y980_RS01165	alpha/beta hydrolase	HKBS1_RS01165	alpha/beta hydrolase	MTBK_RS01165	alpha/beta hydrolase	TBMG_RS01170	alpha/beta hydrolase	TBSG_RS01170	alpha/beta hydrolase
Rv0221	diacyglycerol O-acyltransferase	AZ248_RS01555	wax ester/triacylglycerol synthase family O-acyltransferase	-	-	N054_RS12655	hypothetical protein	DKM16_RS02945	hypothetical protein	-	-	MT49_RS01170	wax ester/triacylglycerol synthase family O-acyltransferase	MT7199_RS01170	wax ester/triacylglycerol synthase family O-acyltransferase	HKBT1_RS01170	wax ester/triacylglycerol synthase family O-acyltransferase	HKBT2_RS01170	wax ester/triacylglycerol synthase family O-acyltransferase	CCDC5079_RS01170	wax ester/triacylglycerol synthase family O-acyltransferase	CFBS_RS01170	wax ester/triacylglycerol synthase family O-acyltransferase	CFBR_RS01170	wax ester/triacylglycerol synthase family O-acyltransferase	CCDC5180_RS01170	wax ester/triacylglycerol synthase family O-acyltransferase	MT_RS01170	wax ester/triacylglycerol synthase family O-acyltransferase	MTCTRI2_RS01180	wax ester/triacylglycerol synthase family O-acyltransferase	-	-	-	-	TBFG_RS01170	wax ester/triacylglycerol synthase family O-acyltransferase	RVBD_RS01170	wax ester/triacylglycerol synthase family O-acyltransferase	Y980_RS01170	wax ester/triacylglycerol synthase family O-acyltransferase	HKBS1_RS01170	wax ester/triacylglycerol synthase family O-acyltransferase	MTBK_RS01170	wax ester/triacylglycerol synthase family O-acyltransferase	TBMG_RS01175	wax ester/triacylglycerol synthase family O-acyltransferase	TBSG_RS01175	wax ester/triacylglycerol synthase family O-acyltransferase
Rv0222	enoyl-CoA hydratase EchA1	-	-	-	-	-	-	-	-	-	-	MT49_RS01175	crotonase/enoyl-CoA hydratase family protein	MT7199_RS01175	crotonase/enoyl-CoA hydratase family protein	HKBT1_RS01175	crotonase/enoyl-CoA hydratase family protein	HKBT2_RS01175	crotonase/enoyl-CoA hydratase family protein	CCDC5079_RS01175	crotonase/enoyl-CoA hydratase family protein	CFBS_RS01175	crotonase/enoyl-CoA hydratase family protein	CFBR_RS01175	crotonase/enoyl-CoA hydratase family protein	CCDC5180_RS01175	crotonase/enoyl-CoA hydratase family protein	MT_RS01175	crotonase/enoyl-CoA hydratase family protein	MTCTRI2_RS01185	crotonase/enoyl-CoA hydratase family protein	M943_RS01185	crotonase/enoyl-CoA hydratase family protein	J114_RS01190	crotonase/enoyl-CoA hydratase family protein	TBFG_RS01175	crotonase/enoyl-CoA hydratase family protein	RVBD_RS01175	crotonase/enoyl-CoA hydratase family protein	Y980_RS01175	crotonase/enoyl-CoA hydratase family protein	HKBS1_RS01175	crotonase/enoyl-CoA hydratase family protein	MTBK_RS01175	crotonase/enoyl-CoA hydratase family protein	TBMG_RS01180	crotonase/enoyl-CoA hydratase family protein	TBSG_RS01180	crotonase/enoyl-CoA hydratase family protein
Rv0223c	aldehyde dehydrogenase	AZ248_RS20435	aldehyde dehydrogenase family protein	RN09_0272	aldehyde dehydrogenase	N054_RS25595	aldehyde dehydrogenase family protein	DKM16_RS02940	aldehyde dehydrogenase family protein	RN06_0279	aldehyde dehydrogenase	MT49_RS01180	aldehyde dehydrogenase	MT7199_RS01180	aldehyde dehydrogenase	HKBT1_RS01180	aldehyde dehydrogenase	HKBT2_RS01180	aldehyde dehydrogenase	CCDC5079_RS01180	aldehyde dehydrogenase	CFBS_RS01180	aldehyde dehydrogenase	CFBR_RS01180	aldehyde dehydrogenase	CCDC5180_RS01180	aldehyde dehydrogenase	MT_RS01180	aldehyde dehydrogenase	MTCTRI2_RS01190	aldehyde dehydrogenase	M943_RS01190	aldehyde dehydrogenase	J114_RS01195	aldehyde dehydrogenase	TBFG_RS01180	aldehyde dehydrogenase	RVBD_RS01180	aldehyde dehydrogenase	Y980_RS01180	aldehyde dehydrogenase	HKBS1_RS01180	aldehyde dehydrogenase	MTBK_RS01180	aldehyde dehydrogenase	TBMG_RS01185	aldehyde dehydrogenase	TBSG_RS01185	aldehyde dehydrogenase
Rv0224c	methyltransferase	AZ248_RS01570	class I SAM-dependent methyltransferase	RN09_0273	methyltransferase	N054_RS12650	class I SAM-dependent methyltransferase	DKM16_RS02930	class I SAM-dependent methyltransferase	RN06_0282	methyltransferase	MT49_RS01185	methyltransferase	MT7199_RS01185	methyltransferase	HKBT1_RS01185	methyltransferase	HKBT2_RS01185	methyltransferase	CCDC5079_RS01185	methyltransferase	CFBS_RS01185	methyltransferase	CFBR_RS01185	methyltransferase	CCDC5180_RS01185	methyltransferase	MT_RS01185	methyltransferase	MTCTRI2_RS01195	methyltransferase	M943_RS01195	methyltransferase	J114_RS01200	methyltransferase	TBFG_RS01185	methyltransferase	RVBD_RS01185	methyltransferase	Y980_RS01185	methyltransferase	HKBS1_RS01185	methyltransferase	MTBK_RS01185	class I SAM-dependent methyltransferase	TBMG_RS01190	methyltransferase	TBSG_RS01190	methyltransferase
Rv0225	hypothetical protein	AZ248_RS01575	glycosyltransferase family 4 protein	RN09_0274	hypothetical protein	N054_RS12645	glycosyltransferase family 4 protein	DKM16_RS02925	glycosyltransferase family 4 protein	RN06_0283	hypothetical protein	MT49_RS01190	glycosyltransferase family 4 protein	MT7199_RS01190	glycosyltransferase family 4 protein	HKBT1_RS01190	glycosyltransferase family 4 protein	HKBT2_RS01190	glycosyltransferase family 4 protein	CCDC5079_RS01190	glycosyltransferase family 4 protein	CFBS_RS01190	glycosyltransferase family 4 protein	CFBR_RS01190	glycosyltransferase family 4 protein	CCDC5180_RS01190	glycosyltransferase family 4 protein	MT_RS01190	glycosyltransferase family 4 protein	MTCTRI2_RS01200	glycosyltransferase family 4 protein	M943_RS01200	glycosyltransferase family 4 protein	J114_RS01205	glycosyltransferase family 4 protein	TBFG_RS01190	glycosyltransferase family 4 protein	RVBD_RS01190	glycosyltransferase family 4 protein	Y980_RS01190	glycosyltransferase family 4 protein	HKBS1_RS01190	glycosyltransferase family 4 protein	MTBK_RS01190	glycosyltransferase family 4 protein	TBMG_RS01195	glycosyltransferase family 4 protein	TBSG_RS01195	glycosyltransferase family 4 protein
Rv0226c	transmembrane protein	AZ248_RS01580	hypothetical protein	RN09_0275	transmembrane protein	N054_RS12640	hypothetical protein	DKM16_RS02920	hypothetical protein	RN06_0284	transmembrane protein	MT49_RS01195	hypothetical protein	MT7199_RS01195	hypothetical protein	HKBT1_RS01195	hypothetical protein	HKBT2_RS01195	hypothetical protein	-	-	CFBS_RS01195	hypothetical protein	CFBR_RS01195	hypothetical protein	CCDC5180_RS01195	hypothetical protein	MT_RS01195	hypothetical protein	MTCTRI2_RS01205	hypothetical protein	M943_RS01205	hypothetical protein	J114_RS01210	hypothetical protein	TBFG_RS01195	hypothetical protein	RVBD_RS01195	hypothetical protein	Y980_RS01195	hypothetical protein	HKBS1_RS01195	hypothetical protein	MTBK_RS01195	hypothetical protein	TBMG_RS01200	hypothetical protein	TBSG_RS01200	hypothetical protein
Rv0227c	membrane protein	AZ248_RS01585	DUF3068 domain-containing protein	RN09_0276	membrane protein	N054_RS12635	DUF3068 domain-containing protein	DKM16_RS02915	DUF3068 domain-containing protein	RN06_0285	membrane protein	MT49_RS01200	DUF3068 domain-containing protein	MT7199_RS01200	DUF3068 domain-containing protein	HKBT1_RS01200	DUF3068 domain-containing protein	HKBT2_RS01200	DUF3068 domain-containing protein	CCDC5079_RS01200	DUF3068 domain-containing protein	CFBS_RS01200	DUF3068 domain-containing protein	CFBR_RS01200	DUF3068 domain-containing protein	CCDC5180_RS01200	DUF3068 domain-containing protein	MT_RS01200	DUF3068 domain-containing protein	MTCTRI2_RS01210	DUF3068 domain-containing protein	M943_RS01210	DUF3068 domain-containing protein	J114_RS01215	DUF3068 domain-containing protein	TBFG_RS01200	DUF3068 domain-containing protein	RVBD_RS01200	DUF3068 domain-containing protein	Y980_RS01200	DUF3068 domain-containing protein	HKBS1_RS01200	DUF3068 domain-containing protein	MTBK_RS01200	DUF3068 domain-containing protein	TBMG_RS01205	DUF3068 domain-containing protein	TBSG_RS01205	DUF3068 domain-containing protein
Rv0228	acyltransferase	AZ248_RS01590	acyltransferase	RN09_0277	acyltransferase	N054_RS12630	acyltransferase	DKM16_RS02910	acyltransferase	RN06_0286	acyltransferase	MT49_RS01205	acyltransferase	MT7199_RS01205	acyltransferase	HKBT1_RS01205	acyltransferase	HKBT2_RS01205	acyltransferase	-	-	CFBS_RS01205	acyltransferase	CFBR_RS01205	acyltransferase	CCDC5180_RS01205	acyltransferase	MT_RS01205	acyltransferase	MTCTRI2_RS01215	acyltransferase	M943_RS01215	acyltransferase	J114_RS01220	acyltransferase	TBFG_RS01205	acyltransferase	RVBD_RS01205	acyltransferase	Y980_RS01205	acyltransferase	HKBS1_RS01205	acyltransferase	MTBK_RS01205	acyltransferase	TBMG_RS01210	acyltransferase	TBSG_RS01210	acyltransferase
Rv0229c	hypothetical protein	AZ248_RS01595	PIN domain nuclease	RN09_0278	hypothetical protein	N054_RS26970	PIN domain nuclease	DKM16_RS02905	PIN domain nuclease	RN06_0287	hypothetical protein	MT49_RS01210	PIN domain nuclease	MT7199_RS01210	PIN domain nuclease	HKBT1_RS01210	PIN domain nuclease	HKBT2_RS01210	PIN domain nuclease	CCDC5079_RS01210	PIN domain nuclease	CFBS_RS01210	PIN domain nuclease	CFBR_RS01210	PIN domain nuclease	CCDC5180_RS01210	PIN domain nuclease	MT_RS01210	PIN domain nuclease	MTCTRI2_RS01220	PIN domain nuclease	M943_RS01220	PIN domain nuclease	J114_RS01225	PIN domain nuclease	TBFG_RS01210	PIN domain nuclease	RVBD_RS01210	PIN domain nuclease	Y980_RS01210	PIN domain nuclease	HKBS1_RS01210	PIN domain nuclease	MTBK_RS01210	PIN domain nuclease	TBMG_RS01215	PIN domain nuclease	TBSG_RS01215	PIN domain nuclease
Rv0230c	phosphotriesterase	AZ248_RS01605	phosphotriesterase	RN09_0280	phosphotriesterase	-	-	DKM16_RS02895	phosphotriesterase	RN06_0289	phosphotriesterase	MT49_RS01220	phosphotriesterase-related protein	MT7199_RS01220	phosphotriesterase-related protein	HKBT1_RS01220	phosphotriesterase-related protein	HKBT2_RS01220	phosphotriesterase-related protein	CCDC5079_RS01220	phosphotriesterase-related protein	CFBS_RS01220	phosphotriesterase-related protein	CFBR_RS01220	phosphotriesterase-related protein	CCDC5180_RS01220	phosphotriesterase-related protein	MT_RS01220	phosphotriesterase-related protein	MTCTRI2_RS01230	phosphotriesterase	M943_RS01230	phosphotriesterase-related protein	J114_RS01235	phosphotriesterase-related protein	TBFG_RS01220	phosphotriesterase-related protein	RVBD_RS01220	phosphotriesterase-related protein	Y980_RS01220	phosphotriesterase-related protein	HKBS1_RS01220	phosphotriesterase-related protein	MTBK_RS01220	phosphotriesterase-related protein	TBMG_RS01225	phosphotriesterase-related protein	TBSG_RS01225	phosphotriesterase-related protein
Rv0231	acyl-CoA dehydrogenase FadE4	AZ248_RS01610	acyl-CoA/acyl-ACP dehydrogenase	RN09_0281	acyl-CoA dehydrogenase FadE4	N054_RS12615	acyl-CoA/acyl-ACP dehydrogenase	DKM16_RS02890	acyl-CoA/acyl-ACP dehydrogenase	RN06_0290	acyl-CoA dehydrogenase FadE4	MT49_RS01225	acyl-CoA/acyl-ACP dehydrogenase	MT7199_RS01225	acyl-CoA/acyl-ACP dehydrogenase	HKBT1_RS01225	acyl-CoA/acyl-ACP dehydrogenase	HKBT2_RS01225	acyl-CoA/acyl-ACP dehydrogenase	CCDC5079_RS01225	acyl-CoA dehydrogenase	CFBS_RS01225	acyl-CoA/acyl-ACP dehydrogenase	CFBR_RS01225	acyl-CoA/acyl-ACP dehydrogenase	CCDC5180_RS01225	acyl-CoA/acyl-ACP dehydrogenase	MT_RS01225	acyl-CoA/acyl-ACP dehydrogenase	MTCTRI2_RS01235	acyl-CoA/acyl-ACP dehydrogenase	M943_RS01235	acyl-CoA/acyl-ACP dehydrogenase	J114_RS01240	acyl-CoA/acyl-ACP dehydrogenase	TBFG_RS01225	acyl-CoA/acyl-ACP dehydrogenase	RVBD_RS01225	acyl-CoA/acyl-ACP dehydrogenase	Y980_RS01225	acyl-CoA/acyl-ACP dehydrogenase	HKBS1_RS01225	acyl-CoA/acyl-ACP dehydrogenase	MTBK_RS01225	acyl-CoA/acyl-ACP dehydrogenase	TBMG_RS01230	acyl-CoA/acyl-ACP dehydrogenase	TBSG_RS01230	acyl-CoA/acyl-ACP dehydrogenase
Rv0232	transcriptional regulator	AZ248_RS01615	TetR/AcrR family transcriptional regulator	RN09_0282	transcriptional regulator	N054_RS12610	TetR/AcrR family transcriptional regulator	DKM16_RS02885	TetR/AcrR family transcriptional regulator	RN06_0291	transcriptional regulator	MT49_RS01230	TetR/AcrR family transcriptional regulator	MT7199_RS01230	TetR/AcrR family transcriptional regulator	HKBT1_RS01230	TetR/AcrR family transcriptional regulator	HKBT2_RS01230	TetR/AcrR family transcriptional regulator	CCDC5079_RS01230	TetR/AcrR family transcriptional regulator	CFBS_RS01230	TetR/AcrR family transcriptional regulator	CFBR_RS01230	TetR/AcrR family transcriptional regulator	CCDC5180_RS01230	TetR/AcrR family transcriptional regulator	MT_RS01230	TetR/AcrR family transcriptional regulator	MTCTRI2_RS01240	TetR/AcrR family transcriptional regulator	M943_RS01240	TetR/AcrR family transcriptional regulator	J114_RS01245	TetR/AcrR family transcriptional regulator	TBFG_RS01230	TetR/AcrR family transcriptional regulator	RVBD_RS01230	TetR/AcrR family transcriptional regulator	Y980_RS01230	TetR/AcrR family transcriptional regulator	HKBS1_RS01230	TetR/AcrR family transcriptional regulator	MTBK_RS01230	TetR/AcrR family transcriptional regulator	TBMG_RS01235	TetR/AcrR family transcriptional regulator	-	-
Rv0233	ribonucleoside-diphosphate reductase subunit beta NrdB	AZ248_RS01620	R2-like ligand-binding oxidase	RN09_0283	ribonucleoside-diphosphate reductase subunit beta NrdB	N054_RS12605	R2-like ligand-binding oxidase	DKM16_RS02880	R2-like ligand-binding oxidase	RN06_0292	ribonucleoside-diphosphate reductase subunit beta NrdB	MT49_RS01235	R2-like ligand-binding oxidase	MT7199_RS01235	R2-like ligand-binding oxidase	HKBT1_RS01235	R2-like ligand-binding oxidase	HKBT2_RS01235	R2-like ligand-binding oxidase	CCDC5079_RS01235	R2-like ligand-binding oxidase	CFBS_RS01235	R2-like ligand-binding oxidase	CFBR_RS01235	R2-like ligand-binding oxidase	CCDC5180_RS01235	R2-like ligand-binding oxidase	MT_RS01235	R2-like ligand-binding oxidase	MTCTRI2_RS01245	R2-like ligand-binding oxidase	M943_RS01245	R2-like ligand-binding oxidase	J114_RS01250	R2-like ligand-binding oxidase	TBFG_RS01235	R2-like ligand-binding oxidase	RVBD_RS01235	R2-like ligand-binding oxidase	Y980_RS01235	R2-like ligand-binding oxidase	HKBS1_RS01235	R2-like ligand-binding oxidase	MTBK_RS01235	R2-like ligand-binding oxidase	TBMG_RS01240	R2-like ligand-binding oxidase	TBSG_RS01240	R2-like ligand-binding oxidase
Rv0234c	succinate-semialdehyde dehydrogenase	AZ248_RS01625	NADP-dependent succinic semialdehyde dehydrogenase	RN09_0284	succinate-semialdehyde dehydrogenase	N054_RS12600	NADP-dependent succinic semialdehyde dehydrogenase	DKM16_RS02875	NADP-dependent succinic semialdehyde dehydrogenase	RN06_0293	succinate-semialdehyde dehydrogenase	MT49_RS01240	NADP-dependent succinic semialdehyde dehydrogenase	MT7199_RS01240	NADP-dependent succinic semialdehyde dehydrogenase	HKBT1_RS01240	NADP-dependent succinic semialdehyde dehydrogenase	HKBT2_RS01240	NADP-dependent succinic semialdehyde dehydrogenase	CCDC5079_RS01240	NADP-dependent succinic semialdehyde dehydrogenase	CFBS_RS01240	NADP-dependent succinic semialdehyde dehydrogenase	CFBR_RS01240	NADP-dependent succinic semialdehyde dehydrogenase	CCDC5180_RS01240	NADP-dependent succinic semialdehyde dehydrogenase	MT_RS01240	NADP-dependent succinic semialdehyde dehydrogenase	MTCTRI2_RS01250	NADP-dependent succinic semialdehyde dehydrogenase	M943_RS01250	NADP-dependent succinic semialdehyde dehydrogenase	J114_RS01255	NADP-dependent succinic semialdehyde dehydrogenase	TBFG_RS01240	NADP-dependent succinic semialdehyde dehydrogenase	RVBD_RS01240	NADP-dependent succinic semialdehyde dehydrogenase	Y980_RS01240	NADP-dependent succinic semialdehyde dehydrogenase	HKBS1_RS01240	NADP-dependent succinic semialdehyde dehydrogenase	MTBK_RS01240	NADP-dependent succinic semialdehyde dehydrogenase	TBMG_RS01245	NADP-dependent succinic semialdehyde dehydrogenase	TBSG_RS01245	NADP-dependent succinic semialdehyde dehydrogenase
Rv0235c	transmembrane protein	AZ248_RS01630	lipase maturation factor family protein	RN09_0285	transmembrane protein	N054_RS12595	lipase maturation factor family protein	DKM16_RS02870	lipase maturation factor family protein	RN06_0294	transmembrane protein	MT49_RS01245	lipase maturation factor family protein	MT7199_RS01245	lipase maturation factor family protein	HKBT1_RS01245	lipase maturation factor family protein	HKBT2_RS01245	lipase maturation factor family protein	CCDC5079_RS01245	lipase maturation factor family protein	CFBS_RS01245	lipase maturation factor family protein	CFBR_RS01245	lipase maturation factor family protein	CCDC5180_RS01245	lipase maturation factor family protein	MT_RS01245	lipase maturation factor family protein	MTCTRI2_RS01255	lipase maturation factor family protein	M943_RS01255	lipase maturation factor family protein	J114_RS01260	lipase maturation factor family protein	TBFG_RS01245	lipase maturation factor family protein	RVBD_RS01245	lipase maturation factor family protein	Y980_RS01245	lipase maturation factor family protein	HKBS1_RS01245	lipase maturation factor family protein	MTBK_RS01245	lipase maturation factor family protein	TBMG_RS01250	lipase maturation factor family protein	TBSG_RS01250	lipase maturation factor family protein
Rv0236c	alpha-(1->3)-arabinofuranosyltransferase	AZ248_RS01635	DUF3367 domain-containing protein	-	-	N054_RS12590	DUF3367 domain-containing protein	DKM16_RS02865	DUF3367 domain-containing protein	RN06_0296	alpha-(1->3)-arabinofuranosyltransferase	MT49_RS01250	DUF3367 domain-containing protein	MT7199_RS01250	DUF3367 domain-containing protein	HKBT1_RS01250	DUF3367 domain-containing protein	HKBT2_RS01250	DUF3367 domain-containing protein	CCDC5079_RS01250	DUF3367 domain-containing protein	CFBS_RS01250	DUF3367 domain-containing protein	CFBR_RS01250	DUF3367 domain-containing protein	CCDC5180_RS01250	DUF3367 domain-containing protein	MT_RS01250	DUF3367 domain-containing protein	MTCTRI2_RS01260	DUF3367 domain-containing protein	M943_RS01260	DUF3367 domain-containing protein	J114_RS01265	DUF3367 domain-containing protein	TBFG_RS01250	DUF3367 domain-containing protein	RVBD_RS01250	DUF3367 domain-containing protein	Y980_RS01250	DUF3367 domain-containing protein	HKBS1_RS01250	DUF3367 domain-containing protein	MTBK_RS01250	DUF3367 domain-containing protein	TBMG_RS01255	DUF3367 domain-containing protein	TBSG_RS01255	DUF3367 domain-containing protein
Rv0236A	hypothetical protein	AZ248_RS01640	DUF2613 domain-containing protein	RN09_0291	hypothetical protein	N054_RS12585	DUF2613 domain-containing protein	DKM16_RS02860	DUF2613 domain-containing protein	RN06_0298	hypothetical protein	MT49_RS01255	DUF2613 domain-containing protein	MT7199_RS01255	DUF2613 domain-containing protein	HKBT1_RS01255	DUF2613 domain-containing protein	HKBT2_RS01255	DUF2613 domain-containing protein	CCDC5079_RS01255	DUF2613 domain-containing protein	CFBS_RS01255	DUF2613 domain-containing protein	CFBR_RS01255	DUF2613 domain-containing protein	CCDC5180_RS01255	DUF2613 domain-containing protein	MT_RS01255	DUF2613 domain-containing protein	MTCTRI2_RS01265	DUF2613 domain-containing protein	M943_RS01265	DUF2613 domain-containing protein	J114_RS01270	DUF2613 domain-containing protein	TBFG_RS01255	DUF2613 domain-containing protein	RVBD_RS01255	DUF2613 domain-containing protein	Y980_RS01255	DUF2613 domain-containing protein	HKBS1_RS01255	DUF2613 domain-containing protein	MTBK_RS01255	DUF2613 domain-containing protein	TBMG_RS01260	DUF2613 domain-containing protein	TBSG_RS01260	DUF2613 domain-containing protein
Rv0237	lipoprotein LpqI	AZ248_RS01645	beta-N-acetylhexosaminidase	RN09_0293	lipoprotein LpqI	N054_RS12580	beta-N-acetylhexosaminidase	DKM16_RS02855	beta-N-acetylhexosaminidase	RN06_0299	lipoprotein LpqI	MT49_RS01260	hypothetical protein	MT7199_RS01260	hypothetical protein	HKBT1_RS01260	hypothetical protein	HKBT2_RS01260	hypothetical protein	CCDC5079_RS01260	hypothetical protein	CFBS_RS01260	hypothetical protein	CFBR_RS01260	hypothetical protein	CCDC5180_RS01260	hypothetical protein	MT_RS01260	hypothetical protein	MTCTRI2_RS01270	hypothetical protein	M943_RS01270	hypothetical protein	J114_RS01275	hypothetical protein	TBFG_RS01260	beta-glucosidase	RVBD_RS01260	hypothetical protein	Y980_RS01260	hypothetical protein	HKBS1_RS01260	hypothetical protein	MTBK_RS01260	beta-glucosidase	TBMG_RS01265	hypothetical protein	TBSG_RS01265	hypothetical protein
Rv0238	transcriptional regulator	AZ248_RS01650	TetR/AcrR family transcriptional regulator	RN09_0294	transcriptional regulator	N054_RS12575	TetR/AcrR family transcriptional regulator	DKM16_RS02850	TetR/AcrR family transcriptional regulator	RN06_0300	transcriptional regulator	MT49_RS01265	TetR/AcrR family transcriptional regulator	MT7199_RS01265	TetR/AcrR family transcriptional regulator	HKBT1_RS01265	TetR/AcrR family transcriptional regulator	HKBT2_RS01265	TetR/AcrR family transcriptional regulator	CCDC5079_RS01265	TetR/AcrR family transcriptional regulator	CFBS_RS01265	TetR/AcrR family transcriptional regulator	CFBR_RS01265	TetR/AcrR family transcriptional regulator	CCDC5180_RS01265	TetR/AcrR family transcriptional regulator	MT_RS01265	TetR/AcrR family transcriptional regulator	MTCTRI2_RS01275	TetR/AcrR family transcriptional regulator	M943_RS01275	TetR/AcrR family transcriptional regulator	J114_RS01280	TetR/AcrR family transcriptional regulator	TBFG_RS01265	TetR/AcrR family transcriptional regulator	RVBD_RS01265	TetR/AcrR family transcriptional regulator	Y980_RS01265	TetR/AcrR family transcriptional regulator	HKBS1_RS01265	TetR/AcrR family transcriptional regulator	MTBK_RS01265	TetR/AcrR family transcriptional regulator	TBMG_RS01270	TetR/AcrR family transcriptional regulator	TBSG_RS01270	TetR/AcrR family transcriptional regulator
Rv0239	antitoxin VapB24	AZ248_RS01655	antitoxin	RN09_0295	antitoxin VapB24	N054_RS12570	antitoxin	DKM16_RS02845	antitoxin	RN06_0301	antitoxin VapB24	MT49_RS01270	antitoxin	MT7199_RS01270	antitoxin	HKBT1_RS01270	antitoxin	HKBT2_RS01270	antitoxin	CCDC5079_RS01270	antitoxin	CFBS_RS01270	antitoxin	CFBR_RS01270	antitoxin	CCDC5180_RS01270	antitoxin	MT_RS01270	antitoxin	MTCTRI2_RS01280	antitoxin	M943_RS01280	antitoxin	J114_RS01285	antitoxin	TBFG_RS01270	antitoxin	RVBD_RS01270	antitoxin	Y980_RS01270	antitoxin	HKBS1_RS01270	antitoxin	MTBK_RS01270	antitoxin	TBMG_RS01275	antitoxin	TBSG_RS01275	antitoxin
Rv0240	ribonuclease VapC24	AZ248_RS01660	type II toxin-antitoxin system VapC family toxin	RN09_0296	ribonuclease VapC24	N054_RS12565	type II toxin-antitoxin system VapC family toxin	DKM16_RS02840	type II toxin-antitoxin system VapC family toxin	RN06_0302	ribonuclease VapC24	MT49_RS01275	type II toxin-antitoxin system VapC family toxin	MT7199_RS01275	type II toxin-antitoxin system VapC family toxin	HKBT1_RS01275	type II toxin-antitoxin system VapC family toxin	HKBT2_RS01275	type II toxin-antitoxin system VapC family toxin	CCDC5079_RS01275	type II toxin-antitoxin system VapC family toxin	CFBS_RS01275	type II toxin-antitoxin system VapC family toxin	CFBR_RS01275	type II toxin-antitoxin system VapC family toxin	CCDC5180_RS01275	type II toxin-antitoxin system VapC family toxin	MT_RS01275	type II toxin-antitoxin system VapC family toxin	MTCTRI2_RS01285	type II toxin-antitoxin system VapC family toxin	M943_RS01285	type II toxin-antitoxin system VapC family toxin	J114_RS01290	type II toxin-antitoxin system VapC family toxin	TBFG_RS01275	type II toxin-antitoxin system VapC family toxin	RVBD_RS01275	type II toxin-antitoxin system VapC family toxin	Y980_RS01275	type II toxin-antitoxin system VapC family toxin	HKBS1_RS01275	type II toxin-antitoxin system VapC family toxin	MTBK_RS01275	type II toxin-antitoxin system VapC family toxin	TBMG_RS01280	type II toxin-antitoxin system VapC family toxin	TBSG_RS01280	type II toxin-antitoxin system VapC family toxin
Rv0241c	3-hydroxyacyl-thioester dehydratase HtdX	AZ248_RS01665	3-hydroxyacyl-thioester dehydratase HtdX	RN09_0297	3-hydroxyacyl-thioester dehydratase HtdX	N054_RS12560	3-hydroxyacyl-thioester dehydratase HtdX	DKM16_RS02835	3-hydroxyacyl-thioester dehydratase HtdX	RN06_0304	3-hydroxyacyl-thioester dehydratase HtdX	MT49_RS01280	dehydratase	-	-	HKBT1_RS01280	dehydratase	HKBT2_RS01280	dehydratase	CCDC5079_RS01280	dehydratase	CFBS_RS01280	dehydratase	CFBR_RS01280	dehydratase	CCDC5180_RS01280	dehydratase	MT_RS01280	dehydratase	MTCTRI2_RS01290	dehydratase	M943_RS01290	dehydratase	J114_RS01295	dehydratase	TBFG_RS01280	dehydratase	RVBD_RS01280	dehydratase	Y980_RS01280	dehydratase	HKBS1_RS01280	dehydratase	MTBK_RS01280	dehydratase	TBMG_RS01285	dehydratase	TBSG_RS01285	dehydratase
Rv0242c	3-oxoacyl-ACP reductase FabG	AZ248_RS01670	3-oxoacyl-ACP reductase	RN09_0298	3-oxoacyl-ACP reductase FabG	N054_RS12555	3-oxoacyl-ACP reductase	DKM16_RS02830	3-oxoacyl-ACP reductase	RN06_0305	3-oxoacyl-ACP reductase FabG	MT49_RS01285	3-oxoacyl-ACP reductase	MT7199_RS01285	3-oxoacyl-ACP reductase	HKBT1_RS01285	3-oxoacyl-ACP reductase	HKBT2_RS01285	3-oxoacyl-ACP reductase	CCDC5079_RS01285	3-oxoacyl-ACP reductase	CFBS_RS01285	3-oxoacyl-ACP reductase	CFBR_RS01285	3-oxoacyl-ACP reductase	CCDC5180_RS01285	3-oxoacyl-ACP reductase	MT_RS01285	3-oxoacyl-ACP reductase	MTCTRI2_RS01295	3-oxoacyl-ACP reductase	M943_RS01295	3-oxoacyl-ACP reductase	J114_RS01300	3-oxoacyl-ACP reductase	TBFG_RS01285	3-oxoacyl-ACP reductase	RVBD_RS01285	3-oxoacyl-ACP reductase	Y980_RS01285	3-oxoacyl-ACP reductase	HKBS1_RS01285	3-oxoacyl-ACP reductase	MTBK_RS01285	3-oxoacyl-ACP reductase	TBMG_RS01290	3-oxoacyl-ACP reductase	TBSG_RS01290	3-oxoacyl-ACP reductase
Rv0243	acetyl-CoA acetyltransferase FadA	AZ248_RS01675	acetyl-CoA C-acetyltransferase	RN09_0299	acetyl-CoA acetyltransferase FadA	N054_RS12550	acetyl-CoA C-acetyltransferase	DKM16_RS02825	acetyl-CoA C-acetyltransferase	RN06_0306	acetyl-CoA acetyltransferase FadA	MT49_RS01290	acetyl-CoA C-acetyltransferase	MT7199_RS01290	acetyl-CoA C-acetyltransferase	HKBT1_RS01290	acetyl-CoA C-acetyltransferase	HKBT2_RS01290	acetyl-CoA C-acetyltransferase	CCDC5079_RS01290	acetyl-CoA C-acetyltransferase	CFBS_RS01290	acetyl-CoA C-acetyltransferase	CFBR_RS01290	acetyl-CoA C-acetyltransferase	CCDC5180_RS01290	acetyl-CoA C-acetyltransferase	MT_RS01290	acetyl-CoA C-acetyltransferase	MTCTRI2_RS01300	acetyl-CoA C-acetyltransferase	M943_RS01300	acetyl-CoA C-acetyltransferase	J114_RS01305	acetyl-CoA C-acetyltransferase	TBFG_RS01290	acetyl-CoA C-acetyltransferase	RVBD_RS01290	acetyl-CoA C-acetyltransferase	Y980_RS01290	acetyl-CoA C-acetyltransferase	HKBS1_RS01290	acetyl-CoA C-acetyltransferase	MTBK_RS01290	acetyl-CoA C-acetyltransferase	TBMG_RS01295	acetyl-CoA C-acetyltransferase	TBSG_RS01295	acetyl-CoA C-acetyltransferase
Rv0244c	acyl-CoA dehydrogenase FadE5	AZ248_RS01680	acyl-CoA dehydrogenase FadE5	RN09_0300	acyl-CoA dehydrogenase FadE5	N054_RS12545	acyl-CoA dehydrogenase FadE5	DKM16_RS02820	butyryl-CoA dehydrogenase	RN06_0307	acyl-CoA dehydrogenase FadE5	MT49_RS01295	acyl-CoA dehydrogenase FadE5	MT7199_RS01295	ACYL-CoA DEHYDROGENASE FADE5	HKBT1_RS01295	acyl-CoA dehydrogenase FadE5	HKBT2_RS01295	acyl-CoA dehydrogenase FadE5	CCDC5079_RS01295	acyl-CoA dehydrogenase FadE5	CFBS_RS01295	acyl-CoA dehydrogenase FadE5	CFBR_RS01295	acyl-CoA dehydrogenase FadE5	CCDC5180_RS01295	acyl-CoA dehydrogenase FadE5	MT_RS01295	acyl-CoA dehydrogenase FadE5	MTCTRI2_RS01305	butyryl-CoA dehydrogenase	M943_RS01305	acyl-CoA dehydrogenase FadE5	J114_RS01310	acyl-CoA dehydrogenase FadE5	TBFG_RS01295	acyl-CoA dehydrogenase FadE5	RVBD_RS01295	acyl-CoA dehydrogenase FadE5	Y980_RS01295	acyl-CoA dehydrogenase FadE5	HKBS1_RS01295	acyl-CoA dehydrogenase FadE5	MTBK_RS01295	acyl-CoA dehydrogenase FadE5	TBMG_RS01300	butyryl-CoA dehydrogenase	TBSG_RS01300	butyryl-CoA dehydrogenase
Rv0245	oxidoreductase	AZ248_RS01685	flavin reductase family protein	RN09_0302	oxidoreductase	N054_RS12540	flavin reductase family protein	DKM16_RS02815	flavin reductase family protein	RN06_0308	oxidoreductase	MT49_RS01300	flavin reductase family protein	MT7199_RS01300	flavin reductase family protein	HKBT1_RS01300	flavin reductase family protein	HKBT2_RS01300	flavin reductase family protein	CCDC5079_RS01300	flavin reductase family protein	CFBS_RS01300	flavin reductase family protein	CFBR_RS01300	flavin reductase family protein	CCDC5180_RS01300	flavin reductase family protein	MT_RS01300	flavin reductase family protein	MTCTRI2_RS01310	flavin reductase family protein	M943_RS01310	flavin reductase family protein	J114_RS01315	flavin reductase family protein	TBFG_RS01300	flavin reductase family protein	RVBD_RS01300	flavin reductase family protein	Y980_RS01300	flavin reductase family protein	HKBS1_RS01300	flavin reductase family protein	MTBK_RS01300	flavin reductase family protein	TBMG_RS01305	flavin reductase family protein	TBSG_RS01305	flavin reductase family protein
Rv0246	integral membrane protein	-	-	RN09_0303	integral membrane protein	N054_RS12535	integral membrane protein	DKM16_RS02810	integral membrane protein	RN06_0309	integral membrane protein	MT49_RS01305	integral membrane protein	MT7199_RS01305	integral membrane protein	HKBT1_RS01305	integral membrane protein	HKBT2_RS01305	integral membrane protein	CCDC5079_RS01305	integral membrane protein	CFBS_RS01305	integral membrane protein	CFBR_RS01305	integral membrane protein	CCDC5180_RS01305	integral membrane protein	MT_RS01305	integral membrane protein	MTCTRI2_RS01315	integral membrane protein	M943_RS01315	integral membrane protein	J114_RS01320	integral membrane protein	TBFG_RS01305	integral membrane protein	RVBD_RS01305	integral membrane protein	Y980_RS01305	integral membrane protein	HKBS1_RS01305	integral membrane protein	MTBK_RS01305	integral membrane protein	TBMG_RS01310	integral membrane protein	TBSG_RS01310	integral membrane protein
Rv0247c	succinate dehydrogenase iron-sulfur subunit	AZ248_RS01695	succinate dehydrogenase/fumarate reductase iron-sulfur subunit	-	-	N054_RS12530	succinate dehydrogenase/fumarate reductase iron-sulfur subunit	DKM16_RS02805	succinate dehydrogenase/fumarate reductase iron-sulfur subunit	RN06_0310	succinate dehydrogenase iron-sulfur subunit	MT49_RS01310	succinate dehydrogenase/fumarate reductase iron-sulfur subunit	MT7199_RS01310	succinate dehydrogenase/fumarate reductase iron-sulfur subunit	HKBT1_RS01310	succinate dehydrogenase/fumarate reductase iron-sulfur subunit	HKBT2_RS01310	succinate dehydrogenase/fumarate reductase iron-sulfur subunit	CCDC5079_RS01310	succinate dehydrogenase/fumarate reductase iron-sulfur subunit	CFBS_RS01310	succinate dehydrogenase/fumarate reductase iron-sulfur subunit	CFBR_RS01310	succinate dehydrogenase/fumarate reductase iron-sulfur subunit	CCDC5180_RS01310	succinate dehydrogenase/fumarate reductase iron-sulfur subunit	MT_RS01310	succinate dehydrogenase/fumarate reductase iron-sulfur subunit	MTCTRI2_RS01320	succinate dehydrogenase/fumarate reductase iron-sulfur subunit	M943_RS01320	succinate dehydrogenase/fumarate reductase iron-sulfur subunit	J114_RS01325	succinate dehydrogenase/fumarate reductase iron-sulfur subunit	TBFG_RS01310	succinate dehydrogenase/fumarate reductase iron-sulfur subunit	RVBD_RS01310	succinate dehydrogenase/fumarate reductase iron-sulfur subunit	Y980_RS01310	succinate dehydrogenase/fumarate reductase iron-sulfur subunit	HKBS1_RS01310	succinate dehydrogenase/fumarate reductase iron-sulfur subunit	MTBK_RS01310	succinate dehydrogenase/fumarate reductase iron-sulfur subunit	TBMG_RS01315	succinate dehydrogenase/fumarate reductase iron-sulfur subunit	TBSG_RS01315	succinate dehydrogenase/fumarate reductase iron-sulfur subunit
Rv0248c	succinate dehydrogenase flavoprotein subunit	AZ248_RS01700	fumarate reductase/succinate dehydrogenase flavoprotein subunit	RN09_0304	succinate dehydrogenase flavoprotein subunit	N054_RS12525	fumarate reductase/succinate dehydrogenase flavoprotein subunit	DKM16_RS02800	fumarate reductase/succinate dehydrogenase flavoprotein subunit	RN06_0311	succinate dehydrogenase flavoprotein subunit	MT49_RS01315	fumarate reductase/succinate dehydrogenase flavoprotein subunit	MT7199_RS01315	fumarate reductase/succinate dehydrogenase flavoprotein subunit	HKBT1_RS01315	fumarate reductase/succinate dehydrogenase flavoprotein subunit	HKBT2_RS01315	fumarate reductase/succinate dehydrogenase flavoprotein subunit	CCDC5079_RS01315	fumarate reductase/succinate dehydrogenase flavoprotein subunit	CFBS_RS01315	fumarate reductase/succinate dehydrogenase flavoprotein subunit	CFBR_RS01315	fumarate reductase/succinate dehydrogenase flavoprotein subunit	CCDC5180_RS01315	fumarate reductase/succinate dehydrogenase flavoprotein subunit	MT_RS01315	fumarate reductase/succinate dehydrogenase flavoprotein subunit	MTCTRI2_RS01325	fumarate reductase/succinate dehydrogenase flavoprotein subunit	M943_RS01325	fumarate reductase/succinate dehydrogenase flavoprotein subunit	J114_RS01330	fumarate reductase/succinate dehydrogenase flavoprotein subunit	TBFG_RS01315	fumarate reductase/succinate dehydrogenase flavoprotein subunit	RVBD_RS01315	fumarate reductase/succinate dehydrogenase flavoprotein subunit	Y980_RS01315	fumarate reductase/succinate dehydrogenase flavoprotein subunit	HKBS1_RS01315	fumarate reductase/succinate dehydrogenase flavoprotein subunit	MTBK_RS01315	fumarate reductase/succinate dehydrogenase flavoprotein subunit	TBMG_RS01320	fumarate reductase/succinate dehydrogenase flavoprotein subunit	TBSG_RS01320	fumarate reductase/succinate dehydrogenase flavoprotein subunit
Rv0249c	succinate dehydrogenase membrane anchor subunit	AZ248_RS01705	succinate dehydrogenase membrane anchor subunit	RN09_0305	succinate dehydrogenase membrane anchor subunit	N054_RS12520	succinate dehydrogenase membrane anchor subunit	DKM16_RS02795	succinate dehydrogenase membrane anchor subunit	RN06_0312	succinate dehydrogenase membrane anchor subunit	MT49_RS01320	succinate dehydrogenase membrane anchor subunit	MT7199_RS01320	succinate dehydrogenase membrane anchor subunit	HKBT1_RS01320	succinate dehydrogenase membrane anchor subunit	HKBT2_RS01320	succinate dehydrogenase membrane anchor subunit	CCDC5079_RS01320	succinate dehydrogenase membrane anchor subunit	CFBS_RS01320	succinate dehydrogenase membrane anchor subunit	CFBR_RS01320	succinate dehydrogenase membrane anchor subunit	CCDC5180_RS01320	succinate dehydrogenase membrane anchor subunit	MT_RS01320	succinate dehydrogenase membrane anchor subunit	MTCTRI2_RS01330	succinate dehydrogenase membrane anchor subunit	M943_RS01330	succinate dehydrogenase membrane anchor subunit	J114_RS01335	succinate dehydrogenase membrane anchor subunit	TBFG_RS01320	succinate dehydrogenase membrane anchor subunit	RVBD_RS01320	succinate dehydrogenase membrane anchor subunit	Y980_RS01320	succinate dehydrogenase membrane anchor subunit	HKBS1_RS01320	succinate dehydrogenase membrane anchor subunit	MTBK_RS01320	succinate dehydrogenase membrane anchor subunit	TBMG_RS01325	succinate dehydrogenase membrane anchor subunit	TBSG_RS01325	succinate dehydrogenase membrane anchor subunit
Rv0250c	hypothetical protein	AZ248_RS01710	hypothetical protein	RN09_0306	hypothetical protein	N054_RS12515	hypothetical protein	DKM16_RS02790	hypothetical protein	RN06_0313	hypothetical protein	MT49_RS01325	hypothetical protein	MT7199_RS01325	hypothetical protein	HKBT1_RS01325	hypothetical protein	HKBT2_RS01325	hypothetical protein	CCDC5079_RS01325	hypothetical protein	CFBS_RS01325	hypothetical protein	CFBR_RS01325	hypothetical protein	CCDC5180_RS01325	hypothetical protein	MT_RS01325	hypothetical protein	MTCTRI2_RS01335	hypothetical protein	M943_RS01335	hypothetical protein	J114_RS01340	hypothetical protein	TBFG_RS01325	hypothetical protein	RVBD_RS01325	hypothetical protein	Y980_RS01325	hypothetical protein	HKBS1_RS01325	hypothetical protein	MTBK_RS01325	hypothetical protein	TBMG_RS01330	hypothetical protein	TBSG_RS01330	hypothetical protein
Rv0251c	heat shock protein	AZ248_RS01715	stress-responsive chaperone Acr2	RN09_0307	heat shock protein	N054_RS12510	stress-responsive chaperone Acr2	DKM16_RS02785	Hsp20/alpha crystallin family protein	RN06_0314	heat shock protein	MT49_RS01330	Hsp20/alpha crystallin family protein	MT7199_RS01330	Hsp20/alpha crystallin family protein	HKBT1_RS01330	Hsp20/alpha crystallin family protein	HKBT2_RS01330	Hsp20/alpha crystallin family protein	CCDC5079_RS01330	Hsp20/alpha crystallin family protein	CFBS_RS01330	Hsp20/alpha crystallin family protein	CFBR_RS01330	Hsp20/alpha crystallin family protein	CCDC5180_RS01330	Hsp20/alpha crystallin family protein	MT_RS01330	Hsp20/alpha crystallin family protein	MTCTRI2_RS01340	Hsp20/alpha crystallin family protein	M943_RS01340	Hsp20/alpha crystallin family protein	J114_RS01345	Hsp20/alpha crystallin family protein	TBFG_RS01330	Hsp20/alpha crystallin family protein	RVBD_RS01330	Hsp20/alpha crystallin family protein	Y980_RS01330	Hsp20/alpha crystallin family protein	HKBS1_RS01330	Hsp20/alpha crystallin family protein	MTBK_RS01330	Hsp20/alpha crystallin family protein	TBMG_RS01335	Hsp20/alpha crystallin family protein	TBSG_RS01335	Hsp20/alpha crystallin family protein
Rv0252	nitrite reductase large subunit NirB	AZ248_RS01720	nitrite reductase large subunit	RN09_0309	nitrite reductase large subunit NirB	N054_RS12505	nitrite reductase large subunit	DKM16_RS02780	nitrite reductase large subunit	RN06_0315	nitrite reductase large subunit NirB	MT49_RS01335	nitrite reductase large subunit	MT7199_RS01335	nitrite reductase large subunit	HKBT1_RS01335	nitrite reductase large subunit	HKBT2_RS01335	nitrite reductase large subunit	CCDC5079_RS01335	nitrite reductase large subunit	CFBS_RS01335	nitrite reductase large subunit	CFBR_RS01335	nitrite reductase large subunit	CCDC5180_RS01335	nitrite reductase large subunit	MT_RS01335	nitrite reductase large subunit	MTCTRI2_RS01345	nitrite reductase large subunit	M943_RS01345	nitrite reductase large subunit	J114_RS01350	nitrite reductase large subunit	TBFG_RS01335	nitrite reductase large subunit	RVBD_RS01335	nitrite reductase large subunit	Y980_RS01335	nitrite reductase large subunit	HKBS1_RS01335	nitrite reductase large subunit	MTBK_RS01335	nitrite reductase large subunit	TBMG_RS01340	nitrite reductase large subunit	TBSG_RS01340	nitrite reductase large subunit
Rv0253	nitrite reductase small subunit NirD	AZ248_RS01725	nitrite reductase small subunit NirD	RN09_0310	nitrite reductase small subunit NirD	N054_RS12500	nitrite reductase small subunit NirD	DKM16_RS02775	nitrite reductase small subunit NirD	RN06_0316	nitrite reductase small subunit NirD	MT49_RS01340	nitrite reductase small subunit NirD	MT7199_RS01340	nitrite reductase small subunit NirD	HKBT1_RS01340	nitrite reductase small subunit NirD	HKBT2_RS01340	nitrite reductase small subunit NirD	CCDC5079_RS01340	nitrite reductase small subunit NirD	CFBS_RS01340	nitrite reductase small subunit NirD	CFBR_RS01340	nitrite reductase small subunit NirD	CCDC5180_RS01340	nitrite reductase small subunit NirD	MT_RS01340	nitrite reductase small subunit NirD	MTCTRI2_RS01350	nitrite reductase small subunit NirD	M943_RS01350	nitrite reductase small subunit NirD	J114_RS01355	nitrite reductase small subunit NirD	TBFG_RS01340	nitrite reductase small subunit NirD	RVBD_RS01340	nitrite reductase small subunit NirD	Y980_RS01340	nitrite reductase small subunit NirD	HKBS1_RS01340	nitrite reductase small subunit NirD	MTBK_RS01340	nitrite reductase small subunit NirD	TBMG_RS01345	nitrite reductase small subunit NirD	TBSG_RS01345	nitrite reductase small subunit NirD
Rv0254c	bifunctional cobinamide kinase/cobinamide phosphate guanylyltransferase	AZ248_RS01730	bifunctional adenosylcobinamide kinase/adenosylcobinamide-phosphate guanylyltransferase	RN09_0311	bifunctional cobinamide kinase/cobinamide phosphate guanylyltransferase	N054_RS12495	bifunctional adenosylcobinamide kinase/adenosylcobinamide-phosphate guanylyltransferase	DKM16_RS02770	bifunctional adenosylcobinamide kinase/adenosylcobinamide-phosphate guanylyltransferase	RN06_0317	bifunctional cobinamide kinase/cobinamide phosphate guanylyltransferase	MT49_RS01345	bifunctional adenosylcobinamide kinase/adenosylcobinamide-phosphate guanylyltransferase	MT7199_RS01345	bifunctional adenosylcobinamide kinase/adenosylcobinamide-phosphate guanylyltransferase	HKBT1_RS01345	bifunctional adenosylcobinamide kinase/adenosylcobinamide-phosphate guanylyltransferase	HKBT2_RS01345	bifunctional adenosylcobinamide kinase/adenosylcobinamide-phosphate guanylyltransferase	CCDC5079_RS01345	bifunctional adenosylcobinamide kinase/adenosylcobinamide-phosphate guanylyltransferase	CFBS_RS01345	bifunctional adenosylcobinamide kinase/adenosylcobinamide-phosphate guanylyltransferase	CFBR_RS01345	bifunctional adenosylcobinamide kinase/adenosylcobinamide-phosphate guanylyltransferase	CCDC5180_RS01345	bifunctional adenosylcobinamide kinase/adenosylcobinamide-phosphate guanylyltransferase	MT_RS01345	bifunctional adenosylcobinamide kinase/adenosylcobinamide-phosphate guanylyltransferase	MTCTRI2_RS01355	bifunctional adenosylcobinamide kinase/adenosylcobinamide-phosphate guanylyltransferase	M943_RS01355	bifunctional adenosylcobinamide kinase/adenosylcobinamide-phosphate guanylyltransferase	J114_RS01360	bifunctional adenosylcobinamide kinase/adenosylcobinamide-phosphate guanylyltransferase	TBFG_RS01345	bifunctional adenosylcobinamide kinase/adenosylcobinamide-phosphate guanylyltransferase	RVBD_RS01345	bifunctional adenosylcobinamide kinase/adenosylcobinamide-phosphate guanylyltransferase	Y980_RS01345	bifunctional adenosylcobinamide kinase/adenosylcobinamide-phosphate guanylyltransferase	HKBS1_RS01345	bifunctional adenosylcobinamide kinase/adenosylcobinamide-phosphate guanylyltransferase	MTBK_RS01345	bifunctional adenosylcobinamide kinase/adenosylcobinamide-phosphate guanylyltransferase	TBMG_RS01350	bifunctional adenosylcobinamide kinase/adenosylcobinamide-phosphate guanylyltransferase	TBSG_RS01350	bifunctional adenosylcobinamide kinase/adenosylcobinamide-phosphate guanylyltransferase
Rv0255c	cobyric acid synthase	AZ248_RS01735	cobyric acid synthase	RN09_0312	cobyric acid synthase	N054_RS12490	cobyric acid synthase	DKM16_RS02765	cobyric acid synthase	RN06_0318	cobyric acid synthase	MT49_RS01350	cobyric acid synthase	MT7199_RS01350	cobyric acid synthase	HKBT1_RS01350	cobyric acid synthase	HKBT2_RS01350	cobyric acid synthase	CCDC5079_RS01350	cobyric acid synthase	CFBS_RS01350	cobyric acid synthase	CFBR_RS01350	cobyric acid synthase	CCDC5180_RS01350	cobyric acid synthase	MT_RS01350	cobyric acid synthase	MTCTRI2_RS01360	cobyric acid synthase	M943_RS01360	cobyric acid synthase	J114_RS01365	cobyric acid synthase	TBFG_RS01350	cobyric acid synthase	RVBD_RS01350	cobyric acid synthase	Y980_RS01350	cobyric acid synthase	HKBS1_RS01350	cobyric acid synthase	MTBK_RS01350	cobyric acid synthase	TBMG_RS01355	cobyric acid synthase	TBSG_RS01355	cobyric acid synthase
Rv0256c	PPE family protein PPE2	AZ248_RS01740	PPE family protein	RN09_0313	PPE family protein PPE2	N054_RS12485	PPE family protein	DKM16_RS02760	PPE family protein	RN06_0320	PPE family protein PPE2	MT49_RS01355	PPE family protein	MT7199_RS01355	PPE family protein	-	-	HKBT2_RS01355	PPE family protein	CCDC5079_RS01355	PPE family protein	CFBS_RS01355	PPE family protein	CFBR_RS01355	PPE family protein	-	-	MT_RS01355	PPE family protein	MTCTRI2_RS01365	PPE family protein	M943_RS01365	PPE family protein	J114_RS01370	PPE family protein	TBFG_RS01355	PPE family protein	RVBD_RS01355	PPE family protein	Y980_RS01355	PPE family protein	HKBS1_RS01355	PPE family protein	MTBK_RS01355	PPE family protein	TBMG_RS01360	PPE family protein	TBSG_RS01360	PPE family protein
Rv0257	hypothetical protein	-	-	-	-	-	-	-	-	-	-	-	-	-	-	-	-	-	-	-	-	-	-	-	-	-	-	-	-	-	-	-	-	-	-	-	-	-	-	-	-	-	-	-	-	-	-	-	-
Rv0258c	hypothetical protein	AZ248_RS01750	hypothetical protein	RN09_0314	hypothetical protein	N054_RS12480	hypothetical protein	DKM16_RS02755	hypothetical protein	RN06_0321	hypothetical protein	MT49_RS01365	hypothetical protein	MT7199_RS01365	hypothetical protein	HKBT1_RS01365	hypothetical protein	HKBT2_RS01365	hypothetical protein	CCDC5079_RS01365	hypothetical protein	CFBS_RS01365	hypothetical protein	CFBR_RS01365	hypothetical protein	CCDC5180_RS01365	hypothetical protein	MT_RS01365	hypothetical protein	MTCTRI2_RS01375	hypothetical protein	M943_RS01375	hypothetical protein	J114_RS01380	hypothetical protein	TBFG_RS01365	hypothetical protein	RVBD_RS01365	hypothetical protein	Y980_RS01365	hypothetical protein	HKBS1_RS01365	hypothetical protein	MTBK_RS01365	hypothetical protein	TBMG_RS01370	hypothetical protein	TBSG_RS01370	hypothetical protein
Rv0259c	hypothetical protein	AZ248_RS01755	sirohydrochlorin chelatase	RN09_0315	hypothetical protein	N054_RS12475	sirohydrochlorin chelatase	DKM16_RS02750	sirohydrochlorin chelatase	RN06_0322	hypothetical protein	MT49_RS01370	sirohydrochlorin chelatase	MT7199_RS01370	sirohydrochlorin chelatase	HKBT1_RS01370	sirohydrochlorin chelatase	HKBT2_RS01370	sirohydrochlorin chelatase	CCDC5079_RS01370	sirohydrochlorin chelatase	CFBS_RS01370	sirohydrochlorin chelatase	CFBR_RS01370	sirohydrochlorin chelatase	CCDC5180_RS01370	sirohydrochlorin chelatase	MT_RS01370	sirohydrochlorin chelatase	MTCTRI2_RS01380	sirohydrochlorin chelatase	M943_RS01380	sirohydrochlorin chelatase	J114_RS01385	sirohydrochlorin chelatase	TBFG_RS01370	sirohydrochlorin chelatase	RVBD_RS01370	sirohydrochlorin chelatase	Y980_RS01370	sirohydrochlorin chelatase	HKBS1_RS01370	sirohydrochlorin chelatase	MTBK_RS01370	sirohydrochlorin chelatase	TBMG_RS01375	sirohydrochlorin chelatase	TBSG_RS01375	sirohydrochlorin chelatase
Rv0260c	transcriptional regulator	AZ248_RS01760	uroporphyrinogen-III synthase	RN09_0316	transcriptional regulator	N054_RS12470	uroporphyrinogen-III synthase	DKM16_RS02745	uroporphyrinogen-III synthase	RN06_0323	transcriptional regulator	MT49_RS01375	uroporphyrinogen-III synthase	MT7199_RS01375	uroporphyrinogen-III synthase	HKBT1_RS01375	uroporphyrinogen-III synthase	HKBT2_RS01375	uroporphyrinogen-III synthase	CCDC5079_RS01375	uroporphyrinogen-III synthase	CFBS_RS01375	uroporphyrinogen-III synthase	CFBR_RS01375	uroporphyrinogen-III synthase	CCDC5180_RS01375	uroporphyrinogen-III synthase	MT_RS01375	uroporphyrinogen-III synthase	MTCTRI2_RS01385	uroporphyrinogen-III synthase	M943_RS01385	uroporphyrinogen-III synthase	J114_RS01390	uroporphyrinogen-III synthase	TBFG_RS01375	uroporphyrinogen-III synthase	RVBD_RS01375	uroporphyrinogen-III synthase	Y980_RS01375	uroporphyrinogen-III synthase	HKBS1_RS01375	uroporphyrinogen-III synthase	MTBK_RS01375	uroporphyrinogen-III synthase	TBMG_RS01380	uroporphyrinogen-III synthase	TBSG_RS01380	uroporphyrinogen-III synthase
Rv0261c	nitrate/nitrite transporter	AZ248_RS01765	NarK/NasA family nitrate transporter	RN09_0317	nitrate/nitrite transporter	N054_RS12465	NarK/NasA family nitrate transporter	DKM16_RS02740	NarK/NasA family nitrate transporter	RN06_0324	nitrate/nitrite transporter	MT49_RS01380	NarK/NasA family nitrate transporter	MT7199_RS01380	NarK/NasA family nitrate transporter	HKBT1_RS01380	NarK/NasA family nitrate transporter	HKBT2_RS01380	NarK/NasA family nitrate transporter	CCDC5079_RS01380	NarK/NasA family nitrate transporter	CFBS_RS01380	NarK/NasA family nitrate transporter	CFBR_RS01380	NarK/NasA family nitrate transporter	CCDC5180_RS01380	NarK/NasA family nitrate transporter	MT_RS01380	NarK/NasA family nitrate transporter	MTCTRI2_RS01390	NarK/NasA family nitrate transporter	M943_RS01390	NarK/NasA family nitrate transporter	J114_RS01395	NarK/NasA family nitrate transporter	TBFG_RS01380	NarK/NasA family nitrate transporter	RVBD_RS01380	NarK/NasA family nitrate transporter	Y980_RS01380	NarK/NasA family nitrate transporter	HKBS1_RS01380	NarK/NasA family nitrate transporter	MTBK_RS01380	NarK/NasA family nitrate transporter	TBMG_RS01385	NarK/NasA family nitrate transporter	TBSG_RS01385	NarK/NasA family nitrate transporter
Rv0262c	aminoglycoside 2-N-acetyltransferase	AZ248_RS01770	aminoglycoside N-acetyltransferase AAC(2)-Ic	RN09_0319	aminoglycoside 2-N-acetyltransferase	N054_RS12460	aminoglycoside N-acetyltransferase AAC(2)-Ic	DKM16_RS02735	aminoglycoside N-acetyltransferase AAC(2)-Ic	RN06_0325	aminoglycoside 2-N-acetyltransferase	MT49_RS01385	aminoglycoside N-acetyltransferase AAC(2)-Ic	MT7199_RS01385	aminoglycoside N-acetyltransferase AAC(2)-Ic	HKBT1_RS01385	aminoglycoside N-acetyltransferase AAC(2)-Ic	HKBT2_RS01385	aminoglycoside N-acetyltransferase AAC(2)-Ic	CCDC5079_RS01385	aminoglycoside N-acetyltransferase AAC(2)-Ic	CFBS_RS01385	aminoglycoside N-acetyltransferase AAC(2)-Ic	CFBR_RS01385	aminoglycoside N-acetyltransferase AAC(2)-Ic	CCDC5180_RS01385	aminoglycoside N-acetyltransferase AAC(2)-Ic	MT_RS01385	aminoglycoside N-acetyltransferase AAC(2)-Ic	MTCTRI2_RS01395	aminoglycoside N-acetyltransferase AAC(2)-Ic	M943_RS01395	aminoglycoside N-acetyltransferase AAC(2)-Ic	J114_RS01400	aminoglycoside N-acetyltransferase AAC(2)-Ic	TBFG_RS01385	aminoglycoside N-acetyltransferase AAC(2)-Ic	RVBD_RS01385	aminoglycoside N-acetyltransferase AAC(2)-Ic	Y980_RS01385	aminoglycoside N-acetyltransferase AAC(2)-Ic	HKBS1_RS01385	aminoglycoside N-acetyltransferase AAC(2)-Ic	MTBK_RS01385	aminoglycoside N-acetyltransferase AAC(2)-Ic	TBMG_RS01390	aminoglycoside N-acetyltransferase AAC(2)-Ic	TBSG_RS01390	aminoglycoside N-acetyltransferase AAC(2)-Ic
Rv0263c	hypothetical protein	AZ248_RS01775	5-oxoprolinase/urea amidolyase family protein	RN09_0320	hypothetical protein	N054_RS12455	5-oxoprolinase/urea amidolyase family protein	DKM16_RS02730	5-oxoprolinase/urea amidolyase family protein	RN06_0326	hypothetical protein	MT49_RS01390	5-oxoprolinase/urea amidolyase family protein	MT7199_RS01390	5-oxoprolinase/urea amidolyase family protein	HKBT1_RS01390	5-oxoprolinase/urea amidolyase family protein	HKBT2_RS01390	5-oxoprolinase/urea amidolyase family protein	CCDC5079_RS01390	5-oxoprolinase/urea amidolyase family protein	CFBS_RS01390	5-oxoprolinase/urea amidolyase family protein	CFBR_RS01390	5-oxoprolinase/urea amidolyase family protein	CCDC5180_RS01390	5-oxoprolinase/urea amidolyase family protein	MT_RS01390	5-oxoprolinase/urea amidolyase family protein	MTCTRI2_RS01400	5-oxoprolinase/urea amidolyase family protein	M943_RS01400	5-oxoprolinase/urea amidolyase family protein	J114_RS01405	5-oxoprolinase/urea amidolyase family protein	TBFG_RS01390	5-oxoprolinase/urea amidolyase family protein	RVBD_RS01390	5-oxoprolinase/urea amidolyase family protein	Y980_RS01390	5-oxoprolinase/urea amidolyase family protein	HKBS1_RS01390	5-oxoprolinase/urea amidolyase family protein	MTBK_RS01390	5-oxoprolinase/urea amidolyase family protein	TBMG_RS01395	5-oxoprolinase/urea amidolyase family protein	TBSG_RS01395	5-oxoprolinase/urea amidolyase family protein
Rv0264c	hypothetical protein	AZ248_RS01780	allophanate hydrolase subunit 1	RN09_0322	hypothetical protein	N054_RS12450	allophanate hydrolase subunit 1	DKM16_RS02725	allophanate hydrolase subunit 1	RN06_0327	hypothetical protein	MT49_RS01395	allophanate hydrolase subunit 1	MT7199_RS01395	allophanate hydrolase subunit 1	HKBT1_RS01395	allophanate hydrolase subunit 1	HKBT2_RS01395	allophanate hydrolase subunit 1	CCDC5079_RS01395	allophanate hydrolase subunit 1	CFBS_RS01395	allophanate hydrolase subunit 1	CFBR_RS01395	allophanate hydrolase subunit 1	CCDC5180_RS01395	allophanate hydrolase subunit 1	MT_RS01395	allophanate hydrolase subunit 1	MTCTRI2_RS01405	allophanate hydrolase subunit 1	M943_RS01405	allophanate hydrolase subunit 1	J114_RS01410	allophanate hydrolase subunit 1	TBFG_RS01395	allophanate hydrolase subunit 1	RVBD_RS01395	allophanate hydrolase subunit 1	Y980_RS01395	allophanate hydrolase subunit 1	HKBS1_RS01395	allophanate hydrolase subunit 1	MTBK_RS01395	allophanate hydrolase subunit 1	TBMG_RS01400	allophanate hydrolase subunit 1	TBSG_RS01400	allophanate hydrolase subunit 1
Rv0265c	iron ABC transporter substrate-binding lipoprotein	AZ248_RS01785	ABC transporter substrate-binding protein	RN09_0323	iron ABC transporter substrate-binding lipoprotein	N054_RS12445	ABC transporter substrate-binding protein	DKM16_RS02720	ABC transporter substrate-binding protein	RN06_0328	iron ABC transporter substrate-binding lipoprotein	MT49_RS01400	ABC transporter substrate-binding protein	MT7199_RS01400	ABC transporter substrate-binding protein	HKBT1_RS01400	ABC transporter substrate-binding protein	HKBT2_RS01400	ABC transporter substrate-binding protein	CCDC5079_RS01400	ABC transporter substrate-binding protein	CFBS_RS01400	ABC transporter substrate-binding protein	CFBR_RS01400	ABC transporter substrate-binding protein	CCDC5180_RS01400	ABC transporter substrate-binding protein	MT_RS01400	ABC transporter substrate-binding protein	MTCTRI2_RS01410	ABC transporter substrate-binding protein	M943_RS01410	ABC transporter substrate-binding protein	J114_RS01415	ABC transporter substrate-binding protein	TBFG_RS01400	ABC transporter substrate-binding protein	RVBD_RS01400	ABC transporter substrate-binding protein	Y980_RS01400	ABC transporter substrate-binding protein	HKBS1_RS01400	ABC transporter substrate-binding protein	MTBK_RS01400	ABC transporter substrate-binding protein	TBMG_RS01405	ABC transporter substrate-binding protein	TBSG_RS01405	ABC transporter substrate-binding protein
Rv0266c	5-oxoprolinase OplA	AZ248_RS01790	hydantoinase B/oxoprolinase family protein	RN09_0324	5-oxoprolinase OplA	N054_RS12440	5-oxoprolinase	DKM16_RS02715	5-oxoprolinase	RN06_0329	5-oxoprolinase OplA	MT49_RS01405	5-oxoprolinase	MT7199_RS01405	5-oxoprolinase	HKBT1_RS01405	5-oxoprolinase	HKBT2_RS01405	5-oxoprolinase	CCDC5079_RS01405	5-oxoprolinase	CFBS_RS01405	5-oxoprolinase	CFBR_RS01405	5-oxoprolinase	CCDC5180_RS01405	5-oxoprolinase	-	-	MTCTRI2_RS01415	5-oxoprolinase	M943_RS01415	5-oxoprolinase	-	-	TBFG_RS01405	5-oxoprolinase	RVBD_RS01405	5-oxoprolinase	Y980_RS01405	5-oxoprolinase	HKBS1_RS01405	5-oxoprolinase	MTBK_RS01405	5-oxoprolinase	TBMG_RS01410	5-oxoprolinase	TBSG_RS01410	5-oxoprolinase
Rv0267	nitrite extrusion protein NarU	-	-	RN09_0326	nitrite extrusion protein NarU	-	-	DKM16_RS02710	NarK family nitrate/nitrite MFS transporter	RN06_0330	nitrite extrusion protein NarU	MT49_RS01410	NarK family nitrate/nitrite MFS transporter	MT7199_RS01410	NarK family nitrate/nitrite MFS transporter	HKBT1_RS01410	NarK family nitrate/nitrite MFS transporter	HKBT2_RS01410	NarK family nitrate/nitrite MFS transporter	CCDC5079_RS01410	NarK family nitrate/nitrite MFS transporter	CFBS_RS01410	NarK family nitrate/nitrite MFS transporter	CFBR_RS01410	NarK family nitrate/nitrite MFS transporter	CCDC5180_RS01410	NarK family nitrate/nitrite MFS transporter	MT_RS01410	NarK family nitrate/nitrite MFS transporter	MTCTRI2_RS01420	NarK family nitrate/nitrite MFS transporter	M943_RS01420	NarK family nitrate/nitrite MFS transporter	-	-	TBFG_RS01410	NarK family nitrate/nitrite MFS transporter	RVBD_RS01410	NarK family nitrate/nitrite MFS transporter	Y980_RS01410	NarK family nitrate/nitrite MFS transporter	HKBS1_RS01410	NarK family nitrate/nitrite MFS transporter	MTBK_RS01410	NarK family nitrate/nitrite MFS transporter	TBMG_RS01415	NarK family nitrate/nitrite MFS transporter	TBSG_RS01415	NarK family nitrate/nitrite MFS transporter
Rv0268c	hypothetical protein	AZ248_RS01800	type II toxin-antitoxin system Phd/YefM family antitoxin	RN09_0327	hypothetical protein	N054_RS12435	type II toxin-antitoxin system Phd/YefM family antitoxin	DKM16_RS02705	type II toxin-antitoxin system Phd/YefM family antitoxin	RN06_0331	hypothetical protein	MT49_RS01415	type II toxin-antitoxin system Phd/YefM family antitoxin	MT7199_RS01415	type II toxin-antitoxin system Phd/YefM family antitoxin	HKBT1_RS01415	type II toxin-antitoxin system Phd/YefM family antitoxin	HKBT2_RS01415	type II toxin-antitoxin system Phd/YefM family antitoxin	CCDC5079_RS01415	type II toxin-antitoxin system Phd/YefM family antitoxin	CFBS_RS01415	type II toxin-antitoxin system Phd/YefM family antitoxin	CFBR_RS01415	type II toxin-antitoxin system Phd/YefM family antitoxin	CCDC5180_RS01415	type II toxin-antitoxin system Phd/YefM family antitoxin	MT_RS01415	type II toxin-antitoxin system Phd/YefM family antitoxin	MTCTRI2_RS01425	type II toxin-antitoxin system Phd/YefM family antitoxin	M943_RS01425	type II toxin-antitoxin system Phd/YefM family antitoxin	J114_RS01430	type II toxin-antitoxin system Phd/YefM family antitoxin	TBFG_RS01415	type II toxin-antitoxin system Phd/YefM family antitoxin	RVBD_RS01415	type II toxin-antitoxin system Phd/YefM family antitoxin	Y980_RS01415	type II toxin-antitoxin system Phd/YefM family antitoxin	HKBS1_RS01415	type II toxin-antitoxin system Phd/YefM family antitoxin	MTBK_RS01415	type II toxin-antitoxin system Phd/YefM family antitoxin	TBMG_RS01420	type II toxin-antitoxin system Phd/YefM family antitoxin	TBSG_RS01420	type II toxin-antitoxin system Phd/YefM family antitoxin
Rv0269c	hypothetical protein	AZ248_RS01805	DNA polymerase domain-containing protein	RN09_0328	hypothetical protein	N054_RS12430	DNA polymerase domain-containing protein	DKM16_RS02700	DNA polymerase domain-containing protein	RN06_0332	hypothetical protein	MT49_RS01420	DNA polymerase domain-containing protein	MT7199_RS01420	DNA polymerase domain-containing protein	HKBT1_RS01420	DNA polymerase domain-containing protein	HKBT2_RS01420	DNA polymerase domain-containing protein	CCDC5079_RS01420	DNA polymerase domain-containing protein	CFBS_RS01420	DNA polymerase domain-containing protein	CFBR_RS01420	DNA polymerase domain-containing protein	CCDC5180_RS01420	DNA polymerase domain-containing protein	MT_RS01420	DNA polymerase domain-containing protein	MTCTRI2_RS01430	DNA polymerase domain-containing protein	M943_RS01430	DNA polymerase domain-containing protein	-	-	TBFG_RS01420	DNA polymerase domain-containing protein	RVBD_RS01420	DNA polymerase domain-containing protein	Y980_RS01420	DNA polymerase domain-containing protein	HKBS1_RS01420	DNA polymerase domain-containing protein	MTBK_RS01420	DNA polymerase domain-containing protein	TBMG_RS01425	DNA polymerase domain-containing protein	TBSG_RS01425	DNA polymerase domain-containing protein
Rv0270	fatty-acid--CoA ligase FadD2	AZ248_RS01810	acyl-CoA synthetase	RN09_0329	fatty-acid--CoA ligase FadD2	N054_RS12425	acyl-CoA synthetase	DKM16_RS02695	acyl-CoA synthetase	RN06_0334	fatty-acid--CoA ligase FadD2	MT49_RS01425	acyl-CoA synthetase	MT7199_RS01425	acyl-CoA synthetase	HKBT1_RS01425	acyl-CoA synthetase	HKBT2_RS01425	acyl-CoA synthetase	CCDC5079_RS01425	acyl-CoA synthetase	CFBS_RS01425	acyl-CoA synthetase	CFBR_RS01425	acyl-CoA synthetase	CCDC5180_RS01425	acyl-CoA synthetase	MT_RS01425	acyl-CoA synthetase	MTCTRI2_RS01435	acyl-CoA synthetase	M943_RS01435	acyl-CoA synthetase	J114_RS01440	acyl-CoA synthetase	TBFG_RS01425	acyl-CoA synthetase	RVBD_RS01425	acyl-CoA synthetase	Y980_RS01425	acyl-CoA synthetase	HKBS1_RS01425	acyl-CoA synthetase	MTBK_RS01425	acyl-CoA synthetase	TBMG_RS01430	acyl-CoA synthetase	TBSG_RS01430	acyl-CoA synthetase
Rv0271c	acyl-CoA dehydrogenase FadE6	-	-	RN09_0330	acyl-CoA dehydrogenase FadE6	N054_RS12420	acyl-CoA dehydrogenase	DKM16_RS02690	acyl-CoA dehydrogenase	RN06_0335	acyl-CoA dehydrogenase FadE6	MT49_RS01430	acyl-CoA dehydrogenase	MT7199_RS01430	acyl-CoA dehydrogenase	HKBT1_RS01430	acyl-CoA dehydrogenase	HKBT2_RS01430	acyl-CoA dehydrogenase	CCDC5079_RS01430	acyl-CoA dehydrogenase	CFBS_RS01430	acyl-CoA dehydrogenase	CFBR_RS01430	acyl-CoA dehydrogenase	CCDC5180_RS01430	acyl-CoA dehydrogenase	MT_RS01430	acyl-CoA dehydrogenase	MTCTRI2_RS01440	acyl-CoA dehydrogenase	M943_RS01440	acyl-CoA dehydrogenase	-	-	TBFG_RS01430	acyl-CoA dehydrogenase	RVBD_RS01430	acyl-CoA dehydrogenase	Y980_RS01430	acyl-CoA dehydrogenase	HKBS1_RS01430	acyl-CoA dehydrogenase	MTBK_RS01430	acyl-CoA dehydrogenase	TBMG_RS01435	acyl-CoA dehydrogenase	TBSG_RS01435	acyl-CoA dehydrogenase
Rv0272c	hypothetical protein	AZ248_RS01820	hypothetical protein	RN09_0331	hypothetical protein	N054_RS12415	hypothetical protein	DKM16_RS02685	hypothetical protein	RN06_0336	hypothetical protein	MT49_RS01435	hypothetical protein	MT7199_RS01435	hypothetical protein	HKBT1_RS01435	hypothetical protein	HKBT2_RS01435	hypothetical protein	CCDC5079_RS01435	hypothetical protein	CFBS_RS01435	hypothetical protein	CFBR_RS01435	hypothetical protein	CCDC5180_RS01435	hypothetical protein	MT_RS01435	hypothetical protein	MTCTRI2_RS01445	hypothetical protein	M943_RS01445	hypothetical protein	J114_RS01450	hypothetical protein	TBFG_RS01435	hypothetical protein	RVBD_RS01435	hypothetical protein	Y980_RS01435	hypothetical protein	HKBS1_RS01435	hypothetical protein	MTBK_RS01435	hypothetical protein	TBMG_RS01440	hypothetical protein	TBSG_RS01440	hypothetical protein
Rv0273c	transcriptional regulator	AZ248_RS01825	TetR/AcrR family transcriptional regulator	-	-	N054_RS12410	TetR/AcrR family transcriptional regulator	DKM16_RS02680	TetR/AcrR family transcriptional regulator	RN06_0337	transcriptional regulator	MT49_RS01440	TetR/AcrR family transcriptional regulator	MT7199_RS01440	TetR/AcrR family transcriptional regulator	HKBT1_RS01440	TetR/AcrR family transcriptional regulator	HKBT2_RS01440	TetR/AcrR family transcriptional regulator	CCDC5079_RS01440	TetR/AcrR family transcriptional regulator	CFBS_RS01440	TetR/AcrR family transcriptional regulator	CFBR_RS01440	TetR/AcrR family transcriptional regulator	CCDC5180_RS01440	TetR/AcrR family transcriptional regulator	MT_RS01440	TetR/AcrR family transcriptional regulator	MTCTRI2_RS01450	TetR/AcrR family transcriptional regulator	M943_RS01450	TetR/AcrR family transcriptional regulator	J114_RS01455	TetR/AcrR family transcriptional regulator	TBFG_RS01440	TetR/AcrR family transcriptional regulator	RVBD_RS01440	TetR/AcrR family transcriptional regulator	Y980_RS01440	TetR/AcrR family transcriptional regulator	HKBS1_RS01440	TetR/AcrR family transcriptional regulator	MTBK_RS01440	TetR/AcrR family transcriptional regulator	TBMG_RS01445	TetR/AcrR family transcriptional regulator	TBSG_RS01445	TetR/AcrR family transcriptional regulator
Rv0274	hypothetical protein	AZ248_RS01830	VOC family protein	-	-	N054_RS12405	VOC family protein	DKM16_RS02675	VOC family protein	RN06_0338	hypothetical protein	MT49_RS01445	VOC family protein	MT7199_RS01445	VOC family protein	HKBT1_RS01445	VOC family protein	HKBT2_RS01445	VOC family protein	CCDC5079_RS01445	VOC family protein	CFBS_RS01445	VOC family protein	CFBR_RS01445	VOC family protein	CCDC5180_RS01445	VOC family protein	MT_RS01445	VOC family protein	MTCTRI2_RS01455	VOC family protein	M943_RS01455	VOC family protein	J114_RS01460	VOC family protein	TBFG_RS01445	VOC family protein	RVBD_RS01445	VOC family protein	Y980_RS01445	VOC family protein	HKBS1_RS01445	VOC family protein	MTBK_RS01445	VOC family protein	TBMG_RS01450	VOC family protein	TBSG_RS01450	VOC family protein
Rv0275c	transcriptional regulator	AZ248_RS01835	TetR/AcrR family transcriptional regulator	-	-	N054_RS12400	TetR/AcrR family transcriptional regulator	DKM16_RS02670	TetR/AcrR family transcriptional regulator	RN06_0339	transcriptional regulator	MT49_RS01450	TetR/AcrR family transcriptional regulator	MT7199_RS01450	TetR/AcrR family transcriptional regulator	HKBT1_RS01450	TetR/AcrR family transcriptional regulator	HKBT2_RS01450	TetR/AcrR family transcriptional regulator	CCDC5079_RS01450	TetR/AcrR family transcriptional regulator	CFBS_RS01450	TetR/AcrR family transcriptional regulator	CFBR_RS01450	TetR/AcrR family transcriptional regulator	CCDC5180_RS01450	TetR/AcrR family transcriptional regulator	MT_RS01450	TetR/AcrR family transcriptional regulator	MTCTRI2_RS01460	TetR/AcrR family transcriptional regulator	M943_RS01460	TetR/AcrR family transcriptional regulator	J114_RS01465	TetR/AcrR family transcriptional regulator	TBFG_RS01450	TetR/AcrR family transcriptional regulator	RVBD_RS01450	TetR/AcrR family transcriptional regulator	Y980_RS01450	TetR/AcrR family transcriptional regulator	HKBS1_RS01450	TetR/AcrR family transcriptional regulator	MTBK_RS01450	TetR/AcrR family transcriptional regulator	TBMG_RS01455	TetR/AcrR family transcriptional regulator	TBSG_RS01455	TetR/AcrR family transcriptional regulator
Rv0276	hypothetical protein	AZ248_RS01840	DUF2236 domain-containing protein	RN09_0333	hypothetical protein	N054_RS12395	DUF2236 domain-containing protein	DKM16_RS02665	DUF2236 domain-containing protein	RN06_0340	hypothetical protein	MT49_RS01455	DUF2236 domain-containing protein	MT7199_RS01455	DUF2236 domain-containing protein	HKBT1_RS01455	DUF2236 domain-containing protein	HKBT2_RS01455	DUF2236 domain-containing protein	CCDC5079_RS01455	DUF2236 domain-containing protein	CFBS_RS01455	DUF2236 domain-containing protein	CFBR_RS01455	DUF2236 domain-containing protein	CCDC5180_RS01455	DUF2236 domain-containing protein	MT_RS01455	DUF2236 domain-containing protein	MTCTRI2_RS01465	DUF2236 domain-containing protein	M943_RS01465	DUF2236 domain-containing protein	J114_RS01470	DUF2236 domain-containing protein	TBFG_RS01455	DUF2236 domain-containing protein	RVBD_RS01455	DUF2236 domain-containing protein	Y980_RS01455	DUF2236 domain-containing protein	HKBS1_RS01455	DUF2236 domain-containing protein	MTBK_RS01455	DUF2236 domain-containing protein	TBMG_RS01460	DUF2236 domain-containing protein	TBSG_RS01460	DUF2236 domain-containing protein
Rv0277c	ribonuclease VapC25	AZ248_RS01845	type II toxin-antitoxin system VapC family toxin	-	-	N054_RS12390	type II toxin-antitoxin system VapC family toxin	DKM16_RS02660	type II toxin-antitoxin system VapC family toxin	-	-	MT49_RS01460	type II toxin-antitoxin system VapC family toxin	MT7199_RS01460	type II toxin-antitoxin system VapC family toxin	HKBT1_RS01460	type II toxin-antitoxin system VapC family toxin	HKBT2_RS01460	type II toxin-antitoxin system VapC family toxin	-	-	CFBS_RS01460	type II toxin-antitoxin system VapC family toxin	CFBR_RS01460	type II toxin-antitoxin system VapC family toxin	CCDC5180_RS01460	type II toxin-antitoxin system VapC family toxin	MT_RS01460	type II toxin-antitoxin system VapC family toxin	MTCTRI2_RS01470	type II toxin-antitoxin system VapC family toxin	M943_RS01470	type II toxin-antitoxin system VapC family toxin	J114_RS01475	type II toxin-antitoxin system VapC family toxin	TBFG_RS01460	type II toxin-antitoxin system VapC family toxin	RVBD_RS01460	type II toxin-antitoxin system VapC family toxin	Y980_RS01460	type II toxin-antitoxin system VapC family toxin	HKBS1_RS01460	type II toxin-antitoxin system VapC family toxin	MTBK_RS01460	type II toxin-antitoxin system VapC family toxin	TBMG_RS01465	type II toxin-antitoxin system VapC family toxin	TBSG_RS01465	type II toxin-antitoxin system VapC family toxin
Rv0278c	PE-PGRS family protein PE_PGRS3	AZ248_RS01855	PE family protein	-	-	N054_RS12380	PE family protein	DKM16_RS02650	PE family protein	-	-	MT49_RS01470	PE family protein	MT7199_RS01470	PE family protein	HKBT1_RS01470	PE family protein	HKBT2_RS01475	PE family protein	CCDC5079_RS01470	PE family protein	CFBS_RS01470	PE family protein	CFBR_RS01470	PE family protein	-	-	MT_RS01470	PE domain-containing protein	MTCTRI2_RS01490	PE family protein	-	-	-	-	TBFG_RS01485	PE family protein	-	-	-	-	HKBS1_RS01470	PE family protein	-	-	TBMG_RS01475	PE family protein	TBSG_RS01475	PE family protein
Rv0279c	PE-PGRS family protein PE_PGRS4	AZ248_RS01865	PE family protein	RN09_0341	PE-PGRS family protein PE_PGRS4	-	-	DKM16_RS02640	PE domain-containing protein	-	-	-	-	MT7199_RS01480	PE family protein	-	-	-	-	-	-	-	-	-	-	-	-	-	-	MTCTRI2_RS01495	PE family protein	M943_RS01485	PE family protein	J114_RS01490	PE family protein	TBFG_RS01490	PE family protein	RVBD_RS01475	PE family protein	Y980_RS01475	PE family protein	-	-	-	-	TBMG_RS01485	PE family protein	TBSG_RS01490	PE family protein
Rv0280	PPE family protein PPE3	AZ248_RS01870	PPE family protein	RN09_0344	PPE family protein PPE3	N054_RS0104650	PPE family protein	DKM16_RS02630	PPE family protein	RN06_0352	PPE family protein PPE3	MT49_RS01480	PPE family protein	MT7199_RS01485	PPE family protein	HKBT1_RS01480	PPE family protein	HKBT2_RS01480	PPE family protein	CCDC5079_RS01490	PPE family protein	CFBS_RS01480	PPE family protein	CFBR_RS01480	PPE family protein	CCDC5180_RS01480	PPE family protein	MT_RS01480	PPE family protein	MTCTRI2_RS01500	PPE family protein	M943_RS01490	PPE family protein	J114_RS01495	PPE family protein	TBFG_RS01495	PPE family protein	RVBD_RS01480	PPE family protein PPE3	Y980_RS01480	PPE family protein PPE3	HKBS1_RS01480	PPE family protein	MTBK_RS01475	PPE family protein	TBMG_RS01490	PPE family protein	TBSG_RS01495	PPE family protein
Rv0281	S-adenosylmethionine-dependent methyltransferase	AZ248_RS01875	class I SAM-dependent methyltransferase	RN09_0345	S-adenosylmethionine-dependent methyltransferase	N054_RS12365	class I SAM-dependent methyltransferase	DKM16_RS02625	class I SAM-dependent methyltransferase	RN06_0353	S-adenosylmethionine-dependent methyltransferase	MT49_RS01485	class I SAM-dependent methyltransferase	MT7199_RS01490	class I SAM-dependent methyltransferase	HKBT1_RS01485	class I SAM-dependent methyltransferase	HKBT2_RS01485	class I SAM-dependent methyltransferase	CCDC5079_RS01495	class I SAM-dependent methyltransferase	CFBS_RS01485	class I SAM-dependent methyltransferase	CFBR_RS01485	class I SAM-dependent methyltransferase	CCDC5180_RS01485	class I SAM-dependent methyltransferase	MT_RS01485	class I SAM-dependent methyltransferase	MTCTRI2_RS01505	class I SAM-dependent methyltransferase	M943_RS01495	class I SAM-dependent methyltransferase	J114_RS01500	class I SAM-dependent methyltransferase	TBFG_RS01500	class I SAM-dependent methyltransferase	RVBD_RS01485	class I SAM-dependent methyltransferase	Y980_RS01485	class I SAM-dependent methyltransferase	HKBS1_RS01485	class I SAM-dependent methyltransferase	MTBK_RS01480	class I SAM-dependent methyltransferase	TBMG_RS01495	class I SAM-dependent methyltransferase	TBSG_RS01500	class I SAM-dependent methyltransferase
Rv0282	ESX-3 secretion system protein EccA	AZ248_RS01880	type VII secretion system ESX-3 AAA family ATPase EccA3	RN09_0346	ESX-3 secretion system protein EccA	N054_RS12360	type VII secretion system ESX-3 AAA family ATPase EccA3	DKM16_RS02620	type VII secretion system ESX-3 AAA family ATPase EccA3	RN06_0354	ESX-3 secretion system protein EccA	MT49_RS01490	type VII secretion system ESX-3 AAA family ATPase EccA3	MT7199_RS01495	type VII secretion system ESX-3 AAA family ATPase EccA3	HKBT1_RS01490	type VII secretion system ESX-3 AAA family ATPase EccA3	HKBT2_RS01490	type VII secretion system ESX-3 AAA family ATPase EccA3	CCDC5079_RS01500	type VII secretion system ESX-3 AAA family ATPase EccA3	CFBS_RS01490	type VII secretion system ESX-3 AAA family ATPase EccA3	CFBR_RS01490	type VII secretion system ESX-3 AAA family ATPase EccA3	CCDC5180_RS01490	type VII secretion system ESX-3 AAA family ATPase EccA3	MT_RS01490	type VII secretion system ESX-3 AAA family ATPase EccA3	MTCTRI2_RS01510	type VII secretion system ESX-3 AAA family ATPase EccA3	M943_RS01500	type VII secretion system ESX-3 AAA family ATPase EccA3	-	-	TBFG_RS01505	type VII secretion system ESX-3 AAA family ATPase EccA3	RVBD_RS01490	type VII secretion system ESX-3 AAA family ATPase EccA3	Y980_RS01490	type VII secretion system ESX-3 AAA family ATPase EccA3	HKBS1_RS01490	type VII secretion system ESX-3 AAA family ATPase EccA3	MTBK_RS01485	type VII secretion system ESX-3 AAA family ATPase EccA3	TBMG_RS01500	type VII secretion system ESX-3 AAA family ATPase EccA3	TBSG_RS01505	type VII secretion system ESX-3 AAA family ATPase EccA3
Rv0283	ESX-3 secretion system protein EccB3	AZ248_RS01885	type VII secretion system ESX-3 subunit EccB3	RN09_0347	ESX-3 secretion system protein EccB3	N054_RS12355	type VII secretion system ESX-3 subunit EccB3	DKM16_RS02615	type VII secretion system ESX-3 subunit EccB3	RN06_0355	ESX-3 secretion system protein EccB3	MT49_RS01495	type VII secretion system ESX-3 subunit EccB3	MT7199_RS01500	type VII secretion system ESX-3 subunit EccB3	HKBT1_RS01495	type VII secretion system ESX-3 subunit EccB3	HKBT2_RS01495	type VII secretion system ESX-3 subunit EccB3	CCDC5079_RS01505	type VII secretion system ESX-3 subunit EccB3	CFBS_RS01495	type VII secretion system ESX-3 subunit EccB3	CFBR_RS01495	type VII secretion system ESX-3 subunit EccB3	CCDC5180_RS01495	type VII secretion system ESX-3 subunit EccB3	MT_RS01495	type VII secretion system ESX-3 subunit EccB3	MTCTRI2_RS01515	type VII secretion system ESX-3 subunit EccB3	-	-	-	-	TBFG_RS01510	type VII secretion system ESX-3 subunit EccB3	RVBD_RS01495	type VII secretion system ESX-3 subunit EccB3	Y980_RS01495	type VII secretion system ESX-3 subunit EccB3	HKBS1_RS01495	type VII secretion system ESX-3 subunit EccB3	MTBK_RS01490	type VII secretion system ESX-3 subunit EccB3	TBMG_RS01505	type VII secretion system ESX-3 subunit EccB3	TBSG_RS01510	type VII secretion system ESX-3 subunit EccB3
Rv0284	ESX-3 secretion system protein EccC3	AZ248_RS01890	type VII secretion system ESX-3 FtsK/SpoIIIE family ATPase EccC3	RN09_0348	ESX-3 secretion system protein EccC3	N054_RS12350	type VII secretion system ESX-3 FtsK/SpoIIIE family ATPase EccC3	DKM16_RS02610	type VII secretion system ESX-3 FtsK/SpoIIIE family ATPase EccC3	RN06_0358	ESX-3 secretion system protein EccC3	MT49_RS01500	type VII secretion system ESX-3 FtsK/SpoIIIE family ATPase EccC3	MT7199_RS01505	type VII secretion system ESX-3 FtsK/SpoIIIE family ATPase EccC3	HKBT1_RS01500	type VII secretion system ESX-3 FtsK/SpoIIIE family ATPase EccC3	HKBT2_RS01500	type VII secretion system ESX-3 FtsK/SpoIIIE family ATPase EccC3	CCDC5079_RS01510	type VII secretion system ESX-3 FtsK/SpoIIIE family ATPase EccC3	CFBS_RS01500	type VII secretion system ESX-3 FtsK/SpoIIIE family ATPase EccC3	CFBR_RS01500	type VII secretion system ESX-3 FtsK/SpoIIIE family ATPase EccC3	CCDC5180_RS01500	type VII secretion system ESX-3 FtsK/SpoIIIE family ATPase EccC3	MT_RS01500	type VII secretion system ESX-3 FtsK/SpoIIIE family ATPase EccC3	MTCTRI2_RS01520	type VII secretion system ESX-3 FtsK/SpoIIIE family ATPase EccC3	M943_RS01510	type VII secretion system ESX-3 FtsK/SpoIIIE family ATPase EccC3	J114_RS01515	type VII secretion system ESX-3 FtsK/SpoIIIE family ATPase EccC3	TBFG_RS01515	type VII secretion system ESX-3 FtsK/SpoIIIE family ATPase EccC3	RVBD_RS01500	type VII secretion system ESX-3 FtsK/SpoIIIE family ATPase EccC3	Y980_RS01500	type VII secretion system ESX-3 FtsK/SpoIIIE family ATPase EccC3	HKBS1_RS01500	type VII secretion system ESX-3 FtsK/SpoIIIE family ATPase EccC3	MTBK_RS01495	type VII secretion system ESX-3 FtsK/SpoIIIE family ATPase EccC3	TBMG_RS01510	type VII secretion system ESX-3 FtsK/SpoIIIE family ATPase EccC3	TBSG_RS01515	type VII secretion system ESX-3 FtsK/SpoIIIE family ATPase EccC3
Rv0285	PE family protein PE5	AZ248_RS01895	type VII secretion system ESX-3 target PE5	RN09_0350	PE family protein PE5	N054_RS12345	type VII secretion system ESX-3 target PE5	DKM16_RS02605	type VII secretion system ESX-3 target PE5	RN06_0361	cell motility protein	MT49_RS01505	type VII secretion system ESX-3 target PE5	MT7199_RS01510	type VII secretion system ESX-3 target PE5	HKBT1_RS01505	type VII secretion system ESX-3 target PE5	HKBT2_RS01505	type VII secretion system ESX-3 target PE5	CCDC5079_RS01515	type VII secretion system ESX-3 target PE5	CFBS_RS01505	type VII secretion system ESX-3 target PE5	CFBR_RS01505	type VII secretion system ESX-3 target PE5	CCDC5180_RS01505	type VII secretion system ESX-3 target PE5	MT_RS01505	type VII secretion system ESX-3 target PE5	MTCTRI2_RS01525	type VII secretion system ESX-3 target PE5	M943_RS01515	type VII secretion system ESX-3 target PE5	J114_RS01520	type VII secretion system ESX-3 target PE5	TBFG_RS01520	type VII secretion system ESX-3 target PE5	RVBD_RS01505	type VII secretion system ESX-3 target PE5	Y980_RS01505	type VII secretion system ESX-3 target PE5	HKBS1_RS01505	type VII secretion system ESX-3 target PE5	MTBK_RS01500	type VII secretion system ESX-3 target PE5	TBMG_RS01515	type VII secretion system ESX-3 target PE5	TBSG_RS01520	type VII secretion system ESX-3 target PE5
Rv0286	PPE family protein PPE4	AZ248_RS01900	type VII secretion system ESX-3 target PPE4	RN09_0351	PPE family protein PPE4	N054_RS12340	type VII secretion system ESX-3 target PPE4	DKM16_RS02600	type VII secretion system ESX-3 target PPE4	RN06_0362	PPE family protein PPE4	MT49_RS01510	type VII secretion system ESX-3 target PPE4	MT7199_RS01515	type VII secretion system ESX-3 target PPE4	HKBT1_RS01510	type VII secretion system ESX-3 target PPE4	HKBT2_RS01510	type VII secretion system ESX-3 target PPE4	CCDC5079_RS01520	type VII secretion system ESX-3 target PPE4	CFBS_RS01510	type VII secretion system ESX-3 target PPE4	CFBR_RS01510	type VII secretion system ESX-3 target PPE4	CCDC5180_RS01510	PPE domain-containing protein	MT_RS01510	type VII secretion system ESX-3 target PPE4	MTCTRI2_RS01530	type VII secretion system ESX-3 target PPE4	M943_RS01520	type VII secretion system ESX-3 target PPE4	J114_RS01525	type VII secretion system ESX-3 target PPE4	TBFG_RS01525	type VII secretion system ESX-3 target PPE4	RVBD_RS01510	type VII secretion system ESX-3 target PPE4	Y980_RS01510	type VII secretion system ESX-3 target PPE4	HKBS1_RS01510	type VII secretion system ESX-3 target PPE4	MTBK_RS01505	type VII secretion system ESX-3 target PPE4	TBMG_RS01520	type VII secretion system ESX-3 target PPE4	TBSG_RS01525	type VII secretion system ESX-3 target PPE4
Rv0287	ESAT-6 like protein EsxG	AZ248_RS01905	type VII secretion system protein EsxG	RN09_0353	ESAT-6 like protein EsxG	N054_RS12335	type VII secretion system protein EsxG	DKM16_RS02595	type VII secretion system protein EsxG	RN06_0363	ESAT-6 like protein EsxG	MT49_RS01515	type VII secretion system protein EsxS	MT7199_RS01520	type VII secretion system protein EsxS	HKBT1_RS01515	type VII secretion system protein EsxS	HKBT2_RS01515	type VII secretion system protein EsxS	-	-	CFBS_RS01515	type VII secretion system protein EsxS	CFBR_RS01515	type VII secretion system protein EsxS	CCDC5180_RS01515	type VII secretion system protein EsxS	MT_RS01515	type VII secretion system protein EsxS	MTCTRI2_RS01535	type VII secretion system protein EsxS	M943_RS01525	type VII secretion system protein EsxS	J114_RS01530	type VII secretion system protein EsxS	TBFG_RS01530	type VII secretion system protein EsxS	RVBD_RS01515	type VII secretion system protein EsxS	Y980_RS01515	type VII secretion system protein EsxS	HKBS1_RS01515	type VII secretion system protein EsxS	MTBK_RS01510	type VII secretion system protein EsxS	TBMG_RS01525	type VII secretion system protein EsxS	TBSG_RS01530	type VII secretion system protein EsxS
Rv0288	ESAT-6-like protein EsxH	AZ248_RS01910	type VII secretion system effector EsxH	RN09_0354	ESAT-6-like protein EsxH	N054_RS12330	WXG100 family type VII secretion target	DKM16_RS02590	WXG100 family type VII secretion target	RN06_0364	ESAT-6-like protein EsxH	MT49_RS01520	ESAT-6-like protein EsxH	MT7199_RS01525	WXG100 family type VII secretion target	HKBT1_RS01520	ESAT-6-like protein EsxH	HKBT2_RS01520	ESAT-6-like protein EsxH	CCDC5079_RS01530	ESAT-6-like protein EsxH	CFBS_RS01520	ESAT-6-like protein EsxH	CFBR_RS01520	ESAT-6-like protein EsxH	CCDC5180_RS01520	ESAT-6-like protein EsxH	MT_RS01520	ESAT-6-like protein EsxH	MTCTRI2_RS01540	ESAT-6-like protein EsxH	M943_RS01530	ESAT-6-like protein EsxH	J114_RS01535	ESAT-6-like protein EsxH	TBFG_RS01535	ESAT-6-like protein EsxH	RVBD_RS01520	ESAT-6-like protein EsxH	Y980_RS01520	ESAT-6-like protein EsxH	HKBS1_RS01520	ESAT-6-like protein EsxH	MTBK_RS01515	ESAT-6-like protein EsxH	TBMG_RS01530	ESAT-6-like protein EsxH	TBSG_RS01535	ESAT-6-like protein EsxH
Rv0289	ESX-3 secretion-associated protein EspG3	AZ248_RS01915	type VII secretion system ESX-3 associated protein EspG3	RN09_0355	ESX-3 secretion-associated protein EspG3	N054_RS12325	type VII secretion system ESX-3 associated protein EspG3	DKM16_RS02585	type VII secretion system ESX-3 associated protein EspG3	RN06_0365	ESX-3 secretion-associated protein EspG3	MT49_RS01525	type VII secretion system ESX-3 associated protein EspG3	MT7199_RS01530	type VII secretion system ESX-3 associated protein EspG3	HKBT1_RS01525	type VII secretion system ESX-3 associated protein EspG3	HKBT2_RS01525	type VII secretion system ESX-3 associated protein EspG3	CCDC5079_RS01535	type VII secretion system ESX-3 associated protein EspG3	CFBS_RS01525	type VII secretion system ESX-3 associated protein EspG3	CFBR_RS01525	type VII secretion system ESX-3 associated protein EspG3	CCDC5180_RS01525	type VII secretion system ESX-3 associated protein EspG3	MT_RS01525	type VII secretion system ESX-3 associated protein EspG3	MTCTRI2_RS01545	type VII secretion system ESX-3 associated protein EspG3	M943_RS01535	type VII secretion system ESX-3 associated protein EspG3	J114_RS01540	type VII secretion system ESX-3 associated protein EspG3	TBFG_RS01540	type VII secretion system ESX-3 associated protein EspG3	RVBD_RS01525	type VII secretion system ESX-3 associated protein EspG3	Y980_RS01525	type VII secretion system ESX-3 associated protein EspG3	HKBS1_RS01525	type VII secretion system ESX-3 associated protein EspG3	MTBK_RS01520	type VII secretion system ESX-3 associated protein EspG3	TBMG_RS01535	type VII secretion system ESX-3 associated protein EspG3	TBSG_RS01540	type VII secretion system ESX-3 associated protein EspG3
Rv0290	ESX-3 secretion system protein EccD	AZ248_RS01920	type VII secretion system ESX-3 subunit EccD3	RN09_0357	transmembrane protein	N054_RS12320	type VII secretion system ESX-3 subunit EccD3	DKM16_RS02580	type VII secretion system ESX-3 subunit EccD3	RN06_0366	ESX-3 secretion system protein EccD	MT49_RS01530	type VII secretion system ESX-3 subunit EccD3	MT7199_RS01535	type VII secretion system ESX-3 subunit EccD3	HKBT1_RS01530	type VII secretion system ESX-3 subunit EccD3	HKBT2_RS01530	type VII secretion system ESX-3 subunit EccD3	-	-	CFBS_RS01530	type VII secretion system ESX-3 subunit EccD3	CFBR_RS01530	type VII secretion system ESX-3 subunit EccD3	CCDC5180_RS01530	type VII secretion system ESX-3 subunit EccD3	MT_RS01530	type VII secretion system ESX-3 subunit EccD3	MTCTRI2_RS01550	type VII secretion system ESX-3 subunit EccD3	M943_RS01540	type VII secretion system ESX-3 subunit EccD3	J114_RS01545	type VII secretion system ESX-3 subunit EccD3	TBFG_RS01545	type VII secretion system ESX-3 subunit EccD3	RVBD_RS01530	type VII secretion system ESX-3 subunit EccD3	Y980_RS01530	type VII secretion system ESX-3 subunit EccD3	HKBS1_RS01530	type VII secretion system ESX-3 subunit EccD3	MTBK_RS01525	type VII secretion system ESX-3 subunit EccD3	TBMG_RS01540	type VII secretion system ESX-3 subunit EccD3	TBSG_RS01545	type VII secretion system ESX-3 subunit EccD3
Rv0291	membrane-anchored mycosin MycP	AZ248_RS01925	type VII secretion system ESX-3 serine protease mycosin MycP3	RN09_0358	membrane-anchored mycosin MycP	N054_RS12315	type VII secretion system ESX-3 serine protease mycosin MycP3	DKM16_RS02575	type VII secretion system ESX-3 serine protease mycosin MycP3	RN06_0368	membrane-anchored mycosin MycP	MT49_RS01535	type VII secretion system ESX-3 serine protease mycosin MycP3	MT7199_RS01540	type VII secretion system ESX-3 serine protease mycosin MycP3	HKBT1_RS01535	type VII secretion system ESX-3 serine protease mycosin MycP3	HKBT2_RS01535	type VII secretion system ESX-3 serine protease mycosin MycP3	CCDC5079_RS01545	type VII secretion system ESX-3 serine protease mycosin MycP3	CFBS_RS01535	type VII secretion system ESX-3 serine protease mycosin MycP3	CFBR_RS01535	type VII secretion system ESX-3 serine protease mycosin MycP3	CCDC5180_RS01535	type VII secretion system ESX-3 serine protease mycosin MycP3	MT_RS01535	type VII secretion system ESX-3 serine protease mycosin MycP3	MTCTRI2_RS01555	type VII secretion system ESX-3 serine protease mycosin MycP3	M943_RS01545	type VII secretion system ESX-3 serine protease mycosin MycP3	J114_RS01550	type VII secretion system ESX-3 serine protease mycosin MycP3	TBFG_RS01550	type VII secretion system ESX-3 serine protease mycosin MycP3	RVBD_RS01535	type VII secretion system ESX-3 serine protease mycosin MycP3	Y980_RS01535	type VII secretion system ESX-3 serine protease mycosin MycP3	HKBS1_RS01535	type VII secretion system ESX-3 serine protease mycosin MycP3	MTBK_RS01530	type VII secretion system ESX-3 serine protease mycosin MycP3	TBMG_RS01545	type VII secretion system ESX-3 serine protease mycosin MycP3	TBSG_RS01550	type VII secretion system ESX-3 serine protease mycosin MycP3
Rv0292	ESX-3 secretion system protein EccE	AZ248_RS01930	type VII secretion system ESX-3 subunit EccE3	RN09_0359	ESX-3 secretion system protein EccE	N054_RS12310	type VII secretion system ESX-3 subunit EccE3	DKM16_RS02570	type VII secretion system ESX-3 subunit EccE3	RN06_0369	ESX-3 secretion system protein EccE	MT49_RS01540	type VII secretion system ESX-3 subunit EccE3	MT7199_RS01545	type VII secretion system ESX-3 subunit EccE3	HKBT1_RS01540	type VII secretion system ESX-3 subunit EccE3	HKBT2_RS01540	type VII secretion system ESX-3 subunit EccE3	CCDC5079_RS01550	type VII secretion system ESX-3 subunit EccE3	CFBS_RS01540	type VII secretion system ESX-3 subunit EccE3	CFBR_RS01540	type VII secretion system ESX-3 subunit EccE3	CCDC5180_RS01540	type VII secretion system ESX-3 subunit EccE3	MT_RS01540	type VII secretion system ESX-3 subunit EccE3	MTCTRI2_RS01560	type VII secretion system ESX-3 subunit EccE3	M943_RS01550	type VII secretion system ESX-3 subunit EccE3	J114_RS01555	type VII secretion system ESX-3 subunit EccE3	TBFG_RS01555	type VII secretion system ESX-3 subunit EccE3	RVBD_RS01540	type VII secretion system ESX-3 subunit EccE3	Y980_RS01540	type VII secretion system ESX-3 subunit EccE3	HKBS1_RS01540	type VII secretion system ESX-3 subunit EccE3	MTBK_RS01535	type VII secretion system ESX-3 subunit EccE3	TBMG_RS01550	type VII secretion system ESX-3 subunit EccE3	TBSG_RS01555	type VII secretion system ESX-3 subunit EccE3
Rv0293c	hypothetical protein	AZ248_RS01935	alpha/beta fold hydrolase	RN09_0360	hypothetical protein	N054_RS12305	alpha/beta fold hydrolase	DKM16_RS02565	peptidase	RN06_0371	hypothetical protein	MT49_RS01545	alpha/beta fold hydrolase	MT7199_RS01550	alpha/beta fold hydrolase	HKBT1_RS01545	alpha/beta fold hydrolase	HKBT2_RS01545	alpha/beta fold hydrolase	CCDC5079_RS01555	alpha/beta fold hydrolase	CFBS_RS01545	alpha/beta fold hydrolase	CFBR_RS01545	alpha/beta fold hydrolase	CCDC5180_RS01545	alpha/beta fold hydrolase	MT_RS01545	alpha/beta fold hydrolase	MTCTRI2_RS01565	alpha/beta fold hydrolase	M943_RS01555	alpha/beta fold hydrolase	J114_RS01560	alpha/beta fold hydrolase	TBFG_RS01560	alpha/beta fold hydrolase	RVBD_RS01545	alpha/beta fold hydrolase	Y980_RS01545	alpha/beta fold hydrolase	HKBS1_RS01545	alpha/beta fold hydrolase	MTBK_RS01540	alpha/beta fold hydrolase	TBMG_RS01555	alpha/beta fold hydrolase	TBSG_RS01560	alpha/beta fold hydrolase
Rv0294	trans-aconitate methyltransferase	AZ248_RS01940	trans-aconitate 2-methyltransferase	RN09_0361	trans-aconitate methyltransferase	N054_RS12300	trans-aconitate 2-methyltransferase	DKM16_RS02560	trans-aconitate 2-methyltransferase	RN06_0372	trans-aconitate methyltransferase	MT49_RS01550	trans-aconitate 2-methyltransferase	MT7199_RS01555	trans-aconitate 2-methyltransferase	HKBT1_RS01550	trans-aconitate 2-methyltransferase	HKBT2_RS01550	trans-aconitate 2-methyltransferase	CCDC5079_RS01560	trans-aconitate 2-methyltransferase	CFBS_RS01550	trans-aconitate 2-methyltransferase	CFBR_RS01550	trans-aconitate 2-methyltransferase	CCDC5180_RS01550	trans-aconitate 2-methyltransferase	MT_RS01550	trans-aconitate 2-methyltransferase	MTCTRI2_RS01570	trans-aconitate 2-methyltransferase	M943_RS01560	trans-aconitate 2-methyltransferase	J114_RS01565	trans-aconitate 2-methyltransferase	TBFG_RS01565	trans-aconitate 2-methyltransferase	RVBD_RS01550	trans-aconitate 2-methyltransferase	Y980_RS01550	trans-aconitate 2-methyltransferase	HKBS1_RS01550	trans-aconitate 2-methyltransferase	MTBK_RS01545	trans-aconitate 2-methyltransferase	TBMG_RS01560	trans-aconitate 2-methyltransferase	TBSG_RS01565	trans-aconitate 2-methyltransferase
Rv0295c	hypothetical protein	AZ248_RS01945	hypothetical protein	RN09_0362	hypothetical protein	N054_RS12295	sulfotransferase	DKM16_RS02555	hypothetical protein	RN06_0373	hypothetical protein	MT49_RS01555	hypothetical protein	MT7199_RS01560	hypothetical protein	HKBT1_RS01555	hypothetical protein	HKBT2_RS01555	hypothetical protein	CCDC5079_RS01565	hypothetical protein	CFBS_RS01555	hypothetical protein	CFBR_RS01555	hypothetical protein	CCDC5180_RS01555	hypothetical protein	MT_RS01555	hypothetical protein	MTCTRI2_RS01575	hypothetical protein	M943_RS01565	hypothetical protein	J114_RS01570	hypothetical protein	TBFG_RS01570	hypothetical protein	RVBD_RS01555	hypothetical protein	Y980_RS01555	hypothetical protein	HKBS1_RS01555	hypothetical protein	MTBK_RS01550	hypothetical protein	TBMG_RS01565	hypothetical protein	TBSG_RS01570	hypothetical protein
Rv0296c	sulfatase	AZ248_RS01950	sulfatase	RN09_0363	sulfatase	N054_RS12290	sulfatase	DKM16_RS02550	sulfatase	RN06_0374	sulfatase	MT49_RS01560	sulfatase	MT7199_RS01565	sulfatase	HKBT1_RS01560	sulfatase	HKBT2_RS01560	sulfatase	-	-	CFBS_RS01560	sulfatase	CFBR_RS01560	sulfatase	CCDC5180_RS01560	sulfatase	MT_RS01560	sulfatase	MTCTRI2_RS01580	sulfatase	M943_RS01570	sulfatase	J114_RS01575	sulfatase	TBFG_RS01575	sulfatase	RVBD_RS01560	sulfatase	Y980_RS01560	sulfatase	HKBS1_RS01560	sulfatase	MTBK_RS01555	sulfatase	TBMG_RS01570	sulfatase	TBSG_RS01575	sulfatase
Rv0297	PE-PGRS family protein PE_PGRS5	AZ248_RS01955	PE family protein	-	-	N054_RS12285	PE family protein	DKM16_RS02545	PE family protein	RN06_0375	hypothetical protein	MT49_RS01565	PE family protein	MT7199_RS01570	PE family protein	HKBT1_RS01565	PE family protein	HKBT2_RS01565	PE family protein	CCDC5079_RS01575	PE family protein	CFBS_RS01565	PE family protein	CFBR_RS01565	PE family protein	CCDC5180_RS01565	PE family protein	MT_RS01565	PE family protein	MTCTRI2_RS01585	PE family protein	M943_RS01575	PE family protein	J114_RS01580	PE family protein	TBFG_RS01580	PE family protein	RVBD_RS01565	PE family protein	Y980_RS01565	PE family protein	HKBS1_RS01565	PE family protein	MTBK_RS01560	PE family protein	-	-	TBSG_RS01580	PE family protein
Rv0298	antitoxin	AZ248_RS01960	ribbon-helix-helix protein, CopG family	RN09_0367	antitoxin	N054_RS12280	ribbon-helix-helix protein, CopG family	DKM16_RS02540	ribbon-helix-helix protein, CopG family	RN06_0376	antitoxin	MT49_RS01570	ribbon-helix-helix protein, CopG family	MT7199_RS01575	ribbon-helix-helix protein, CopG family	HKBT1_RS01570	ribbon-helix-helix protein, CopG family	HKBT2_RS01570	ribbon-helix-helix protein, CopG family	CCDC5079_RS01580	ribbon-helix-helix protein, CopG family	CFBS_RS01570	ribbon-helix-helix protein, CopG family	CFBR_RS01570	ribbon-helix-helix protein, CopG family	CCDC5180_RS01570	ribbon-helix-helix protein, CopG family	MT_RS01570	ribbon-helix-helix protein, CopG family	MTCTRI2_RS01590	ribbon-helix-helix protein, CopG family	M943_RS01580	ribbon-helix-helix protein, CopG family	J114_RS01585	ribbon-helix-helix protein, CopG family	TBFG_RS01585	ribbon-helix-helix protein, CopG family	RVBD_RS01570	ribbon-helix-helix protein, CopG family	Y980_RS01570	ribbon-helix-helix protein, CopG family	HKBS1_RS01570	ribbon-helix-helix protein, CopG family	MTBK_RS01565	ribbon-helix-helix protein, CopG family	TBMG_RS01580	ribbon-helix-helix protein, CopG family	TBSG_RS01585	ribbon-helix-helix protein, CopG family
Rv0299	toxin	AZ248_RS01965	toxin-antitoxin system toxin	RN09_0368	toxin	N054_RS12275	toxin-antitoxin system toxin	DKM16_RS02535	toxin-antitoxin system toxin	RN06_0377	toxin	MT49_RS01575	toxin-antitoxin system toxin	MT7199_RS01580	toxin-antitoxin system toxin	HKBT1_RS01575	toxin-antitoxin system toxin	HKBT2_RS01575	toxin-antitoxin system toxin	-	-	CFBS_RS01575	toxin-antitoxin system toxin	CFBR_RS01575	toxin-antitoxin system toxin	CCDC5180_RS01575	toxin-antitoxin system toxin	MT_RS01575	toxin-antitoxin system toxin	MTCTRI2_RS01595	toxin-antitoxin system toxin	M943_RS01585	toxin-antitoxin system toxin	J114_RS01590	toxin-antitoxin system toxin	TBFG_RS01590	toxin-antitoxin system toxin	RVBD_RS01575	toxin-antitoxin system toxin	Y980_RS01575	toxin-antitoxin system toxin	HKBS1_RS01575	toxin-antitoxin system toxin	MTBK_RS01570	toxin-antitoxin system toxin	TBMG_RS01585	toxin-antitoxin system toxin	TBSG_RS01590	toxin-antitoxin system toxin
Rv0300	antitoxin VapB2	AZ248_RS01970	type II toxin-antitoxin system antitoxin VapB2	RN09_0369	antitoxin VapB2	N054_RS12270	type II toxin-antitoxin system antitoxin VapB2	DKM16_RS02530	type II toxin-antitoxin system antitoxin VapB2	RN06_0378	antitoxin VapB2	MT49_RS01580	type II toxin-antitoxin system antitoxin VapB2	MT7199_RS01585	type II toxin-antitoxin system antitoxin VapB2	HKBT1_RS01580	type II toxin-antitoxin system antitoxin VapB2	HKBT2_RS01580	type II toxin-antitoxin system antitoxin VapB2	CCDC5079_RS01590	ribbon-helix-helix protein, CopG family	CFBS_RS01580	ribbon-helix-helix protein, CopG family	CFBR_RS01580	type II toxin-antitoxin system antitoxin VapB2	CCDC5180_RS01580	ribbon-helix-helix protein, CopG family	MT_RS01580	type II toxin-antitoxin system antitoxin VapB2	MTCTRI2_RS01600	type II toxin-antitoxin system antitoxin VapB2	M943_RS01590	type II toxin-antitoxin system antitoxin VapB2	J114_RS01595	type II toxin-antitoxin system antitoxin VapB2	TBFG_RS01595	ribbon-helix-helix protein, CopG family	RVBD_RS01580	ribbon-helix-helix protein, CopG family	Y980_RS01580	type II toxin-antitoxin system antitoxin VapB2	HKBS1_RS01580	type II toxin-antitoxin system antitoxin VapB2	MTBK_RS01575	type II toxin-antitoxin system antitoxin VapB2	TBMG_RS01590	ribbon-helix-helix protein, CopG family	TBSG_RS01595	ribbon-helix-helix protein, CopG family
Rv0301	ribonuclease VapC2	AZ248_RS01975	PIN domain nuclease	RN09_0370	ribonuclease VapC2	N054_RS12265	PIN domain nuclease	DKM16_RS02525	PIN domain nuclease	RN06_0379	ribonuclease VapC2	MT49_RS01585	PIN domain nuclease	MT7199_RS01590	PIN domain nuclease	HKBT1_RS01585	PIN domain nuclease	HKBT2_RS01585	PIN domain nuclease	CCDC5079_RS01595	PIN domain nuclease	CFBS_RS01585	PIN domain nuclease	CFBR_RS01585	PIN domain nuclease	CCDC5180_RS01585	PIN domain nuclease	MT_RS01585	PIN domain nuclease	MTCTRI2_RS01605	PIN domain nuclease	M943_RS01595	PIN domain nuclease	J114_RS01600	PIN domain nuclease	TBFG_RS01600	PIN domain nuclease	RVBD_RS01585	PIN domain nuclease	Y980_RS01585	PIN domain nuclease	HKBS1_RS01585	PIN domain nuclease	MTBK_RS01580	PIN domain nuclease	TBMG_RS01595	PIN domain nuclease	TBSG_RS01600	PIN domain nuclease
Rv0302	transcriptional regulator	AZ248_RS01980	TetR/AcrR family transcriptional regulator	RN09_0371	transcriptional regulator	N054_RS12260	TetR/AcrR family transcriptional regulator	DKM16_RS02520	TetR/AcrR family transcriptional regulator	RN06_0380	transcriptional regulator	MT49_RS01590	TetR/AcrR family transcriptional regulator	MT7199_RS01595	TetR/AcrR family transcriptional regulator	HKBT1_RS01590	TetR/AcrR family transcriptional regulator	HKBT2_RS01590	TetR/AcrR family transcriptional regulator	CCDC5079_RS01600	TetR/AcrR family transcriptional regulator	CFBS_RS01590	TetR/AcrR family transcriptional regulator	CFBR_RS01590	TetR/AcrR family transcriptional regulator	CCDC5180_RS01590	TetR/AcrR family transcriptional regulator	MT_RS01590	TetR/AcrR family transcriptional regulator	MTCTRI2_RS01610	TetR/AcrR family transcriptional regulator	M943_RS01600	TetR/AcrR family transcriptional regulator	J114_RS01605	TetR/AcrR family transcriptional regulator	TBFG_RS01605	TetR/AcrR family transcriptional regulator	RVBD_RS01590	TetR/AcrR family transcriptional regulator	Y980_RS01590	TetR/AcrR family transcriptional regulator	HKBS1_RS01590	TetR/AcrR family transcriptional regulator	MTBK_RS01585	TetR/AcrR family transcriptional regulator	TBMG_RS01600	TetR/AcrR family transcriptional regulator	TBSG_RS01605	TetR/AcrR family transcriptional regulator
Rv0303	dehydrogenase/reductase	AZ248_RS01985	SDR family NAD(P)-dependent oxidoreductase	RN09_0372	dehydrogenase/reductase	N054_RS12255	SDR family NAD(P)-dependent oxidoreductase	DKM16_RS02515	SDR family NAD(P)-dependent oxidoreductase	RN06_0381	dehydrogenase/reductase	MT49_RS01595	SDR family NAD(P)-dependent oxidoreductase	MT7199_RS01600	SDR family NAD(P)-dependent oxidoreductase	HKBT1_RS01595	SDR family NAD(P)-dependent oxidoreductase	HKBT2_RS01595	SDR family NAD(P)-dependent oxidoreductase	CCDC5079_RS01605	SDR family NAD(P)-dependent oxidoreductase	CFBS_RS01595	SDR family NAD(P)-dependent oxidoreductase	CFBR_RS01595	SDR family NAD(P)-dependent oxidoreductase	CCDC5180_RS01595	SDR family NAD(P)-dependent oxidoreductase	MT_RS01595	SDR family NAD(P)-dependent oxidoreductase	MTCTRI2_RS01615	SDR family NAD(P)-dependent oxidoreductase	M943_RS01605	SDR family NAD(P)-dependent oxidoreductase	J114_RS01610	SDR family NAD(P)-dependent oxidoreductase	TBFG_RS01610	SDR family NAD(P)-dependent oxidoreductase	RVBD_RS01595	SDR family NAD(P)-dependent oxidoreductase	Y980_RS01595	SDR family NAD(P)-dependent oxidoreductase	HKBS1_RS01595	SDR family NAD(P)-dependent oxidoreductase	MTBK_RS01590	SDR family NAD(P)-dependent oxidoreductase	TBMG_RS01605	SDR family NAD(P)-dependent oxidoreductase	TBSG_RS01610	SDR family NAD(P)-dependent oxidoreductase
Rv0304c	PPE family protein PPE5	-	-	RN09_0377	PPE family protein PPE5	-	-	DKM16_RS02510	PPE family protein	RN06_0382	PPE family protein PPE5	MT49_RS01600	PPE family protein	MT7199_RS01605	PPE family protein	HKBT1_RS01600	PPE family protein	HKBT2_RS01600	PPE family protein	-	-	CFBS_RS01600	PPE family protein	CFBR_RS01600	PPE family protein	CCDC5180_RS01600	PPE family protein	MT_RS01600	PPE family protein	MTCTRI2_RS01620	PPE family protein	M943_RS01610	PPE family protein	J114_RS01615	PPE family protein	TBFG_RS01615	PPE family protein	-	-	-	-	HKBS1_RS01600	PPE family protein	MTBK_RS01595	PPE family protein	TBMG_RS01610	PPE family protein	TBSG_RS01615	PPE family protein
Rv0305c	PPE family protein PPE6	-	-	-	-	-	-	-	-	RN06_0384	PPE family protein PPE6	-	-	-	-	-	-	-	-	-	-	-	-	-	-	-	-	-	-	-	-	-	-	-	-	-	-	-	-	-	-	-	-	-	-	-	-	-	-
Rv0306	oxidoreductase	AZ248_RS02005	5,6-dimethylbenzimidazole synthase	RN09_0380	oxidoreductase	N054_RS12240	5,6-dimethylbenzimidazole synthase	DKM16_RS02500	5,6-dimethylbenzimidazole synthase	RN06_0386	oxidoreductase	MT49_RS01605	5,6-dimethylbenzimidazole synthase	MT7199_RS01610	5,6-dimethylbenzimidazole synthase	HKBT1_RS01605	5,6-dimethylbenzimidazole synthase	HKBT2_RS01605	5,6-dimethylbenzimidazole synthase	CCDC5079_RS01620	5,6-dimethylbenzimidazole synthase	CFBS_RS01605	5,6-dimethylbenzimidazole synthase	CFBR_RS01605	5,6-dimethylbenzimidazole synthase	CCDC5180_RS01605	5,6-dimethylbenzimidazole synthase	MT_RS01605	5,6-dimethylbenzimidazole synthase	MTCTRI2_RS01625	5,6-dimethylbenzimidazole synthase	M943_RS01615	5,6-dimethylbenzimidazole synthase	J114_RS01620	5,6-dimethylbenzimidazole synthase	TBFG_RS01620	5,6-dimethylbenzimidazole synthase	RVBD_RS01615	5,6-dimethylbenzimidazole synthase	Y980_RS01615	5,6-dimethylbenzimidazole synthase	HKBS1_RS01605	5,6-dimethylbenzimidazole synthase	MTBK_RS01600	5,6-dimethylbenzimidazole synthase	TBMG_RS01615	5,6-dimethylbenzimidazole synthase	TBSG_RS01620	5,6-dimethylbenzimidazole synthase
Rv0307c	hypothetical protein	AZ248_RS02010	hypothetical protein	RN09_0381	hypothetical protein	N054_RS12235	hypothetical protein	DKM16_RS02495	hypothetical protein	RN06_0387	hypothetical protein	MT49_RS01610	hypothetical protein	MT7199_RS01615	hypothetical protein	HKBT1_RS01610	hypothetical protein	HKBT2_RS01610	hypothetical protein	CCDC5079_RS01625	hypothetical protein	CFBS_RS01610	hypothetical protein	CFBR_RS01610	hypothetical protein	CCDC5180_RS01610	hypothetical protein	MT_RS01610	hypothetical protein	MTCTRI2_RS01630	hypothetical protein	M943_RS01620	hypothetical protein	J114_RS01625	hypothetical protein	TBFG_RS01625	hypothetical protein	RVBD_RS01620	hypothetical protein	Y980_RS01620	hypothetical protein	HKBS1_RS01610	hypothetical protein	MTBK_RS01605	hypothetical protein	TBMG_RS01620	hypothetical protein	TBSG_RS01625	hypothetical protein
Rv0308	integral membrane protein	AZ248_RS02015	phosphatase PAP2 family protein	RN09_0382	integral membrane protein	N054_RS12230	phosphatase PAP2 family protein	DKM16_RS02490	phosphatase PAP2 family protein	RN06_0388	integral membrane protein	MT49_RS01615	phosphatase PAP2 family protein	MT7199_RS01620	phosphatase PAP2 family protein	HKBT1_RS01615	phosphatase PAP2 family protein	HKBT2_RS01615	phosphatase PAP2 family protein	CCDC5079_RS01630	phosphatase PAP2 family protein	CFBS_RS01615	phosphatase PAP2 family protein	CFBR_RS01615	phosphatase PAP2 family protein	CCDC5180_RS01615	phosphatase PAP2 family protein	MT_RS01615	phosphatase PAP2 family protein	MTCTRI2_RS01635	phosphatase PAP2 family protein	M943_RS01625	phosphatase PAP2 family protein	J114_RS01630	phosphatase PAP2 family protein	TBFG_RS01630	phosphatase PAP2 family protein	RVBD_RS01625	phosphatase PAP2 family protein	Y980_RS01625	phosphatase PAP2 family protein	HKBS1_RS01615	phosphatase PAP2 family protein	MTBK_RS01610	phosphatase PAP2 family protein	TBMG_RS01625	phosphatase PAP2 family protein	TBSG_RS01630	phosphatase PAP2 family protein
Rv0309	hypothetical protein	AZ248_RS02020	L,D-transpeptidase	RN09_0383	hypothetical protein	N054_RS12225	L,D-transpeptidase	DKM16_RS02485	L,D-transpeptidase	RN06_0389	hypothetical protein	MT49_RS01620	L,D-transpeptidase	MT7199_RS01625	L,D-transpeptidase	HKBT1_RS01620	L,D-transpeptidase	HKBT2_RS01620	L,D-transpeptidase	CCDC5079_RS01635	L,D-transpeptidase	CFBS_RS01620	L,D-transpeptidase	CFBR_RS01620	L,D-transpeptidase	CCDC5180_RS01620	L,D-transpeptidase	MT_RS01620	L,D-transpeptidase	MTCTRI2_RS01640	L,D-transpeptidase	M943_RS01630	L,D-transpeptidase	J114_RS01635	L,D-transpeptidase	TBFG_RS01635	L,D-transpeptidase	RVBD_RS01630	L,D-transpeptidase	Y980_RS01630	L,D-transpeptidase	HKBS1_RS01620	L,D-transpeptidase	MTBK_RS01615	L,D-transpeptidase	TBMG_RS01630	L,D-transpeptidase	TBSG_RS01635	L,D-transpeptidase
Rv0310c	hypothetical protein	AZ248_RS02025	nuclear transport factor 2 family protein	RN09_0384	hypothetical protein	N054_RS12220	nuclear transport factor 2 family protein	DKM16_RS02480	nuclear transport factor 2 family protein	RN06_0390	hypothetical protein	MT49_RS01625	nuclear transport factor 2 family protein	MT7199_RS01630	nuclear transport factor 2 family protein	HKBT1_RS01625	nuclear transport factor 2 family protein	HKBT2_RS01625	nuclear transport factor 2 family protein	CCDC5079_RS01640	nuclear transport factor 2 family protein	CFBS_RS01625	nuclear transport factor 2 family protein	CFBR_RS01625	nuclear transport factor 2 family protein	CCDC5180_RS01625	nuclear transport factor 2 family protein	MT_RS01625	nuclear transport factor 2 family protein	MTCTRI2_RS01645	nuclear transport factor 2 family protein	M943_RS01635	nuclear transport factor 2 family protein	J114_RS01640	nuclear transport factor 2 family protein	TBFG_RS01640	nuclear transport factor 2 family protein	RVBD_RS01635	nuclear transport factor 2 family protein	Y980_RS01635	nuclear transport factor 2 family protein	HKBS1_RS01625	nuclear transport factor 2 family protein	MTBK_RS01620	nuclear transport factor 2 family protein	TBMG_RS01635	nuclear transport factor 2 family protein	TBSG_RS01640	nuclear transport factor 2 family protein
Rv0311	hypothetical protein	AZ248_RS02030	hypothetical protein	RN09_0385	hypothetical protein	N054_RS12215	hypothetical protein	DKM16_RS02475	hypothetical protein	RN06_0391	hypothetical protein	MT49_RS01630	hypothetical protein	MT7199_RS01635	hypothetical protein	HKBT1_RS01630	hypothetical protein	HKBT2_RS01630	hypothetical protein	CCDC5079_RS01645	hypothetical protein	CFBS_RS01630	hypothetical protein	CFBR_RS01630	hypothetical protein	CCDC5180_RS01630	hypothetical protein	MT_RS01630	hypothetical protein	MTCTRI2_RS01650	hypothetical protein	M943_RS01640	hypothetical protein	J114_RS01645	hypothetical protein	TBFG_RS01645	hypothetical protein	RVBD_RS01640	hypothetical protein	Y980_RS01640	hypothetical protein	HKBS1_RS01630	hypothetical protein	MTBK_RS01625	hypothetical protein	TBMG_RS01640	hypothetical protein	TBSG_RS01645	hypothetical protein
Rv0312	hypothetical protein	AZ248_RS02035	Hsp70 family protein	RN09_0386	hypothetical protein	N054_RS12210	Hsp70 family protein	DKM16_RS02470	Hsp70 family protein	RN06_0392	hypothetical protein	MT49_RS01635	Hsp70 family protein	MT7199_RS01640	Hsp70 family protein	HKBT1_RS01635	Hsp70 family protein	HKBT2_RS01635	Hsp70 family protein	CCDC5079_RS01650	Hsp70 family protein	CFBS_RS01635	Hsp70 family protein	CFBR_RS01635	Hsp70 family protein	CCDC5180_RS01635	Hsp70 family protein	MT_RS01635	Hsp70 family protein	MTCTRI2_RS01655	Hsp70 family protein	M943_RS01645	Hsp70 family protein	J114_RS01650	Hsp70 family protein	TBFG_RS01650	Hsp70 family protein	RVBD_RS01645	Hsp70 family protein	Y980_RS01645	Hsp70 family protein	HKBS1_RS01635	Hsp70 family protein	MTBK_RS01630	Hsp70 family protein	TBMG_RS01645	Hsp70 family protein	TBSG_RS01650	Hsp70 family protein
Rv0313	hypothetical protein	AZ248_RS02040	hypothetical protein	RN09_0388	hypothetical protein	N054_RS12205	hypothetical protein	DKM16_RS02465	hypothetical protein	RN06_0393	hypothetical protein	MT49_RS01640	hypothetical protein	MT7199_RS01645	hypothetical protein	HKBT1_RS01640	hypothetical protein	HKBT2_RS01640	hypothetical protein	CCDC5079_RS01655	hypothetical protein	CFBS_RS01640	hypothetical protein	CFBR_RS01640	hypothetical protein	CCDC5180_RS01640	hypothetical protein	MT_RS01640	hypothetical protein	MTCTRI2_RS01660	hypothetical protein	M943_RS01650	hypothetical protein	J114_RS01655	hypothetical protein	TBFG_RS01655	hypothetical protein	RVBD_RS01650	hypothetical protein	Y980_RS01650	hypothetical protein	HKBS1_RS01640	hypothetical protein	MTBK_RS01635	hypothetical protein	TBMG_RS01650	hypothetical protein	TBSG_RS01655	hypothetical protein
Rv0314c	membrane protein	AZ248_RS02045	DUF3060 domain-containing protein	RN09_0389	membrane protein	N054_RS12200	DUF3060 domain-containing protein	DKM16_RS02460	DUF3060 domain-containing protein	RN06_0394	membrane protein	MT49_RS01645	DUF3060 domain-containing protein	MT7199_RS01650	DUF3060 domain-containing protein	HKBT1_RS01645	DUF3060 domain-containing protein	HKBT2_RS01645	DUF3060 domain-containing protein	CCDC5079_RS01660	DUF3060 domain-containing protein	CFBS_RS01645	DUF3060 domain-containing protein	CFBR_RS01645	DUF3060 domain-containing protein	CCDC5180_RS01645	DUF3060 domain-containing protein	-	-	MTCTRI2_RS01665	DUF3060 domain-containing protein	M943_RS01655	DUF3060 domain-containing protein	J114_RS01660	DUF3060 domain-containing protein	TBFG_RS01660	DUF3060 domain-containing protein	RVBD_RS01655	DUF3060 domain-containing protein	Y980_RS01655	DUF3060 domain-containing protein	HKBS1_RS01645	DUF3060 domain-containing protein	MTBK_RS01640	DUF3060 domain-containing protein	TBMG_RS01655	DUF3060 domain-containing protein	TBSG_RS01660	DUF3060 domain-containing protein
Rv0315	beta-1,3-glucanase	AZ248_RS02050	family 16 glycosylhydrolase	RN09_0390	beta-1,3-glucanase	N054_RS12195	family 16 glycosylhydrolase	DKM16_RS02455	family 16 glycosylhydrolase	RN06_0395	beta-1,3-glucanase	MT49_RS01650	family 16 glycosylhydrolase	MT7199_RS01655	family 16 glycosylhydrolase	HKBT1_RS01650	family 16 glycosylhydrolase	HKBT2_RS01650	family 16 glycosylhydrolase	CCDC5079_RS01665	family 16 glycosylhydrolase	CFBS_RS01650	family 16 glycosylhydrolase	CFBR_RS01650	family 16 glycosylhydrolase	CCDC5180_RS01650	family 16 glycosylhydrolase	MT_RS01650	family 16 glycosylhydrolase	MTCTRI2_RS01670	family 16 glycosylhydrolase	M943_RS01660	family 16 glycosylhydrolase	J114_RS01665	family 16 glycosylhydrolase	TBFG_RS01665	family 16 glycosylhydrolase	RVBD_RS01660	family 16 glycosylhydrolase	Y980_RS01660	family 16 glycosylhydrolase	HKBS1_RS01650	family 16 glycosylhydrolase	MTBK_RS01645	family 16 glycosylhydrolase	TBMG_RS01660	family 16 glycosylhydrolase	TBSG_RS01665	family 16 glycosylhydrolase
Rv0316	muconolactone isomerase	AZ248_RS02055	muconolactone isomerase	RN09_0391	muconolactone isomerase	N054_RS12190	muconolactone isomerase	DKM16_RS02450	muconolactone isomerase	RN06_0396	muconolactone isomerase	MT49_RS01655	muconolactone isomerase	MT7199_RS01660	muconolactone isomerase	HKBT1_RS01655	muconolactone isomerase	HKBT2_RS01655	muconolactone isomerase	CCDC5079_RS01670	muconolactone isomerase	CFBS_RS01655	muconolactone isomerase	CFBR_RS01655	muconolactone isomerase	CCDC5180_RS01655	muconolactone isomerase	MT_RS01655	muconolactone isomerase	MTCTRI2_RS01675	muconolactone isomerase	M943_RS01665	muconolactone isomerase	J114_RS01670	muconolactone isomerase	TBFG_RS01670	muconolactone isomerase	RVBD_RS01665	muconolactone isomerase	Y980_RS01665	muconolactone isomerase	HKBS1_RS01655	muconolactone isomerase	MTBK_RS01650	muconolactone isomerase	TBMG_RS01665	muconolactone isomerase	TBSG_RS01670	muconolactone isomerase
Rv0317c	glycerophosphoryl diester phosphodiesterase GlpQ	AZ248_RS02060	glycerophosphodiester phosphodiesterase	RN09_0392	glycerophosphoryl diester phosphodiesterase GlpQ	N054_RS12185	glycerophosphodiester phosphodiesterase	DKM16_RS02445	glycerophosphodiester phosphodiesterase	RN06_0397	glycerophosphoryl diester phosphodiesterase GlpQ	MT49_RS01660	glycerophosphodiester phosphodiesterase	MT7199_RS01665	glycerophosphodiester phosphodiesterase	HKBT1_RS01660	glycerophosphodiester phosphodiesterase	HKBT2_RS01660	glycerophosphodiester phosphodiesterase	CCDC5079_RS01675	glycerophosphodiester phosphodiesterase	CFBS_RS01660	glycerophosphodiester phosphodiesterase	CFBR_RS01660	glycerophosphodiester phosphodiesterase	CCDC5180_RS01660	glycerophosphodiester phosphodiesterase	MT_RS01660	glycerophosphodiester phosphodiesterase	MTCTRI2_RS01680	glycerophosphodiester phosphodiesterase	M943_RS01670	glycerophosphodiester phosphodiesterase	J114_RS01675	glycerophosphodiester phosphodiesterase	TBFG_RS01675	glycerophosphodiester phosphodiesterase	RVBD_RS01670	glycerophosphodiester phosphodiesterase	Y980_RS01670	glycerophosphodiester phosphodiesterase	HKBS1_RS01660	glycerophosphodiester phosphodiesterase	MTBK_RS01655	glycerophosphodiester phosphodiesterase	TBMG_RS01670	glycerophosphodiester phosphodiesterase	TBSG_RS01675	glycerophosphodiester phosphodiesterase
Rv0318c	integral membrane protein	AZ248_RS02070	ZIP family metal transporter	RN09_0393	integral membrane protein	N054_RS12175	ZIP family metal transporter	DKM16_RS02435	ZIP family metal transporter	RN06_0398	integral membrane protein	MT49_RS01670	ZIP family metal transporter	MT7199_RS01675	ZIP family metal transporter	HKBT1_RS01670	ZIP family metal transporter	HKBT2_RS01670	ZIP family metal transporter	CCDC5079_RS01685	ZIP family metal transporter	CFBS_RS01670	ZIP family metal transporter	CFBR_RS01670	ZIP family metal transporter	CCDC5180_RS01670	ZIP family metal transporter	MT_RS01670	ZIP family metal transporter	MTCTRI2_RS01690	ZIP family metal transporter	M943_RS01680	ZIP family metal transporter	J114_RS01685	ZIP family metal transporter	TBFG_RS01685	ZIP family metal transporter	RVBD_RS01680	ZIP family metal transporter	Y980_RS01680	ZIP family metal transporter	HKBS1_RS01670	ZIP family metal transporter	MTBK_RS01665	ZIP family metal transporter	TBMG_RS01680	ZIP family metal transporter	TBSG_RS01685	ZIP family metal transporter
Rv0319	pyrrolidone-carboxylate peptidase	AZ248_RS02075	pyroglutamyl-peptidase I	RN09_0395	pyrrolidone-carboxylate peptidase	N054_RS12170	pyroglutamyl-peptidase I	DKM16_RS02430	pyroglutamyl-peptidase I	RN06_0399	pyrrolidone-carboxylate peptidase	MT49_RS01675	pyroglutamyl-peptidase I	MT7199_RS01680	pyroglutamyl-peptidase I	HKBT1_RS01675	pyroglutamyl-peptidase I	HKBT2_RS01675	pyroglutamyl-peptidase I	CCDC5079_RS01690	pyroglutamyl-peptidase I	CFBS_RS01675	pyroglutamyl-peptidase I	CFBR_RS01675	pyroglutamyl-peptidase I	CCDC5180_RS01675	pyroglutamyl-peptidase I	MT_RS01675	pyroglutamyl-peptidase I	MTCTRI2_RS01695	pyroglutamyl-peptidase I	M943_RS01685	pyroglutamyl-peptidase I	J114_RS01690	pyroglutamyl-peptidase I	TBFG_RS01690	pyroglutamyl-peptidase I	RVBD_RS01685	pyroglutamyl-peptidase I	Y980_RS01685	pyroglutamyl-peptidase I	HKBS1_RS01675	pyroglutamyl-peptidase I	MTBK_RS01670	pyroglutamyl-peptidase I	TBMG_RS01685	pyroglutamyl-peptidase I	TBSG_RS01690	pyroglutamyl-peptidase I
Rv0320	hypothetical protein	AZ248_RS02080	hypothetical protein	RN09_0396	hypothetical protein	N054_RS12165	hypothetical protein	DKM16_RS02425	hypothetical protein	RN06_0400	hypothetical protein	MT49_RS01680	hypothetical protein	MT7199_RS01685	hypothetical protein	HKBT1_RS01680	hypothetical protein	HKBT2_RS01680	hypothetical protein	CCDC5079_RS01695	hypothetical protein	CFBS_RS01680	hypothetical protein	CFBR_RS01680	hypothetical protein	CCDC5180_RS01680	hypothetical protein	MT_RS01680	hypothetical protein	MTCTRI2_RS01700	hypothetical protein	M943_RS01690	hypothetical protein	J114_RS01695	hypothetical protein	TBFG_RS01695	hypothetical protein	RVBD_RS01690	hypothetical protein	Y980_RS01690	hypothetical protein	HKBS1_RS01680	hypothetical protein	MTBK_RS01675	hypothetical protein	TBMG_RS01690	hypothetical protein	TBSG_RS01695	hypothetical protein
Rv0321	deoxycytidine triphosphate deaminase	AZ248_RS02085	dCTP deaminase	RN09_0397	deoxycytidine triphosphate deaminase	N054_RS12160	dCTP deaminase	DKM16_RS02420	dCTP deaminase	RN06_0401	deoxycytidine triphosphate deaminase	MT49_RS01685	dCTP deaminase	MT7199_RS01690	dCTP deaminase	HKBT1_RS01685	dCTP deaminase	HKBT2_RS01685	dCTP deaminase	CCDC5079_RS01700	dCTP deaminase	CFBS_RS01685	dCTP deaminase	CFBR_RS01685	dCTP deaminase	CCDC5180_RS01685	dCTP deaminase	MT_RS01685	dCTP deaminase	MTCTRI2_RS01705	dCTP deaminase	M943_RS01695	dCTP deaminase	J114_RS01700	dCTP deaminase	TBFG_RS01700	dCTP deaminase	RVBD_RS01695	dCTP deaminase	Y980_RS01695	dCTP deaminase	HKBS1_RS01685	dCTP deaminase	MTBK_RS01680	dCTP deaminase	TBMG_RS01695	dCTP deaminase	TBSG_RS01700	dCTP deaminase
Rv0322	UDP-glucose 6-dehydrogenase UdgA	AZ248_RS02090	UDP-glucose/GDP-mannose dehydrogenase family protein	RN09_0399	UDP-glucose 6-dehydrogenase UdgA	N054_RS12155	UDP-glucose/GDP-mannose dehydrogenase family protein	DKM16_RS02415	UDP-glucose/GDP-mannose dehydrogenase family protein	RN06_0402	UDP-glucose 6-dehydrogenase UdgA	MT49_RS01690	UDP-glucose/GDP-mannose dehydrogenase family protein	MT7199_RS01695	UDP-glucose/GDP-mannose dehydrogenase family protein	HKBT1_RS01690	UDP-glucose/GDP-mannose dehydrogenase family protein	HKBT2_RS01690	UDP-glucose/GDP-mannose dehydrogenase family protein	CCDC5079_RS01705	UDP-glucose/GDP-mannose dehydrogenase family protein	CFBS_RS01690	UDP-glucose/GDP-mannose dehydrogenase family protein	CFBR_RS01690	UDP-glucose/GDP-mannose dehydrogenase family protein	CCDC5180_RS01690	UDP-glucose/GDP-mannose dehydrogenase family protein	MT_RS01690	UDP-glucose/GDP-mannose dehydrogenase family protein	MTCTRI2_RS01710	UDP-glucose/GDP-mannose dehydrogenase family protein	M943_RS01700	UDP-glucose/GDP-mannose dehydrogenase family protein	J114_RS01705	UDP-glucose/GDP-mannose dehydrogenase family protein	TBFG_RS01705	UDP-glucose/GDP-mannose dehydrogenase family protein	RVBD_RS01700	UDP-glucose/GDP-mannose dehydrogenase family protein	Y980_RS01700	UDP-glucose/GDP-mannose dehydrogenase family protein	HKBS1_RS01690	UDP-glucose/GDP-mannose dehydrogenase family protein	MTBK_RS01685	UDP-glucose/GDP-mannose dehydrogenase family protein	TBMG_RS01700	UDP-glucose/GDP-mannose dehydrogenase family protein	TBSG_RS01705	UDP-glucose/GDP-mannose dehydrogenase family protein
Rv0323c	hypothetical protein	AZ248_RS02095	PIG-L family deacetylase	RN09_0401	hypothetical protein	N054_RS12150	PIG-L family deacetylase	DKM16_RS02410	PIG-L family deacetylase	RN06_0403	hypothetical protein	MT49_RS01695	PIG-L family deacetylase	MT7199_RS01700	PIG-L family deacetylase	HKBT1_RS01695	PIG-L family deacetylase	HKBT2_RS01695	PIG-L family deacetylase	CCDC5079_RS01710	PIG-L family deacetylase	CFBS_RS01695	PIG-L family deacetylase	CFBR_RS01695	PIG-L family deacetylase	CCDC5180_RS01695	PIG-L family deacetylase	MT_RS01695	PIG-L family deacetylase	MTCTRI2_RS01715	PIG-L family deacetylase	M943_RS01705	PIG-L family deacetylase	J114_RS01710	PIG-L family deacetylase	TBFG_RS01710	PIG-L family deacetylase	RVBD_RS01705	PIG-L family deacetylase	Y980_RS01705	PIG-L family deacetylase	HKBS1_RS01695	PIG-L family deacetylase	MTBK_RS01690	PIG-L family deacetylase	TBMG_RS01705	PIG-L family deacetylase	TBSG_RS01710	PIG-L family deacetylase
Rv0324	transcriptional regulator	AZ248_RS02100	metalloregulator ArsR/SmtB family transcription factor	RN09_0402	transcriptional regulator	N054_RS12145	metalloregulator ArsR/SmtB family transcription factor	DKM16_RS02405	metalloregulator ArsR/SmtB family transcription factor	RN06_0404	transcriptional regulator	MT49_RS01700	metalloregulator ArsR/SmtB family transcription factor	MT7199_RS01705	metalloregulator ArsR/SmtB family transcription factor	HKBT1_RS01700	metalloregulator ArsR/SmtB family transcription factor	HKBT2_RS01700	metalloregulator ArsR/SmtB family transcription factor	CCDC5079_RS01715	metalloregulator ArsR/SmtB family transcription factor	CFBS_RS01700	metalloregulator ArsR/SmtB family transcription factor	CFBR_RS01700	metalloregulator ArsR/SmtB family transcription factor	CCDC5180_RS01700	metalloregulator ArsR/SmtB family transcription factor	MT_RS01700	metalloregulator ArsR/SmtB family transcription factor	MTCTRI2_RS01720	metalloregulator ArsR/SmtB family transcription factor	M943_RS01710	metalloregulator ArsR/SmtB family transcription factor	J114_RS01715	metalloregulator ArsR/SmtB family transcription factor	TBFG_RS01715	metalloregulator ArsR/SmtB family transcription factor	RVBD_RS01710	metalloregulator ArsR/SmtB family transcription factor	Y980_RS01710	metalloregulator ArsR/SmtB family transcription factor	HKBS1_RS01700	metalloregulator ArsR/SmtB family transcription factor	MTBK_RS01695	metalloregulator ArsR/SmtB family transcription factor	TBMG_RS01710	metalloregulator ArsR/SmtB family transcription factor	TBSG_RS01715	metalloregulator ArsR/SmtB family transcription factor
Rv0325	hypothetical protein	-	-	-	-	-	-	-	-	-	-	-	-	MT7199_RS01710	hypothetical protein	-	-	-	-	-	-	-	-	-	-	-	-	MT_RS01705	hypothetical protein	MTCTRI2_RS01725	hypothetical protein	-	-	-	-	TBFG_RS01720	hypothetical protein	RVBD_RS01715	hypothetical protein	Y980_RS01715	hypothetical protein	-	-	-	-	TBMG_RS01715	hypothetical protein	TBSG_RS01720	hypothetical protein
Rv0326	hypothetical protein	AZ248_RS02105	class I SAM-dependent methyltransferase	RN09_0403	hypothetical protein	N054_RS0104630	class I SAM-dependent methyltransferase	DKM16_RS02400	class I SAM-dependent methyltransferase	RN06_0405	hypothetical protein	MT49_RS01705	class I SAM-dependent methyltransferase	MT7199_RS01715	class I SAM-dependent methyltransferase	HKBT1_RS01705	class I SAM-dependent methyltransferase	HKBT2_RS01705	class I SAM-dependent methyltransferase	CCDC5079_RS01720	class I SAM-dependent methyltransferase	CFBS_RS01705	class I SAM-dependent methyltransferase	CFBR_RS01705	class I SAM-dependent methyltransferase	CCDC5180_RS01705	class I SAM-dependent methyltransferase	MT_RS01710	class I SAM-dependent methyltransferase	MTCTRI2_RS01730	class I SAM-dependent methyltransferase	M943_RS01715	class I SAM-dependent methyltransferase	J114_RS01720	class I SAM-dependent methyltransferase	TBFG_RS01725	class I SAM-dependent methyltransferase	RVBD_RS01720	class I SAM-dependent methyltransferase	Y980_RS01720	class I SAM-dependent methyltransferase	HKBS1_RS01705	class I SAM-dependent methyltransferase	MTBK_RS01700	class I SAM-dependent methyltransferase	TBMG_RS01720	class I SAM-dependent methyltransferase	TBSG_RS01725	class I SAM-dependent methyltransferase
Rv0327c	cytochrome P450 Cyp135A1	AZ248_RS02110	cytochrome P450	RN09_0404	cytochrome P450 Cyp135A1	N054_RS12140	cytochrome P450	DKM16_RS02395	cytochrome P450	RN06_0406	cytochrome P450 Cyp135A1	MT49_RS01710	cytochrome P450	MT7199_RS01720	cytochrome P450	HKBT1_RS01710	cytochrome P450	HKBT2_RS01710	cytochrome P450	CCDC5079_RS01725	cytochrome P450	CFBS_RS01710	cytochrome P450	CFBR_RS01710	cytochrome P450	CCDC5180_RS01710	cytochrome P450	MT_RS01715	cytochrome P450	MTCTRI2_RS01735	cytochrome P450	M943_RS01720	cytochrome P450	J114_RS01725	cytochrome P450	TBFG_RS01730	cytochrome P450	RVBD_RS01725	cytochrome P450	Y980_RS01725	cytochrome P450	HKBS1_RS01710	cytochrome P450	MTBK_RS01705	cytochrome P450	TBMG_RS01725	cytochrome P450	TBSG_RS01730	cytochrome P450
Rv0328	transcriptional regulator	AZ248_RS02115	TetR/AcrR family transcriptional regulator	RN09_0405	transcriptional regulator	N054_RS12135	TetR/AcrR family transcriptional regulator	DKM16_RS02390	TetR/AcrR family transcriptional regulator	RN06_0407	transcriptional regulator	MT49_RS01715	TetR/AcrR family transcriptional regulator	MT7199_RS01725	TetR/AcrR family transcriptional regulator	HKBT1_RS01715	TetR/AcrR family transcriptional regulator	HKBT2_RS01715	TetR/AcrR family transcriptional regulator	CCDC5079_RS01730	TetR/AcrR family transcriptional regulator	CFBS_RS01715	TetR/AcrR family transcriptional regulator	CFBR_RS01715	TetR/AcrR family transcriptional regulator	CCDC5180_RS01715	TetR/AcrR family transcriptional regulator	MT_RS01720	TetR/AcrR family transcriptional regulator	MTCTRI2_RS01740	TetR/AcrR family transcriptional regulator	M943_RS01725	TetR/AcrR family transcriptional regulator	J114_RS01730	TetR/AcrR family transcriptional regulator	TBFG_RS01735	TetR/AcrR family transcriptional regulator	RVBD_RS01730	TetR/AcrR family transcriptional regulator	Y980_RS01730	TetR/AcrR family transcriptional regulator	HKBS1_RS01715	TetR/AcrR family transcriptional regulator	MTBK_RS01710	TetR/AcrR family transcriptional regulator	TBMG_RS01730	TetR/AcrR family transcriptional regulator	TBSG_RS01735	TetR/AcrR family transcriptional regulator
Rv0329c	hypothetical protein	-	-	RN09_0406	hypothetical protein	N054_RS12130	class I SAM-dependent methyltransferase	DKM16_RS02385	class I SAM-dependent methyltransferase	RN06_0408	hypothetical protein	MT49_RS01720	class I SAM-dependent methyltransferase	MT7199_RS01730	class I SAM-dependent methyltransferase	HKBT1_RS01720	class I SAM-dependent methyltransferase	HKBT2_RS01720	class I SAM-dependent methyltransferase	CCDC5079_RS01735	class I SAM-dependent methyltransferase	CFBS_RS01720	class I SAM-dependent methyltransferase	CFBR_RS01720	class I SAM-dependent methyltransferase	CCDC5180_RS01720	class I SAM-dependent methyltransferase	MT_RS01725	class I SAM-dependent methyltransferase	MTCTRI2_RS01745	class I SAM-dependent methyltransferase	M943_RS01730	class I SAM-dependent methyltransferase	J114_RS01735	class I SAM-dependent methyltransferase	TBFG_RS01740	class I SAM-dependent methyltransferase	RVBD_RS01735	class I SAM-dependent methyltransferase	Y980_RS01735	class I SAM-dependent methyltransferase	HKBS1_RS01720	class I SAM-dependent methyltransferase	MTBK_RS01715	class I SAM-dependent methyltransferase	TBMG_RS01735	class I SAM-dependent methyltransferase	TBSG_RS01740	class I SAM-dependent methyltransferase
Rv0330c	hypothetical protein	AZ248_RS02125	TetR/AcrR family transcriptional regulator	RN09_0407	hypothetical protein	N054_RS12125	TetR/AcrR family transcriptional regulator	DKM16_RS02380	TetR/AcrR family transcriptional regulator	RN06_0409	hypothetical protein	MT49_RS01725	TetR/AcrR family transcriptional regulator	MT7199_RS01735	TetR/AcrR family transcriptional regulator	HKBT1_RS01725	TetR/AcrR family transcriptional regulator	HKBT2_RS01725	TetR/AcrR family transcriptional regulator	CCDC5079_RS01740	TetR/AcrR family transcriptional regulator	CFBS_RS01725	TetR/AcrR family transcriptional regulator	CFBR_RS01725	TetR/AcrR family transcriptional regulator	CCDC5180_RS01725	TetR/AcrR family transcriptional regulator	MT_RS01730	TetR/AcrR family transcriptional regulator	MTCTRI2_RS01750	TetR/AcrR family transcriptional regulator	M943_RS01735	TetR/AcrR family transcriptional regulator	J114_RS01740	TetR/AcrR family transcriptional regulator	TBFG_RS01745	TetR/AcrR family transcriptional regulator	RVBD_RS01740	TetR/AcrR family transcriptional regulator	Y980_RS01740	TetR/AcrR family transcriptional regulator	HKBS1_RS01725	TetR/AcrR family transcriptional regulator	MTBK_RS01720	TetR/AcrR family transcriptional regulator	TBMG_RS01740	TetR/AcrR family transcriptional regulator	TBSG_RS01745	TetR/AcrR family transcriptional regulator
Rv0331	dehydrogenase/reductase	AZ248_RS02130	NAD(P)/FAD-dependent oxidoreductase	RN09_0408	dehydrogenase/reductase	N054_RS12120	NAD(P)/FAD-dependent oxidoreductase	DKM16_RS02375	NAD(P)/FAD-dependent oxidoreductase	RN06_0410	dehydrogenase/reductase	MT49_RS01730	NAD(P)/FAD-dependent oxidoreductase	MT7199_RS01740	NAD(P)/FAD-dependent oxidoreductase	HKBT1_RS01730	NAD(P)/FAD-dependent oxidoreductase	HKBT2_RS01730	NAD(P)/FAD-dependent oxidoreductase	CCDC5079_RS01745	NAD(P)/FAD-dependent oxidoreductase	CFBS_RS01730	NAD(P)/FAD-dependent oxidoreductase	CFBR_RS01730	NAD(P)/FAD-dependent oxidoreductase	CCDC5180_RS01730	NAD(P)/FAD-dependent oxidoreductase	MT_RS01735	NAD(P)/FAD-dependent oxidoreductase	MTCTRI2_RS01755	NAD(P)/FAD-dependent oxidoreductase	M943_RS01740	NAD(P)/FAD-dependent oxidoreductase	J114_RS01745	NAD(P)/FAD-dependent oxidoreductase	TBFG_RS01750	NAD(P)/FAD-dependent oxidoreductase	RVBD_RS01745	NAD(P)/FAD-dependent oxidoreductase	Y980_RS01745	NAD(P)/FAD-dependent oxidoreductase	HKBS1_RS01730	NAD(P)/FAD-dependent oxidoreductase	MTBK_RS01725	NAD(P)/FAD-dependent oxidoreductase	TBMG_RS01745	NAD(P)/FAD-dependent oxidoreductase	TBSG_RS01750	NAD(P)/FAD-dependent oxidoreductase
Rv0332	hypothetical protein	AZ248_RS02135	maleylpyruvate isomerase family mycothiol-dependent enzyme	RN09_0409	hypothetical protein	N054_RS12115	maleylpyruvate isomerase family mycothiol-dependent enzyme	DKM16_RS02370	maleylpyruvate isomerase family mycothiol-dependent enzyme	RN06_0412	hypothetical protein	MT49_RS01735	maleylpyruvate isomerase family mycothiol-dependent enzyme	MT7199_RS01745	maleylpyruvate isomerase family mycothiol-dependent enzyme	HKBT1_RS01735	maleylpyruvate isomerase family mycothiol-dependent enzyme	HKBT2_RS01735	maleylpyruvate isomerase family mycothiol-dependent enzyme	-	-	CFBS_RS01735	maleylpyruvate isomerase family mycothiol-dependent enzyme	CFBR_RS01735	maleylpyruvate isomerase family mycothiol-dependent enzyme	CCDC5180_RS01735	maleylpyruvate isomerase family mycothiol-dependent enzyme	MT_RS01740	maleylpyruvate isomerase family mycothiol-dependent enzyme	MTCTRI2_RS01760	maleylpyruvate isomerase family mycothiol-dependent enzyme	M943_RS01745	maleylpyruvate isomerase family mycothiol-dependent enzyme	J114_RS01750	maleylpyruvate isomerase family mycothiol-dependent enzyme	TBFG_RS01755	maleylpyruvate isomerase family mycothiol-dependent enzyme	RVBD_RS01750	maleylpyruvate isomerase family mycothiol-dependent enzyme	Y980_RS01750	maleylpyruvate isomerase family mycothiol-dependent enzyme	HKBS1_RS01735	maleylpyruvate isomerase family mycothiol-dependent enzyme	MTBK_RS01730	maleylpyruvate isomerase family mycothiol-dependent enzyme	TBMG_RS01750	maleylpyruvate isomerase family mycothiol-dependent enzyme	TBSG_RS01755	maleylpyruvate isomerase family mycothiol-dependent enzyme
Rv0333	hypothetical protein	AZ248_RS02140	nuclear transport factor 2 family protein	RN09_0411	hypothetical protein	N054_RS12110	nuclear transport factor 2 family protein	DKM16_RS02365	nuclear transport factor 2 family protein	RN06_0413	hypothetical protein	MT49_RS01740	nuclear transport factor 2 family protein	MT7199_RS01750	nuclear transport factor 2 family protein	HKBT1_RS01740	nuclear transport factor 2 family protein	HKBT2_RS01740	nuclear transport factor 2 family protein	CCDC5079_RS01755	nuclear transport factor 2 family protein	CFBS_RS01740	nuclear transport factor 2 family protein	CFBR_RS01740	nuclear transport factor 2 family protein	CCDC5180_RS01740	nuclear transport factor 2 family protein	MT_RS01745	nuclear transport factor 2 family protein	MTCTRI2_RS01765	nuclear transport factor 2 family protein	M943_RS01750	nuclear transport factor 2 family protein	J114_RS01755	nuclear transport factor 2 family protein	TBFG_RS01760	nuclear transport factor 2 family protein	RVBD_RS01755	nuclear transport factor 2 family protein	Y980_RS01755	nuclear transport factor 2 family protein	HKBS1_RS01740	nuclear transport factor 2 family protein	MTBK_RS01735	nuclear transport factor 2 family protein	TBMG_RS01755	nuclear transport factor 2 family protein	TBSG_RS01760	nuclear transport factor 2 family protein
Rv0334	glucose-1-phosphate thymidylyltransferase	AZ248_RS02145	glucose-1-phosphate thymidylyltransferase RfbA	RN09_0412	glucose-1-phosphate thymidylyltransferase	N054_RS12105	glucose-1-phosphate thymidylyltransferase RfbA	DKM16_RS02360	glucose-1-phosphate thymidylyltransferase RfbA	RN06_0414	glucose-1-phosphate thymidylyltransferase	MT49_RS01745	glucose-1-phosphate thymidylyltransferase RfbA	MT7199_RS01755	glucose-1-phosphate thymidylyltransferase RfbA	HKBT1_RS01745	glucose-1-phosphate thymidylyltransferase RfbA	HKBT2_RS01745	glucose-1-phosphate thymidylyltransferase RfbA	CCDC5079_RS01760	glucose-1-phosphate thymidylyltransferase RfbA	CFBS_RS01745	glucose-1-phosphate thymidylyltransferase RfbA	CFBR_RS01745	glucose-1-phosphate thymidylyltransferase RfbA	CCDC5180_RS01745	glucose-1-phosphate thymidylyltransferase RfbA	MT_RS01750	glucose-1-phosphate thymidylyltransferase RfbA	MTCTRI2_RS01770	glucose-1-phosphate thymidylyltransferase RfbA	M943_RS01755	glucose-1-phosphate thymidylyltransferase RfbA	J114_RS01760	glucose-1-phosphate thymidylyltransferase RfbA	TBFG_RS01765	glucose-1-phosphate thymidylyltransferase RfbA	RVBD_RS01760	glucose-1-phosphate thymidylyltransferase RfbA	Y980_RS01760	glucose-1-phosphate thymidylyltransferase RfbA	HKBS1_RS01745	glucose-1-phosphate thymidylyltransferase RfbA	MTBK_RS01740	glucose-1-phosphate thymidylyltransferase RfbA	TBMG_RS01760	glucose-1-phosphate thymidylyltransferase RfbA	TBSG_RS01765	glucose-1-phosphate thymidylyltransferase RfbA
Rv0335c	PE family protein PE6	AZ248_RS20460	PE family protein	-	-	N054_RS25565	PE family protein	DKM16_RS02355	PE family protein	-	-	MT49_RS20790	PE family protein	MT7199_RS20765	PE family protein	HKBT1_RS20800	PE family protein	HKBT2_RS20775	PE family protein	CCDC5079_RS20805	PE family protein	CFBS_RS20870	PE family protein	CFBR_RS20840	PE family protein	CCDC5180_RS20830	PE family protein	MT_RS20705	PE family protein	MTCTRI2_RS20755	PE family protein	M943_RS20635	PE family protein	J114_RS20690	PE family protein	TBFG_RS20825	PE family protein	RVBD_RS20815	PE family protein	Y980_RS20825	PE family protein	HKBS1_RS20775	PE family protein	MTBK_RS20675	PE family protein	TBMG_RS20725	PE family protein	TBSG_RS20720	PE family protein
Rv0336	hypothetical protein	-	-	-	-	N054_RS12100	HNH endonuclease	DKM16_RS01395	HNH endonuclease	-	-	-	-	MT7199_RS01765	HNH endonuclease	HKBT1_RS01755	HNH endonuclease	-	-	-	-	-	-	-	-	-	-	-	-	MTCTRI2_RS01780	HNH endonuclease	M943_RS01765	HNH endonuclease	-	-	-	-	-	-	-	-	HKBS1_RS01755	HNH endonuclease	-	-	TBMG_RS01770	HNH endonuclease	TBSG_RS01775	HNH endonuclease
Rv0337c	aspartate aminotransferase	AZ248_RS02155	pyridoxal phosphate-dependent aminotransferase	RN09_0417	aspartate aminotransferase	N054_RS12095	pyridoxal phosphate-dependent aminotransferase	DKM16_RS02340	pyridoxal phosphate-dependent aminotransferase	RN06_0417	aspartate aminotransferase	MT49_RS01760	pyridoxal phosphate-dependent aminotransferase	MT7199_RS01770	pyridoxal phosphate-dependent aminotransferase	HKBT1_RS01760	pyridoxal phosphate-dependent aminotransferase	HKBT2_RS01760	pyridoxal phosphate-dependent aminotransferase	CCDC5079_RS01775	pyridoxal phosphate-dependent aminotransferase	CFBS_RS01760	pyridoxal phosphate-dependent aminotransferase	CFBR_RS01760	pyridoxal phosphate-dependent aminotransferase	CCDC5180_RS01760	pyridoxal phosphate-dependent aminotransferase	MT_RS01765	pyridoxal phosphate-dependent aminotransferase	MTCTRI2_RS01785	pyridoxal phosphate-dependent aminotransferase	M943_RS01770	pyridoxal phosphate-dependent aminotransferase	J114_RS01775	pyridoxal phosphate-dependent aminotransferase	TBFG_RS01780	pyridoxal phosphate-dependent aminotransferase	RVBD_RS01775	pyridoxal phosphate-dependent aminotransferase	Y980_RS01775	pyridoxal phosphate-dependent aminotransferase	HKBS1_RS01760	pyridoxal phosphate-dependent aminotransferase	MTBK_RS01755	pyridoxal phosphate-dependent aminotransferase	TBMG_RS01775	pyridoxal phosphate-dependent aminotransferase	TBSG_RS01780	pyridoxal phosphate-dependent aminotransferase
Rv0338c	iron-sulfur-binding reductase	AZ248_RS02160	4Fe-4S dicluster domain-containing protein	RN09_0418	iron-sulfur-binding reductase	N054_RS12090	4Fe-4S dicluster domain-containing protein	DKM16_RS02335	4Fe-4S dicluster domain-containing protein	RN06_0418	iron-sulfur-binding reductase	MT49_RS01765	4Fe-4S dicluster domain-containing protein	MT7199_RS01775	4Fe-4S dicluster domain-containing protein	HKBT1_RS01765	4Fe-4S dicluster domain-containing protein	HKBT2_RS01765	4Fe-4S dicluster domain-containing protein	CCDC5079_RS01780	4Fe-4S dicluster domain-containing protein	CFBS_RS01765	4Fe-4S dicluster domain-containing protein	CFBR_RS01765	4Fe-4S dicluster domain-containing protein	CCDC5180_RS01765	4Fe-4S dicluster domain-containing protein	MT_RS01770	4Fe-4S dicluster domain-containing protein	MTCTRI2_RS01790	4Fe-4S dicluster domain-containing protein	M943_RS01775	4Fe-4S dicluster domain-containing protein	J114_RS01780	4Fe-4S dicluster domain-containing protein	TBFG_RS01785	4Fe-4S dicluster domain-containing protein	RVBD_RS01780	4Fe-4S dicluster domain-containing protein	Y980_RS01780	4Fe-4S dicluster domain-containing protein	HKBS1_RS01765	4Fe-4S dicluster domain-containing protein	MTBK_RS01760	4Fe-4S dicluster domain-containing protein	TBMG_RS01780	4Fe-4S dicluster domain-containing protein	TBSG_RS01785	4Fe-4S dicluster domain-containing protein
Rv0339c	transcriptional regulator	-	-	RN09_0419	transcriptional regulator	-	-	DKM16_RS02330	helix-turn-helix transcriptional regulator	RN06_0419	transcriptional regulator	MT49_RS01770	helix-turn-helix transcriptional regulator	MT7199_RS01780	helix-turn-helix transcriptional regulator	HKBT1_RS01770	helix-turn-helix transcriptional regulator	HKBT2_RS01770	helix-turn-helix transcriptional regulator	CCDC5079_RS01785	helix-turn-helix transcriptional regulator	CFBS_RS01770	helix-turn-helix transcriptional regulator	CFBR_RS01770	helix-turn-helix transcriptional regulator	CCDC5180_RS01770	helix-turn-helix transcriptional regulator	MT_RS01775	helix-turn-helix transcriptional regulator	MTCTRI2_RS01795	helix-turn-helix transcriptional regulator	M943_RS01780	helix-turn-helix transcriptional regulator	J114_RS01785	helix-turn-helix transcriptional regulator	TBFG_RS01790	helix-turn-helix transcriptional regulator	RVBD_RS01785	helix-turn-helix transcriptional regulator	Y980_RS01785	helix-turn-helix transcriptional regulator	HKBS1_RS01770	helix-turn-helix transcriptional regulator	MTBK_RS01765	helix-turn-helix transcriptional regulator	TBMG_RS01785	helix-turn-helix transcriptional regulator	TBSG_RS01790	helix-turn-helix transcriptional regulator
Rv0340	hypothetical protein	AZ248_RS02170	hypothetical protein	RN09_0420	hypothetical protein	N054_RS12085	hypothetical protein	DKM16_RS02325	hypothetical protein	RN06_0420	hypothetical protein	MT49_RS01775	hypothetical protein	MT7199_RS01785	hypothetical protein	HKBT1_RS01775	hypothetical protein	HKBT2_RS01775	hypothetical protein	CCDC5079_RS01790	hypothetical protein	CFBS_RS01775	hypothetical protein	CFBR_RS01775	hypothetical protein	CCDC5180_RS01775	hypothetical protein	MT_RS01780	hypothetical protein	MTCTRI2_RS01800	hypothetical protein	M943_RS01785	hypothetical protein	J114_RS01790	hypothetical protein	TBFG_RS01795	hypothetical protein	RVBD_RS01790	hypothetical protein	Y980_RS01790	hypothetical protein	HKBS1_RS01775	hypothetical protein	MTBK_RS01770	hypothetical protein	TBMG_RS01790	hypothetical protein	TBSG_RS01795	hypothetical protein
Rv0341	isoniazid inducible protein IniB	AZ248_RS02175	isoniazid-induced protein IniB	RN09_0421	isoniazid inducible protein IniB	N054_RS12080	isoniazid-induced protein IniB	DKM16_RS02320	isoniazid-induced protein IniB	RN06_0421	isoniazid inducible protein IniB	MT49_RS01780	isoniazid-induced protein IniB	MT7199_RS01790	isoniazid-induced protein IniB	HKBT1_RS01780	isoniazid-induced protein IniB	HKBT2_RS01780	isoniazid-induced protein IniB	CCDC5079_RS01795	isoniazid-induced protein IniB	CFBS_RS01780	isoniazid-induced protein IniB	CFBR_RS01780	isoniazid-induced protein IniB	CCDC5180_RS01780	isoniazid-induced protein IniB	MT_RS01785	hypothetical protein	MTCTRI2_RS01805	isoniazid-induced protein IniB	M943_RS01790	isoniazid-induced protein IniB	J114_RS01795	isoniazid-induced protein IniB	TBFG_RS01800	isoniazid-induced protein IniB	RVBD_RS01795	isoniazid-induced protein IniB	Y980_RS01795	isoniazid-induced protein IniB	HKBS1_RS01780	isoniazid-induced protein IniB	MTBK_RS01775	isoniazid-induced protein IniB	TBMG_RS01795	isoniazid-induced protein IniB	TBSG_RS01800	isoniazid-induced protein IniB
Rv0342	isoniazid inductible protein IniA	AZ248_RS02180	isoniazid-induced protein IniA	RN09_0422	isoniazid inducible protein IniA	N054_RS12075	isoniazid-induced protein IniA	DKM16_RS02315	dynamin-like GTPase family protein	RN06_0422	isoniazid inducible protein IniA	MT49_RS01785	isoniazid-induced protein IniA	MT7199_RS01795	isoniazid-induced protein IniA	HKBT1_RS01785	isoniazid-induced protein IniA	HKBT2_RS01785	isoniazid-induced protein IniA	CCDC5079_RS01800	isoniazid-induced protein IniA	CFBS_RS01785	isoniazid-induced protein IniA	CFBR_RS01785	isoniazid-induced protein IniA	CCDC5180_RS01785	isoniazid-induced protein IniA	MT_RS01790	isoniazid-induced protein IniA	MTCTRI2_RS01810	dynamin-like GTPase family protein	M943_RS01795	dynamin-like GTPase family protein	J114_RS01800	dynamin-like GTPase family protein	TBFG_RS01805	isoniazid-induced protein IniA	RVBD_RS01800	isoniazid-induced protein IniA	Y980_RS01800	isoniazid-induced protein IniA	HKBS1_RS01785	isoniazid-induced protein IniA	MTBK_RS01780	isoniazid-induced protein IniA	TBMG_RS01800	isoniazid-induced protein IniA	TBSG_RS01805	isoniazid-induced protein IniA
Rv0343	iIsoniazid inductible protein IniC	AZ248_RS02185	isoniazid-induced protein IniC	RN09_0423	iIsoniazid inducible protein IniC	N054_RS12070	isoniazid-induced protein IniC	DKM16_RS02310	dynamin-like GTPase family protein	RN06_0423	iIsoniazid inducible protein IniC	MT49_RS01790	isoniazid-induced protein IniC	MT7199_RS01800	isoniazid-induced protein IniC	HKBT1_RS01790	isoniazid-induced protein IniC	HKBT2_RS01790	isoniazid-induced protein IniC	CCDC5079_RS01805	isoniazid-induced protein IniC	CFBS_RS01790	isoniazid-induced protein IniC	CFBR_RS01790	isoniazid-induced protein IniC	CCDC5180_RS01790	isoniazid-induced protein IniC	MT_RS01795	isoniazid-induced protein IniC	MTCTRI2_RS01815	isoniazid-induced protein IniC	M943_RS01800	isoniazid-induced protein IniC	J114_RS01805	isoniazid-induced protein IniC	TBFG_RS01810	isoniazid-induced protein IniC	RVBD_RS01805	isoniazid-induced protein IniC	Y980_RS01805	isoniazid-induced protein IniC	HKBS1_RS01790	isoniazid-induced protein IniC	MTBK_RS01785	isoniazid-induced protein IniC	TBMG_RS01805	isoniazid-induced protein IniC	TBSG_RS01810	isoniazid-induced protein IniC
Rv0344c	lipoprotein LpqJ	AZ248_RS02190	hypothetical protein	RN09_0424	lipoprotein LpqJ	N054_RS12065	hypothetical protein	DKM16_RS02305	hypothetical protein	RN06_0424	lipoprotein LpqJ	MT49_RS01795	hypothetical protein	MT7199_RS01805	hypothetical protein	HKBT1_RS01795	hypothetical protein	HKBT2_RS01795	hypothetical protein	CCDC5079_RS01810	hypothetical protein	CFBS_RS01795	hypothetical protein	CFBR_RS01795	hypothetical protein	CCDC5180_RS01795	hypothetical protein	MT_RS01800	hypothetical protein	MTCTRI2_RS01820	hypothetical protein	M943_RS01805	hypothetical protein	J114_RS01810	hypothetical protein	TBFG_RS01815	hypothetical protein	RVBD_RS01810	hypothetical protein	Y980_RS01810	hypothetical protein	HKBS1_RS01795	hypothetical protein	MTBK_RS01790	hypothetical protein	TBMG_RS01810	hypothetical protein	TBSG_RS01815	hypothetical protein
Rv0345	hypothetical protein	AZ248_RS02195	NTP transferase domain-containing protein	RN09_0425	hypothetical protein	N054_RS12060	NTP transferase domain-containing protein	DKM16_RS02300	NTP transferase domain-containing protein	RN06_0425	hypothetical protein	MT49_RS01800	NTP transferase domain-containing protein	MT7199_RS01810	NTP transferase domain-containing protein	HKBT1_RS01800	NTP transferase domain-containing protein	HKBT2_RS01800	NTP transferase domain-containing protein	CCDC5079_RS01815	NTP transferase domain-containing protein	CFBS_RS01800	NTP transferase domain-containing protein	CFBR_RS01800	NTP transferase domain-containing protein	CCDC5180_RS01800	NTP transferase domain-containing protein	MT_RS01805	NTP transferase domain-containing protein	MTCTRI2_RS01825	NTP transferase domain-containing protein	M943_RS01810	NTP transferase domain-containing protein	J114_RS01815	NTP transferase domain-containing protein	TBFG_RS01820	NTP transferase domain-containing protein	RVBD_RS01815	NTP transferase domain-containing protein	Y980_RS01815	NTP transferase domain-containing protein	HKBS1_RS01800	NTP transferase domain-containing protein	MTBK_RS01795	NTP transferase domain-containing protein	TBMG_RS01815	NTP transferase domain-containing protein	TBSG_RS01820	NTP transferase domain-containing protein
Rv0346c	L-asparagine permease	AZ248_RS02200	amino acid permease	RN09_0426	L-asparagine permease	N054_RS12055	amino acid permease	DKM16_RS02295	amino acid permease	RN06_0426	L-asparagine permease	MT49_RS01805	L-asparagine permease 2	MT7199_RS01815	L-asparagine permease 2	HKBT1_RS01805	L-asparagine permease 2	HKBT2_RS01805	L-asparagine permease 2	CCDC5079_RS01820	L-asparagine permease 2	CFBS_RS01805	L-asparagine permease 2	CFBR_RS01805	L-asparagine permease 2	CCDC5180_RS01805	L-asparagine permease 2	MT_RS01810	L-asparagine permease 2	MTCTRI2_RS01830	L-asparagine permease 2	M943_RS01815	L-asparagine permease 2	J114_RS01820	L-asparagine permease 2	TBFG_RS01825	L-asparagine permease 2	RVBD_RS01820	L-asparagine permease 2	Y980_RS01820	L-asparagine permease 2	HKBS1_RS01805	L-asparagine permease 2	MTBK_RS01800	L-asparagine permease 2	TBMG_RS01820	L-asparagine permease 2	TBSG_RS01825	L-asparagine permease 2
Rv0347	membrane protein	AZ248_RS02205	TIGR04255 family protein	RN09_0427	membrane protein	N054_RS12050	TIGR04255 family protein	DKM16_RS02290	TIGR04255 family protein	RN06_0427	membrane protein	MT49_RS01810	TIGR04255 family protein	MT7199_RS01820	TIGR04255 family protein	HKBT1_RS01810	TIGR04255 family protein	HKBT2_RS01810	TIGR04255 family protein	CCDC5079_RS01825	TIGR04255 family protein	CFBS_RS01810	TIGR04255 family protein	CFBR_RS01810	TIGR04255 family protein	CCDC5180_RS01810	TIGR04255 family protein	MT_RS01815	TIGR04255 family protein	MTCTRI2_RS01835	TIGR04255 family protein	M943_RS01820	TIGR04255 family protein	J114_RS01825	TIGR04255 family protein	TBFG_RS01830	TIGR04255 family protein	RVBD_RS01825	TIGR04255 family protein	Y980_RS01825	TIGR04255 family protein	HKBS1_RS01810	TIGR04255 family protein	MTBK_RS01805	TIGR04255 family protein	TBMG_RS01825	TIGR04255 family protein	TBSG_RS01830	TIGR04255 family protein
Rv0348	transcriptional regulator	AZ248_RS02210	transcriptional regulator MosR	RN09_0428	transcriptional regulator	N054_RS12045	transcriptional regulator MosR	DKM16_RS02285	transcriptional regulator MosR	RN06_0428	transcriptional regulator	MT49_RS01815	transcriptional regulator	MT7199_RS01825	transcriptional regulator	HKBT1_RS01815	transcriptional regulator	HKBT2_RS01815	transcriptional regulator	CCDC5079_RS01830	transcriptional regulator	CFBS_RS01815	transcriptional regulator	CFBR_RS01815	transcriptional regulator	CCDC5180_RS01815	transcriptional regulator	MT_RS01820	transcriptional regulator	MTCTRI2_RS01840	transcriptional regulator	M943_RS01825	transcriptional regulator	J114_RS01830	transcriptional regulator	TBFG_RS01835	transcriptional regulator	RVBD_RS01830	transcriptional regulator	Y980_RS01830	transcriptional regulator	HKBS1_RS01815	transcriptional regulator	MTBK_RS01810	transcriptional regulator	TBMG_RS01830	transcriptional regulator	TBSG_RS01835	transcriptional regulator
Rv0349	hypothetical protein	AZ248_RS02215	hypothetical protein	RN09_0429	hypothetical protein	N054_RS12040	hypothetical protein	DKM16_RS02280	hypothetical protein	RN06_0429	hypothetical protein	MT49_RS01820	hypothetical protein	MT7199_RS01830	hypothetical protein	HKBT1_RS01820	hypothetical protein	HKBT2_RS01820	hypothetical protein	CCDC5079_RS01835	hypothetical protein	CFBS_RS01820	hypothetical protein	CFBR_RS01820	hypothetical protein	CCDC5180_RS01820	hypothetical protein	MT_RS01825	hypothetical protein	MTCTRI2_RS01845	hypothetical protein	M943_RS01830	hypothetical protein	J114_RS01835	hypothetical protein	TBFG_RS01840	hypothetical protein	RVBD_RS01835	hypothetical protein	Y980_RS01835	hypothetical protein	HKBS1_RS01820	hypothetical protein	MTBK_RS01815	hypothetical protein	TBMG_RS01835	hypothetical protein	TBSG_RS01840	hypothetical protein
Rv0350	chaperone protein DnaK	AZ248_RS02220	molecular chaperone DnaK	RN09_0430	chaperone protein DnaK	N054_RS12035	molecular chaperone DnaK	DKM16_RS02275	molecular chaperone DnaK	RN06_0430	chaperone protein DnaK	MT49_RS01825	molecular chaperone DnaK	MT7199_RS01835	molecular chaperone DnaK	HKBT1_RS01825	molecular chaperone DnaK	HKBT2_RS01825	molecular chaperone DnaK	CCDC5079_RS01840	molecular chaperone DnaK	CFBS_RS01825	molecular chaperone DnaK	CFBR_RS01825	molecular chaperone DnaK	CCDC5180_RS01825	molecular chaperone DnaK	MT_RS01830	molecular chaperone DnaK	MTCTRI2_RS01850	molecular chaperone DnaK	M943_RS01835	molecular chaperone DnaK	-	-	TBFG_RS01845	molecular chaperone DnaK	RVBD_RS01840	molecular chaperone DnaK	Y980_RS01840	molecular chaperone DnaK	HKBS1_RS01825	molecular chaperone DnaK	MTBK_RS01820	molecular chaperone DnaK	TBMG_RS01840	molecular chaperone DnaK	TBSG_RS01845	molecular chaperone DnaK
Rv0351	stress response protein GrpE	AZ248_RS02225	nucleotide exchange factor GrpE	RN09_0431	protein GrpE	N054_RS12030	nucleotide exchange factor GrpE	DKM16_RS02270	nucleotide exchange factor GrpE	RN06_0431	protein GrpE	MT49_RS01830	nucleotide exchange factor GrpE	MT7199_RS01840	nucleotide exchange factor GrpE	HKBT1_RS01830	nucleotide exchange factor GrpE	HKBT2_RS01830	nucleotide exchange factor GrpE	CCDC5079_RS01845	nucleotide exchange factor GrpE	CFBS_RS01830	nucleotide exchange factor GrpE	CFBR_RS01830	nucleotide exchange factor GrpE	CCDC5180_RS01830	nucleotide exchange factor GrpE	MT_RS01835	nucleotide exchange factor GrpE	MTCTRI2_RS01855	nucleotide exchange factor GrpE	M943_RS01840	nucleotide exchange factor GrpE	J114_RS01845	nucleotide exchange factor GrpE	TBFG_RS01850	nucleotide exchange factor GrpE	RVBD_RS01845	nucleotide exchange factor GrpE	Y980_RS01845	nucleotide exchange factor GrpE	HKBS1_RS01830	nucleotide exchange factor GrpE	MTBK_RS01825	nucleotide exchange factor GrpE	TBMG_RS01845	nucleotide exchange factor GrpE	TBSG_RS01850	nucleotide exchange factor GrpE
Rv0352	chaperone protein DnaJ	AZ248_RS02230	molecular chaperone DnaJ	RN09_0432	chaperone protein DnaJ	N054_RS12025	molecular chaperone DnaJ	DKM16_RS02265	molecular chaperone DnaJ	RN06_0432	chaperone protein DnaJ	MT49_RS01835	molecular chaperone DnaJ	MT7199_RS01845	molecular chaperone DnaJ	HKBT1_RS01835	molecular chaperone DnaJ	HKBT2_RS01835	molecular chaperone DnaJ	CCDC5079_RS01850	molecular chaperone DnaJ	CFBS_RS01835	molecular chaperone DnaJ	CFBR_RS01835	molecular chaperone DnaJ	CCDC5180_RS01835	molecular chaperone DnaJ	MT_RS01840	molecular chaperone DnaJ	MTCTRI2_RS01860	molecular chaperone DnaJ	M943_RS01845	molecular chaperone DnaJ	J114_RS01850	molecular chaperone DnaJ	TBFG_RS01855	molecular chaperone DnaJ	RVBD_RS01850	molecular chaperone DnaJ	Y980_RS01850	molecular chaperone DnaJ	HKBS1_RS01835	molecular chaperone DnaJ	MTBK_RS01830	molecular chaperone DnaJ	TBMG_RS01850	molecular chaperone DnaJ	TBSG_RS01855	molecular chaperone DnaJ
Rv0353	heat shock protein transcriptional repressor HspR	AZ248_RS02235	heat shock transcriptional regulator HspR	RN09_0433	heat shock protein transcriptional repressor HspR	N054_RS12020	heat shock transcriptional regulator HspR	DKM16_RS02260	MerR family transcriptional regulator	RN06_0433	heat shock protein transcriptional repressor HspR	MT49_RS01840	MerR family transcriptional regulator	MT7199_RS01850	MerR family transcriptional regulator	HKBT1_RS01840	MerR family transcriptional regulator	HKBT2_RS01840	MerR family transcriptional regulator	CCDC5079_RS01855	MerR family transcriptional regulator	CFBS_RS01840	MerR family transcriptional regulator	CFBR_RS01840	MerR family transcriptional regulator	CCDC5180_RS01840	MerR family transcriptional regulator	MT_RS01845	MerR family transcriptional regulator	MTCTRI2_RS01865	MerR family transcriptional regulator	M943_RS01850	MerR family transcriptional regulator	J114_RS01855	MerR family transcriptional regulator	TBFG_RS01860	MerR family transcriptional regulator	RVBD_RS01855	MerR family transcriptional regulator	Y980_RS01855	MerR family transcriptional regulator	HKBS1_RS01840	MerR family transcriptional regulator	MTBK_RS01835	MerR family transcriptional regulator	TBMG_RS01855	MerR family transcriptional regulator	TBSG_RS01860	MerR family transcriptional regulator
Rv0354c	PPE family protein PPE7	-	-	-	-	-	-	-	-	RN06_0434	PPE family protein PPE7	-	-	-	-	-	-	-	-	-	-	-	-	-	-	-	-	-	-	-	-	-	-	-	-	-	-	-	-	-	-	-	-	-	-	-	-	-	-
Rv0355c	PPE family protein PPE8	AZ248_RS02240	PPE family protein	-	-	N054_RS0104615	PPE family protein	DKM16_RS02255	PPE family protein	RN06_0435	PPE family protein PPE8	MT49_RS01845	PPE family protein	MT7199_RS01855	PPE family protein	HKBT1_RS01845	PPE family protein	HKBT2_RS01845	PPE family protein	CCDC5079_RS01860	PPE family protein	CFBS_RS01845	PPE family protein	CFBR_RS01845	PPE family protein	CCDC5180_RS01850	PPE family protein	MT_RS01850	PPE family protein	MTCTRI2_RS01875	PPE family protein	M943_RS01855	PPE family protein	J114_RS01860	PPE family protein	TBFG_RS01865	PPE family protein	RVBD_RS01865	PPE family protein	Y980_RS01865	PPE family protein	HKBS1_RS01845	PPE family protein	MTBK_RS01840	PPE family protein	TBMG_RS01865	PPE family protein	TBSG_RS01870	PPE family protein
Rv0356c	hypothetical protein	AZ248_RS02245	PaaI family thioesterase	RN09_0441	hypothetical protein	N054_RS12015	PaaI family thioesterase	DKM16_RS02250	PaaI family thioesterase	RN06_0437	hypothetical protein	MT49_RS01850	PaaI family thioesterase	MT7199_RS01860	PaaI family thioesterase	HKBT1_RS01850	PaaI family thioesterase	HKBT2_RS01850	PaaI family thioesterase	CCDC5079_RS01865	PaaI family thioesterase	CFBS_RS01850	PaaI family thioesterase	CFBR_RS01850	PaaI family thioesterase	CCDC5180_RS01855	PaaI family thioesterase	MT_RS01855	PaaI family thioesterase	MTCTRI2_RS01880	PaaI family thioesterase	M943_RS01860	PaaI family thioesterase	J114_RS01865	PaaI family thioesterase	TBFG_RS01870	PaaI family thioesterase	RVBD_RS01870	PaaI family thioesterase	Y980_RS01870	PaaI family thioesterase	HKBS1_RS01850	PaaI family thioesterase	MTBK_RS01845	PaaI family thioesterase	TBMG_RS01870	PaaI family thioesterase	TBSG_RS01875	PaaI family thioesterase
Rv0357c	adenylosuccinate synthetase	AZ248_RS02250	adenylosuccinate synthase	RN09_0443	adenylosuccinate synthetase	N054_RS12010	adenylosuccinate synthase	DKM16_RS02245	adenylosuccinate synthase	RN06_0439	adenylosuccinate synthetase	MT49_RS01855	adenylosuccinate synthase	MT7199_RS01865	adenylosuccinate synthase	HKBT1_RS01855	adenylosuccinate synthase	HKBT2_RS01855	adenylosuccinate synthase	-	-	CFBS_RS01855	adenylosuccinate synthase	CFBR_RS01855	adenylosuccinate synthase	CCDC5180_RS01860	adenylosuccinate synthase	MT_RS01860	adenylosuccinate synthase	MTCTRI2_RS01885	adenylosuccinate synthase	M943_RS01865	adenylosuccinate synthase	J114_RS01870	adenylosuccinate synthase	TBFG_RS01875	adenylosuccinate synthase	RVBD_RS01875	adenylosuccinate synthase	Y980_RS01875	adenylosuccinate synthase	HKBS1_RS01855	adenylosuccinate synthase	MTBK_RS01850	adenylosuccinate synthase	TBMG_RS01875	adenylosuccinate synthase	TBSG_RS01880	adenylosuccinate synthase
Rv0358	hypothetical protein	AZ248_RS02255	hypothetical protein	RN09_0445	hypothetical protein	N054_RS12005	hypothetical protein	DKM16_RS02240	hypothetical protein	RN06_0441	hypothetical protein	MT49_RS01860	hypothetical protein	MT7199_RS01870	hypothetical protein	HKBT1_RS01860	hypothetical protein	HKBT2_RS01860	hypothetical protein	CCDC5079_RS01875	hypothetical protein	CFBS_RS01860	hypothetical protein	CFBR_RS01860	hypothetical protein	CCDC5180_RS01865	hypothetical protein	MT_RS01865	hypothetical protein	MTCTRI2_RS01890	hypothetical protein	M943_RS01870	hypothetical protein	-	-	TBFG_RS01880	hypothetical protein	RVBD_RS01880	hypothetical protein	Y980_RS01880	hypothetical protein	HKBS1_RS01860	hypothetical protein	MTBK_RS01855	hypothetical protein	TBMG_RS01880	hypothetical protein	TBSG_RS01885	hypothetical protein
Rv0359	zinc metalloprotease	AZ248_RS02260	site-2 protease family protein	RN09_0446	zinc metalloprotease	N054_RS12000	site-2 protease family protein	DKM16_RS02235	site-2 protease family protein	RN06_0442	zinc metalloprotease	MT49_RS01865	site-2 protease family protein	MT7199_RS01875	site-2 protease family protein	HKBT1_RS01865	site-2 protease family protein	HKBT2_RS01865	site-2 protease family protein	CCDC5079_RS01880	site-2 protease family protein	CFBS_RS01865	site-2 protease family protein	CFBR_RS01865	site-2 protease family protein	CCDC5180_RS01870	site-2 protease family protein	MT_RS01870	site-2 protease family protein	MTCTRI2_RS01895	site-2 protease family protein	M943_RS01875	site-2 protease family protein	J114_RS01880	site-2 protease family protein	TBFG_RS01885	site-2 protease family protein	RVBD_RS01885	site-2 protease family protein	Y980_RS01885	site-2 protease family protein	HKBS1_RS01865	site-2 protease family protein	MTBK_RS01860	site-2 protease family protein	TBMG_RS01885	site-2 protease family protein	TBSG_RS01890	site-2 protease family protein
Rv0360c	hypothetical protein	AZ248_RS02265	DUF3151 domain-containing protein	RN09_0447	hypothetical protein	N054_RS11995	DUF3151 domain-containing protein	DKM16_RS02230	DUF3151 domain-containing protein	RN06_0443	hypothetical protein	MT49_RS01870	DUF3151 domain-containing protein	MT7199_RS01880	DUF3151 domain-containing protein	HKBT1_RS01870	DUF3151 domain-containing protein	HKBT2_RS01870	DUF3151 domain-containing protein	CCDC5079_RS01885	DUF3151 domain-containing protein	CFBS_RS01870	DUF3151 domain-containing protein	CFBR_RS01870	DUF3151 domain-containing protein	CCDC5180_RS01875	DUF3151 domain-containing protein	MT_RS01875	DUF3151 domain-containing protein	MTCTRI2_RS01900	DUF3151 domain-containing protein	M943_RS01880	DUF3151 domain-containing protein	J114_RS01885	DUF3151 domain-containing protein	TBFG_RS01890	DUF3151 domain-containing protein	RVBD_RS01890	DUF3151 domain-containing protein	Y980_RS01890	DUF3151 domain-containing protein	HKBS1_RS01870	DUF3151 domain-containing protein	MTBK_RS01865	DUF3151 domain-containing protein	TBMG_RS01890	DUF3151 domain-containing protein	TBSG_RS01895	DUF3151 domain-containing protein
Rv0361	membrane protein	AZ248_RS02270	membrane protein	RN09_0448	membrane protein	N054_RS11990	membrane protein	DKM16_RS02225	membrane protein	RN06_0445	membrane protein	MT49_RS01875	membrane protein	MT7199_RS01885	membrane protein	HKBT1_RS01875	membrane protein	HKBT2_RS01875	membrane protein	CCDC5079_RS01890	membrane protein	CFBS_RS01875	membrane protein	CFBR_RS01875	membrane protein	CCDC5180_RS01880	membrane protein	MT_RS01880	membrane protein	MTCTRI2_RS01905	membrane protein	M943_RS01885	membrane protein	J114_RS01890	membrane protein	TBFG_RS01895	membrane protein	RVBD_RS01895	membrane protein	Y980_RS01895	membrane protein	HKBS1_RS01875	membrane protein	MTBK_RS01870	membrane protein	TBMG_RS01895	membrane protein	TBSG_RS01900	membrane protein
[truncated: 6,669 more rows]
[truncated: 316 more columns]
