# Supplementary material for: Pan and Core Genome Analysis of 183 Mycobacterium tuberculosis Strains Revealed a High Inter-Species Diversity among the Human Adapted Strains
Source: Antibiotics (Basel). 2021 Apr 28;10(5):500. doi: 10.3390/antibiotics10050500 (PMC8145561; doi:10.3390/antibiotics10050500)
Supplement: Supplementary file 1 [file antibiotics-10-00500-s001.zip › antibiotics-1180064-supplementary/Table_3.XLSX]

## Sheet: Sheet1
Mycobacterium_tuberculosis_H37Rv_NC_000962	Mycobacterium_bovis_BCG_strain_26_CP010331	Mycobacterium_tuberculosis_49_02_chromosome_I_NZ_HG813240	Mycobacterium_tuberculosis_7199_99_NC_020089	Mycobacterium_tuberculosis_BT1_NZ_CP002883	Mycobacterium_tuberculosis_BT2_NZ_CP002882	Mycobacterium_tuberculosis_CCDC5079_NC_017523	Mycobacterium_tuberculosis_CCDC5079_strain_CCDC5079_NC_021251_NC_021251	Mycobacterium_tuberculosis_CCDC5180_NC_017522	Mycobacterium_tuberculosis_CCDC5180_strain_CCDC5180_CP002885_NZ_CP002885	Mycobacterium_tuberculosis_CDC1551_NC_002755	Mycobacterium_tuberculosis_CTRI_2_NC_017524	Mycobacterium_tuberculosis_EAI5_NC_021740	Mycobacterium_tuberculosis_EAI5_NITR206_NC_021194	Mycobacterium_tuberculosis_F11_NC_009565	Mycobacterium_tuberculosis_H37RvSiena_NZ_CP007027	Mycobacterium_tuberculosis_H37Rv_strain_H37Rv_NC_018143_NC_018143	Mycobacterium_tuberculosis_HKBS1_NZ_CP002871	Mycobacterium_tuberculosis_KZN_1435_NC_012943	Mycobacterium_tuberculosis_KZN_4207_NC_016768	Mycobacterium_tuberculosis_KZN_605_NC_018078	Mycobacterium_tuberculosis_K_NZ_CP007803	Mycobacterium_tuberculosis_RGTB327_CP003233	Mycobacterium_tuberculosis_RGTB423_CP003234	Mycobacterium_tuberculosis_W_148_NZ_CP012090	Mycobacterium_tuberculosis_str_Beijing_NITR203_NC_021054	Mycobacterium_tuberculosis_str_Erdman__ATCC_35801_chromosome_1_NC_020559	Mycobacterium_tuberculosis_str_Haarlem_NC_022350	Mycobacterium_tuberculosis_str_Kurono_NZ_AP014573	Mycobacterium_tuberculosis_strain_1458_NZ_CP013475	Mycobacterium_tuberculosis_strain_22103_NZ_CP010339	Mycobacterium_tuberculosis_strain_22115_NZ_CP010337	Mycobacterium_tuberculosis_strain_2242_NZ_CP010335	Mycobacterium_tuberculosis_strain_2279_NZ_CP010336	Mycobacterium_tuberculosis_strain_26105_NZ_CP010340	Mycobacterium_tuberculosis_strain_37004_NZ_CP010338	Mycobacterium_tuberculosis_strain_96075_NZ_CP009426	Mycobacterium_tuberculosis_strain_96121_NZ_CP009427	Mycobacterium_tuberculosis_strain_AUSMDU00018547_NZ_CP045962	Mycobacterium_tuberculosis_strain_Beijing2014PNGD_NZ_CP022704	Mycobacterium_tuberculosis_strain_Beijing_391_NZ_CP017596	Mycobacterium_tuberculosis_strain_Beijing_NZ_CP011510	Mycobacterium_tuberculosis_strain_Beijing_like_1104_NZ_CP017598	Mycobacterium_tuberculosis_strain_Beijing_like_35049_NZ_CP017593	Mycobacterium_tuberculosis_strain_Beijing_like_36918_NZ_CP017594	Mycobacterium_tuberculosis_strain_Beijing_like_38774_NZ_CP017595	Mycobacterium_tuberculosis_strain_Beijing_like_50148_NZ_CP017597	Mycobacterium_tuberculosis_strain_Beijing_like_NZ_CP010873	Mycobacterium_tuberculosis_strain_CSV10399_NZ_CP023576	Mycobacterium_tuberculosis_strain_CSV11678_NZ_CP023577
Rv0003, ,psos,DNA replication/repair protein RecF	RN06_0003, ,psos,DNA replication/repair protein RecF	MT49_RS00025, ,psos,DNA replication/repair protein RecF	MT7199_RS00015, ,psos,DNA replication/repair protein RecF	HKBT1_RS00025, ,psos,DNA replication/repair protein RecF	HKBT2_RS00025, ,psos,DNA replication/repair protein RecF	CCDC5079_RS00015, ,psos,DNA replication/repair protein RecF	CFBS_RS00025, ,psos,DNA replication/repair protein RecF	CCDC5180_RS00025, ,psos,DNA replication/repair protein RecF	CFBR_RS00025, ,psos,DNA replication/repair protein RecF	MT_RS00015, ,psos,DNA replication/repair protein RecF	MTCTRI2_RS00015, ,psos,DNA replication/repair protein RecF	M943_RS00015, ,psos,DNA replication/repair protein RecF	J114_RS00015, ,psos,DNA replication/repair protein RecF	TBFG_RS00015, ,psos,DNA replication/repair protein RecF	Y980_RS00015, ,psos,DNA replication/repair protein RecF	RVBD_RS00015, ,psos,DNA replication/repair protein RecF	HKBS1_RS00025, ,psos,DNA replication/repair protein RecF	TBMG_RS00015, ,psos,DNA replication/repair protein RecF	TBSG_RS00015, ,psos,DNA replication/repair protein RecF	TBXG_RS00015, ,psos,DNA replication/repair protein RecF	MTBK_RS00025, ,psos,DNA replication/repair protein RecF	MRGA327_00015, ,psos,recombination protein F	MRGA423_00020, ,psos,recombination protein F	TBPG_RS00025, ,psos,DNA replication/repair protein RecF	J112_RS00015, ,psos,DNA replication and repair protein RecF	ERDMAN_RS00015, ,psos,DNA replication/repair protein RecF	TBHG_RS00015, ,psos,DNA replication/repair protein RecF	KURONO_RS00025, ,psos,DNA replication/repair protein RecF	BTB1458_RS00025, ,psos,DNA replication/repair protein RecF	RN14_RS00015, ,psos,DNA replication/repair protein RecF	RN12_RS00015, ,psos,DNA replication/repair protein RecF	RN10_RS00020, ,psos,DNA replication/repair protein RecF	RN11_RS00020, ,psos,DNA replication/repair protein RecF	RN15_RS00015, ,psos,DNA replication/repair protein RecF	RN13_RS00015, ,psos,DNA replication/repair protein RecF	LJ70_RS00025, ,psos,DNA replication/repair protein RecF	HR37_RS00015, ,psos,DNA replication/repair protein RecF	GJE03_RS00015, ,psos,DNA replication/repair protein RecF	CBG40_RS00020, ,psos,DNA replication/repair protein RecF	BJM02_RS00020, ,psos,DNA replication/repair protein RecF	TM57_RS15685, ,psos,DNA replication/repair protein RecF	BJM04_RS00020, ,psos,DNA replication/repair protein RecF	BJL99_RS00020, ,psos,DNA replication/repair protein RecF	BJM00_RS00020, ,psos,DNA replication/repair protein RecF	BJM01_RS00020, ,psos,DNA replication/repair protein RecF	BJM03_RS00020, ,psos,DNA replication/repair protein RecF	UB21_RS00025, ,psos,DNA replication/repair protein RecF	CP432_RS00015, ,psos,DNA replication/repair protein RecF	CP433_RS00015, ,psos,DNA replication/repair protein RecF
Rv0005, ,psos,DNA gyrase subunit B	RN06_0005, ,psos,DNA gyrase subunit B	MT49_RS00035, ,psos,DNA topoisomerase (ATP-hydrolyzing) subunit B	MT7199_RS00025, ,psos,DNA topoisomerase (ATP-hydrolyzing) subunit B	HKBT1_RS00035, ,psos,DNA topoisomerase (ATP-hydrolyzing) subunit B	HKBT2_RS00035, ,psos,DNA topoisomerase (ATP-hydrolyzing) subunit B	CCDC5079_RS00025, ,psos,DNA topoisomerase (ATP-hydrolyzing) subunit B	CFBS_RS00035, ,psos,DNA topoisomerase (ATP-hydrolyzing) subunit B	CCDC5180_RS00035, ,psos,DNA topoisomerase (ATP-hydrolyzing) subunit B	CFBR_RS00035, ,psos,DNA topoisomerase (ATP-hydrolyzing) subunit B	MT_RS00025, ,psos,DNA topoisomerase (ATP-hydrolyzing) subunit B	MTCTRI2_RS00025, ,psos,DNA topoisomerase (ATP-hydrolyzing) subunit B	M943_RS00025, ,psos,DNA topoisomerase (ATP-hydrolyzing) subunit B	J114_RS00025, ,psos,DNA topoisomerase (ATP-hydrolyzing) subunit B	TBFG_RS00025, ,psos,DNA topoisomerase (ATP-hydrolyzing) subunit B	Y980_RS00025, ,psos,DNA topoisomerase (ATP-hydrolyzing) subunit B	RVBD_RS00025, ,psos,DNA topoisomerase (ATP-hydrolyzing) subunit B	HKBS1_RS00035, ,psos,DNA topoisomerase (ATP-hydrolyzing) subunit B	TBMG_RS00025, ,psos,DNA topoisomerase (ATP-hydrolyzing) subunit B	TBSG_RS00025, ,psos,DNA topoisomerase (ATP-hydrolyzing) subunit B	TBXG_RS00025, ,psos,DNA topoisomerase (ATP-hydrolyzing) subunit B	MTBK_RS00035, ,psos,DNA topoisomerase (ATP-hydrolyzing) subunit B	MRGA327_00035, ,psos,DNA gyrase subunit B	MRGA423_00035, ,psos,DNA gyrase subunit B	TBPG_RS00035, ,psos,DNA topoisomerase (ATP-hydrolyzing) subunit B	J112_RS00025, ,psos,DNA gyrase subunit B	ERDMAN_RS00025, ,psos,DNA topoisomerase (ATP-hydrolyzing) subunit B	TBHG_RS00025, ,psos,DNA topoisomerase (ATP-hydrolyzing) subunit B	KURONO_RS00035, ,psos,DNA topoisomerase (ATP-hydrolyzing) subunit B	BTB1458_RS00035, ,psos,DNA topoisomerase (ATP-hydrolyzing) subunit B	RN14_RS00025, ,psos,DNA topoisomerase (ATP-hydrolyzing) subunit B	RN12_RS00025, ,psos,DNA topoisomerase (ATP-hydrolyzing) subunit B	RN10_RS00030, ,psos,DNA topoisomerase (ATP-hydrolyzing) subunit B	RN11_RS00030, ,psos,DNA topoisomerase (ATP-hydrolyzing) subunit B	RN15_RS00025, ,psos,DNA topoisomerase (ATP-hydrolyzing) subunit B	RN13_RS00025, ,psos,DNA topoisomerase (ATP-hydrolyzing) subunit B	LJ70_RS00035, ,psos,DNA topoisomerase (ATP-hydrolyzing) subunit B	HR37_RS00025, ,psos,DNA topoisomerase (ATP-hydrolyzing) subunit B	GJE03_RS00025, ,psos,DNA topoisomerase (ATP-hydrolyzing) subunit B	CBG40_RS00030, ,psos,DNA topoisomerase (ATP-hydrolyzing) subunit B	BJM02_RS00030, ,psos,DNA topoisomerase (ATP-hydrolyzing) subunit B	TM57_RS15675, ,psos,DNA topoisomerase (ATP-hydrolyzing) subunit B	BJM04_RS00030, ,psos,DNA topoisomerase (ATP-hydrolyzing) subunit B	BJL99_RS00030, ,psos,DNA topoisomerase (ATP-hydrolyzing) subunit B	BJM00_RS00030, ,psos,DNA topoisomerase (ATP-hydrolyzing) subunit B	BJM01_RS00030, ,psos,DNA topoisomerase (ATP-hydrolyzing) subunit B	BJM03_RS00030, ,psos,DNA topoisomerase (ATP-hydrolyzing) subunit B	UB21_RS00035, ,psos,DNA topoisomerase (ATP-hydrolyzing) subunit B	CP432_RS00025, ,psos,DNA topoisomerase (ATP-hydrolyzing) subunit B	CP433_RS00025, ,psos,DNA topoisomerase (ATP-hydrolyzing) subunit B
Rv0009, ,psos,iron-regulated peptidyl-prolyl cis-trans isomerase PpiA	RN06_0012, ,psos,iron-regulated peptidyl-prolyl cis-trans isomerase PpiA	MT49_RS00070, ,psos,peptidylprolyl isomerase	MT7199_RS00060, ,psos,peptidylprolyl isomerase	HKBT1_RS00070, ,psos,peptidylprolyl isomerase	HKBT2_RS00070, ,psos,peptidylprolyl isomerase	CCDC5079_RS00070, ,psos,peptidylprolyl isomerase	CFBS_RS00070, ,psos,peptidylprolyl isomerase	CCDC5180_RS00070, ,psos,peptidylprolyl isomerase	CFBR_RS00070, ,psos,peptidylprolyl isomerase	MT_RS00060, ,psos,peptidylprolyl isomerase	MTCTRI2_RS00060, ,psos,peptidylprolyl isomerase	M943_RS00060, ,psos,peptidylprolyl isomerase	J114_RS00060, ,psos,peptidylprolyl isomerase	TBFG_RS00060, ,psos,peptidylprolyl isomerase	Y980_RS00060, ,psos,peptidylprolyl isomerase	RVBD_RS00060, ,psos,peptidylprolyl isomerase	HKBS1_RS00070, ,psos,peptidylprolyl isomerase	TBMG_RS00060, ,psos,peptidylprolyl isomerase	TBSG_RS00060, ,psos,peptidylprolyl isomerase	TBXG_RS00060, ,psos,peptidylprolyl isomerase	MTBK_RS00070, ,psos,peptidylprolyl isomerase	MRGA327_00065, ,psos,iron-regulated peptidyl-prolyl cis-trans isomerase A	MRGA423_00070, ,psos,iron-regulated peptidyl-prolyl cis-trans isomerase A	TBPG_RS00070, ,psos,peptidylprolyl isomerase	J112_RS00060, ,psos,peptidyl-prolyl cis-trans isomerase	ERDMAN_RS00060, ,psos,peptidylprolyl isomerase	TBHG_RS00060, ,psos,peptidylprolyl isomerase	KURONO_RS00070, ,psos,peptidylprolyl isomerase	BTB1458_RS00070, ,psos,peptidylprolyl isomerase	RN14_RS00060, ,psos,peptidylprolyl isomerase	RN12_RS00060, ,psos,peptidylprolyl isomerase	RN10_RS00070, ,psos,peptidylprolyl isomerase	RN11_RS00070, ,psos,peptidylprolyl isomerase	RN15_RS00060, ,psos,peptidylprolyl isomerase	RN13_RS00060, ,psos,peptidylprolyl isomerase	LJ70_RS00070, ,psos,peptidylprolyl isomerase	HR37_RS00060, ,psos,peptidylprolyl isomerase	GJE03_RS00065, ,psos,peptidylprolyl isomerase	CBG40_RS00065, ,psos,peptidylprolyl isomerase	BJM02_RS00065, ,psos,peptidylprolyl isomerase	TM57_RS15640, ,psos,peptidylprolyl isomerase	BJM04_RS00065, ,psos,peptidylprolyl isomerase	BJL99_RS00065, ,psos,peptidylprolyl isomerase	BJM00_RS00065, ,psos,peptidylprolyl isomerase	BJM01_RS00065, ,psos,peptidylprolyl isomerase	BJM03_RS00065, ,psos,peptidylprolyl isomerase	UB21_RS00070, ,psos,peptidylprolyl isomerase	CP432_RS00060, ,psos,peptidylprolyl isomerase	CP433_RS00060, ,psos,peptidylprolyl isomerase
Rv0019c, ,psos,FHA domain-containing protein FhaB	RN06_0023, ,psos,FHA domain-containing protein FhaB	MT49_RS00120, ,psos,FHA domain-containing protein	MT7199_RS00110, ,psos,FHA domain-containing protein	HKBT1_RS00120, ,psos,FHA domain-containing protein	HKBT2_RS00120, ,psos,FHA domain-containing protein	CCDC5079_RS00120, ,psos,FHA domain-containing protein	CFBS_RS00120, ,psos,FHA domain-containing protein	CCDC5180_RS00120, ,psos,FHA domain-containing protein	CFBR_RS00120, ,psos,FHA domain-containing protein	MT_RS00110, ,psos,FHA domain-containing protein	MTCTRI2_RS00110, ,psos,FHA domain-containing protein	M943_RS00110, ,psos,FHA domain-containing protein	J114_RS00110, ,psos,FHA domain-containing protein	TBFG_RS00110, ,psos,FHA domain-containing protein	Y980_RS00110, ,psos,FHA domain-containing protein	RVBD_RS00110, ,psos,FHA domain-containing protein	HKBS1_RS00120, ,psos,FHA domain-containing protein	TBMG_RS00110, ,psos,FHA domain-containing protein	TBSG_RS00110, ,psos,FHA domain-containing protein	TBXG_RS00110, ,psos,FHA domain-containing protein	MTBK_RS00120, ,psos,FHA domain-containing protein	MRGA327_00125, ,psos,hypothetical protein	MRGA423_00135, ,psos,hypothetical protein	TBPG_RS00120, ,psos,FHA domain-containing protein	J112_RS00110, ,psos,phosphopeptide-binding protein	ERDMAN_RS00110, ,psos,FHA domain-containing protein	TBHG_RS00110, ,psos,FHA domain-containing protein	KURONO_RS00120, ,psos,FHA domain-containing protein	BTB1458_RS00120, ,psos,FHA domain-containing protein	RN14_RS00110, ,psos,FHA domain-containing protein	RN12_RS00110, ,psos,FHA domain-containing protein	RN10_RS00120, ,psos,FHA domain-containing protein	RN11_RS00120, ,psos,FHA domain-containing protein	RN15_RS00110, ,psos,FHA domain-containing protein	RN13_RS00110, ,psos,FHA domain-containing protein	LJ70_RS00120, ,psos,FHA domain-containing protein	HR37_RS00110, ,psos,FHA domain-containing protein	GJE03_RS00115, ,psos,FHA domain-containing protein	CBG40_RS00115, ,psos,FHA domain-containing protein	BJM02_RS00115, ,psos,FHA domain-containing protein	TM57_RS15590, ,psos,FHA domain-containing protein	BJM04_RS00115, ,psos,FHA domain-containing protein	BJL99_RS00115, ,psos,FHA domain-containing protein	BJM00_RS00115, ,psos,FHA domain-containing protein	BJM01_RS00115, ,psos,FHA domain-containing protein	BJM03_RS00115, ,psos,FHA domain-containing protein	UB21_RS00120, ,psos,FHA domain-containing protein	CP432_RS00110, ,psos,FHA domain-containing protein	CP433_RS00110, ,psos,FHA domain-containing protein
Rv0027, ,psos,hypothetical protein	RN06_0033, ,psos,hypothetical protein	MT49_RS00165, ,psos,ESX-1 secretion-associated protein	MT7199_RS00155, ,psos,ESX-1 secretion-associated protein	HKBT1_RS00165, ,psos,ESX-1 secretion-associated protein	HKBT2_RS00165, ,psos,ESX-1 secretion-associated protein	CCDC5079_RS00165, ,psos,ESX-1 secretion-associated protein	CFBS_RS00165, ,psos,ESX-1 secretion-associated protein	CCDC5180_RS00165, ,psos,ESX-1 secretion-associated protein	CFBR_RS00165, ,psos,ESX-1 secretion-associated protein	MT_RS00155, ,psos,ESX-1 secretion-associated protein	MTCTRI2_RS00155, ,psos,ESX-1 secretion-associated protein	M943_RS00155, ,psos,ESX-1 secretion-associated protein	J114_RS00155, ,psos,ESX-1 secretion-associated protein	TBFG_RS00155, ,psos,ESX-1 secretion-associated protein	Y980_RS00155, ,psos,ESX-1 secretion-associated protein	RVBD_RS00155, ,psos,ESX-1 secretion-associated protein	HKBS1_RS00165, ,psos,ESX-1 secretion-associated protein	TBMG_RS00155, ,psos,ESX-1 secretion-associated protein	TBSG_RS00155, ,psos,ESX-1 secretion-associated protein	TBXG_RS00155, ,psos,ESX-1 secretion-associated protein	MTBK_RS00165, ,psos,ESX-1 secretion-associated protein	MRGA327_00185, ,psos,hypothetical protein	MRGA423_00180, ,psos,hypothetical protein	TBPG_RS00165, ,psos,ESX-1 secretion-associated protein	J112_RS00155, ,psos,ESX-1 secretion-associated protein	ERDMAN_RS00155, ,psos,ESX-1 secretion-associated protein	TBHG_RS00155, ,psos,ESX-1 secretion-associated protein	KURONO_RS00165, ,psos,ESX-1 secretion-associated protein	BTB1458_RS00165, ,psos,ESX-1 secretion-associated protein	RN14_RS00155, ,psos,ESX-1 secretion-associated protein	RN12_RS00155, ,psos,ESX-1 secretion-associated protein	RN10_RS00165, ,psos,ESX-1 secretion-associated protein	RN11_RS00165, ,psos,ESX-1 secretion-associated protein	RN15_RS00155, ,psos,ESX-1 secretion-associated protein	RN13_RS00155, ,psos,ESX-1 secretion-associated protein	LJ70_RS00165, ,psos,ESX-1 secretion-associated protein	HR37_RS00155, ,psos,ESX-1 secretion-associated protein	GJE03_RS00160, ,psos,ESX-1 secretion-associated protein	CBG40_RS00160, ,psos,ESX-1 secretion-associated protein	BJM02_RS00160, ,psos,ESX-1 secretion-associated protein	TM57_RS15545, ,psos,ESX-1 secretion-associated protein	BJM04_RS00160, ,psos,ESX-1 secretion-associated protein	BJL99_RS00160, ,psos,ESX-1 secretion-associated protein	BJM00_RS00160, ,psos,ESX-1 secretion-associated protein	BJM01_RS00160, ,psos,ESX-1 secretion-associated protein	BJM03_RS00160, ,psos,ESX-1 secretion-associated protein	UB21_RS00165, ,psos,ESX-1 secretion-associated protein	CP432_RS00155, ,psos,ESX-1 secretion-associated protein	CP433_RS00155, ,psos,ESX-1 secretion-associated protein
Rv0028, ,psos,hypothetical protein	RN06_0034, ,psos,hypothetical protein	MT49_RS00170, ,psos,DUF2694 domain-containing protein	MT7199_RS00160, ,psos,DUF2694 domain-containing protein	HKBT1_RS00170, ,psos,DUF2694 domain-containing protein	HKBT2_RS00170, ,psos,DUF2694 domain-containing protein	CCDC5079_RS00170, ,psos,DUF2694 domain-containing protein	CFBS_RS00170, ,psos,DUF2694 domain-containing protein	CCDC5180_RS00170, ,psos,DUF2694 domain-containing protein	CFBR_RS00170, ,psos,DUF2694 domain-containing protein	MT_RS00160, ,psos,DUF2694 domain-containing protein	MTCTRI2_RS00160, ,psos,DUF2694 domain-containing protein	M943_RS00160, ,psos,DUF2694 domain-containing protein	J114_RS00160, ,psos,DUF2694 domain-containing protein	TBFG_RS00160, ,psos,DUF2694 domain-containing protein	Y980_RS00160, ,psos,DUF2694 domain-containing protein	RVBD_RS00160, ,psos,DUF2694 domain-containing protein	HKBS1_RS00170, ,psos,DUF2694 domain-containing protein	TBMG_RS00160, ,psos,DUF2694 domain-containing protein	TBSG_RS00160, ,psos,DUF2694 domain-containing protein	TBXG_RS00160, ,psos,DUF2694 domain-containing protein	MTBK_RS00170, ,psos,DUF2694 domain-containing protein	MRGA327_00190, ,psos,hypothetical protein	MRGA423_00185, ,psos,hypothetical protein	TBPG_RS00170, ,psos,DUF2694 domain-containing protein	J112_RS00160, ,psos,DUF2694 domain-containing protein	ERDMAN_RS00160, ,psos,DUF2694 domain-containing protein	TBHG_RS00160, ,psos,DUF2694 domain-containing protein	KURONO_RS00170, ,psos,DUF2694 domain-containing protein	BTB1458_RS00170, ,psos,DUF2694 domain-containing protein	RN14_RS00160, ,psos,DUF2694 domain-containing protein	RN12_RS00160, ,psos,DUF2694 domain-containing protein	RN10_RS00170, ,psos,DUF2694 domain-containing protein	RN11_RS00170, ,psos,DUF2694 domain-containing protein	RN15_RS00160, ,psos,DUF2694 domain-containing protein	RN13_RS00160, ,psos,DUF2694 domain-containing protein	LJ70_RS00170, ,psos,DUF2694 domain-containing protein	HR37_RS00160, ,psos,DUF2694 domain-containing protein	GJE03_RS00165, ,psos,DUF2694 domain-containing protein	CBG40_RS00165, ,psos,DUF2694 domain-containing protein	BJM02_RS00165, ,psos,DUF2694 domain-containing protein	TM57_RS15540, ,psos,DUF2694 domain-containing protein	BJM04_RS00165, ,psos,DUF2694 domain-containing protein	BJL99_RS00165, ,psos,DUF2694 domain-containing protein	BJM00_RS00165, ,psos,DUF2694 domain-containing protein	BJM01_RS00165, ,psos,DUF2694 domain-containing protein	BJM03_RS00165, ,psos,DUF2694 domain-containing protein	UB21_RS00170, ,psos,DUF2694 domain-containing protein	CP432_RS00160, ,psos,DUF2694 domain-containing protein	CP433_RS00160, ,psos,DUF2694 domain-containing protein
Rv0033, ,psos,acyl carrier protein AcpA	RN06_0039, ,psos,acyl carrier protein AcpA	MT49_RS00195, ,psos,acyl carrier protein	MT7199_RS00185, ,psos,acyl carrier protein	HKBT1_RS00195, ,psos,acyl carrier protein	HKBT2_RS00195, ,psos,acyl carrier protein	CCDC5079_RS00195, ,psos,acyl carrier protein	CFBS_RS00195, ,psos,acyl carrier protein	CCDC5180_RS00195, ,psos,acyl carrier protein	CFBR_RS00195, ,psos,acyl carrier protein	MT_RS00185, ,psos,acyl carrier protein	MTCTRI2_RS00185, ,psos,acyl carrier protein	M943_RS00185, ,psos,acyl carrier protein	J114_RS00185, ,psos,acyl carrier protein	TBFG_RS00185, ,psos,acyl carrier protein	Y980_RS00185, ,psos,acyl carrier protein	RVBD_RS00185, ,psos,acyl carrier protein	HKBS1_RS00195, ,psos,acyl carrier protein	TBMG_RS00185, ,psos,acyl carrier protein	TBSG_RS00185, ,psos,acyl carrier protein	TBXG_RS00185, ,psos,acyl carrier protein	MTBK_RS00195, ,psos,acyl carrier protein	MRGA327_00215, ,psos,putative acyl carrier protein	MRGA423_00210, ,psos,putative acyl carrier protein	TBPG_RS00195, ,psos,acyl carrier protein	J112_RS00185, ,psos,acyl carrier protein	ERDMAN_RS00185, ,psos,acyl carrier protein	TBHG_RS00185, ,psos,acyl carrier protein	KURONO_RS00195, ,psos,acyl carrier protein	BTB1458_RS00195, ,psos,acyl carrier protein	RN14_RS00185, ,psos,acyl carrier protein	RN12_RS00185, ,psos,acyl carrier protein	RN10_RS00200, ,psos,acyl carrier protein	RN11_RS00200, ,psos,acyl carrier protein	RN15_RS00185, ,psos,acyl carrier protein	RN13_RS00185, ,psos,acyl carrier protein	LJ70_RS00195, ,psos,acyl carrier protein	HR37_RS00185, ,psos,acyl carrier protein	GJE03_RS00190, ,psos,acyl carrier protein	CBG40_RS00195, ,psos,acyl carrier protein	BJM02_RS00195, ,psos,acyl carrier protein	TM57_RS15515, ,psos,acyl carrier protein	BJM04_RS00195, ,psos,acyl carrier protein	BJL99_RS00195, ,psos,acyl carrier protein	BJM00_RS00195, ,psos,acyl carrier protein	BJM01_RS00195, ,psos,acyl carrier protein	BJM03_RS00195, ,psos,acyl carrier protein	UB21_RS00195, ,psos,acyl carrier protein	CP432_RS00190, ,psos,acyl carrier protein	CP433_RS00190, ,psos,acyl carrier protein
Rv0041, ,psos,leucine--tRNA ligase	RN06_0049, ,psos,leucine--tRNA ligase	MT49_RS00235, ,psos,leucine--tRNA ligase	MT7199_RS00225, ,psos,leucine--tRNA ligase	HKBT1_RS00235, ,psos,leucine--tRNA ligase	HKBT2_RS00235, ,psos,leucine--tRNA ligase	CCDC5079_RS00235, ,psos,leucine--tRNA ligase	CFBS_RS00235, ,psos,leucine--tRNA ligase	CCDC5180_RS00235, ,psos,leucine--tRNA ligase	CFBR_RS00235, ,psos,leucine--tRNA ligase	MT_RS00225, ,psos,leucine--tRNA ligase	MTCTRI2_RS00225, ,psos,leucine--tRNA ligase	M943_RS00225, ,psos,leucine--tRNA ligase	J114_RS00225, ,psos,leucine--tRNA ligase	TBFG_RS00225, ,psos,leucine--tRNA ligase	Y980_RS00225, ,psos,leucine--tRNA ligase	RVBD_RS00225, ,psos,leucine--tRNA ligase	HKBS1_RS00235, ,psos,leucine--tRNA ligase	TBMG_RS00225, ,psos,leucine--tRNA ligase	TBSG_RS00225, ,psos,leucine--tRNA ligase	TBXG_RS00225, ,psos,leucine--tRNA ligase	MTBK_RS00235, ,psos,leucine--tRNA ligase	MRGA327_00255, ,psos,leucyl-tRNA synthetase	MRGA423_00250, ,psos,leucyl-tRNA synthetase	TBPG_RS00235, ,psos,leucine--tRNA ligase	J112_RS00225, ,psos,leucine--tRNA ligase	ERDMAN_RS00225, ,psos,leucine--tRNA ligase	TBHG_RS00225, ,psos,leucine--tRNA ligase	KURONO_RS00235, ,psos,leucine--tRNA ligase	BTB1458_RS00235, ,psos,leucine--tRNA ligase	RN14_RS00225, ,psos,leucine--tRNA ligase	RN12_RS00225, ,psos,leucine--tRNA ligase	RN10_RS00240, ,psos,leucine--tRNA ligase	RN11_RS00240, ,psos,leucine--tRNA ligase	RN15_RS00225, ,psos,leucine--tRNA ligase	RN13_RS00225, ,psos,leucine--tRNA ligase	LJ70_RS00235, ,psos,leucine--tRNA ligase	HR37_RS00225, ,psos,leucine--tRNA ligase	GJE03_RS00230, ,psos,leucine--tRNA ligase	CBG40_RS00235, ,psos,leucine--tRNA ligase	BJM02_RS00235, ,psos,leucine--tRNA ligase	TM57_RS15475, ,psos,leucine--tRNA ligase	BJM04_RS00235, ,psos,leucine--tRNA ligase	BJL99_RS00235, ,psos,leucine--tRNA ligase	BJM00_RS00235, ,psos,leucine--tRNA ligase	BJM01_RS00235, ,psos,leucine--tRNA ligase	BJM03_RS00235, ,psos,leucine--tRNA ligase	UB21_RS00235, ,psos,leucine--tRNA ligase	CP432_RS00230, ,psos,leucine--tRNA ligase	CP433_RS00230, ,psos,leucine--tRNA ligase
Rv0043c, ,psos,HTH-type transcriptional regulator	RN06_0051, ,psos,HTH-type transcriptional regulator	MT49_RS00245, ,psos,GntR family transcriptional regulator	MT7199_RS00235, ,psos,GntR family transcriptional regulator	HKBT1_RS00245, ,psos,GntR family transcriptional regulator	HKBT2_RS00245, ,psos,GntR family transcriptional regulator	CCDC5079_RS00245, ,psos,GntR family transcriptional regulator	CFBS_RS00245, ,psos,GntR family transcriptional regulator	CCDC5180_RS00245, ,psos,GntR family transcriptional regulator	CFBR_RS00245, ,psos,GntR family transcriptional regulator	MT_RS00235, ,psos,GntR family transcriptional regulator	MTCTRI2_RS00235, ,psos,GntR family transcriptional regulator	M943_RS00235, ,psos,GntR family transcriptional regulator	J114_RS00235, ,psos,GntR family transcriptional regulator	TBFG_RS00235, ,psos,GntR family transcriptional regulator	Y980_RS00235, ,psos,GntR family transcriptional regulator	RVBD_RS00235, ,psos,GntR family transcriptional regulator	HKBS1_RS00245, ,psos,GntR family transcriptional regulator	TBMG_RS00235, ,psos,GntR family transcriptional regulator	TBSG_RS00235, ,psos,GntR family transcriptional regulator	TBXG_RS00235, ,psos,GntR family transcriptional regulator	MTBK_RS00245, ,psos,GntR family transcriptional regulator	MRGA327_00265, ,psos,GntR family transcriptional regulator	MRGA423_00260, ,psos,GntR family transcriptional regulator	TBPG_RS00245, ,psos,GntR family transcriptional regulator	J112_RS00235, ,psos,GntR family transcriptional regulator	ERDMAN_RS00235, ,psos,GntR family transcriptional regulator	TBHG_RS00235, ,psos,GntR family transcriptional regulator	KURONO_RS00245, ,psos,GntR family transcriptional regulator	BTB1458_RS00245, ,psos,GntR family transcriptional regulator	RN14_RS00235, ,psos,GntR family transcriptional regulator	RN12_RS00235, ,psos,GntR family transcriptional regulator	RN10_RS00250, ,psos,GntR family transcriptional regulator	RN11_RS00250, ,psos,GntR family transcriptional regulator	RN15_RS00235, ,psos,GntR family transcriptional regulator	RN13_RS00235, ,psos,GntR family transcriptional regulator	LJ70_RS00245, ,psos,GntR family transcriptional regulator	HR37_RS00235, ,psos,GntR family transcriptional regulator	GJE03_RS00240, ,psos,GntR family transcriptional regulator	CBG40_RS00245, ,psos,GntR family transcriptional regulator	BJM02_RS00245, ,psos,GntR family transcriptional regulator	TM57_RS15465, ,psos,GntR family transcriptional regulator	BJM04_RS00245, ,psos,GntR family transcriptional regulator	BJL99_RS00245, ,psos,GntR family transcriptional regulator	BJM00_RS00245, ,psos,GntR family transcriptional regulator	BJM01_RS00245, ,psos,GntR family transcriptional regulator	BJM03_RS00245, ,psos,GntR family transcriptional regulator	UB21_RS00245, ,psos,GntR family transcriptional regulator	CP432_RS00240, ,psos,GntR family transcriptional regulator	CP433_RS00240, ,psos,GntR family transcriptional regulator
Rv0046c, ,psos,inositol-3-phosphate synthase	RN06_0054, ,psos,inositol-3-phosphate synthase	MT49_RS00260, ,psos,inositol-3-phosphate synthase	MT7199_RS00250, ,psos,inositol-3-phosphate synthase	HKBT1_RS00260, ,psos,inositol-3-phosphate synthase	HKBT2_RS00260, ,psos,inositol-3-phosphate synthase	CCDC5079_RS00260, ,psos,inositol-3-phosphate synthase	CFBS_RS00260, ,psos,inositol-3-phosphate synthase	CCDC5180_RS00260, ,psos,inositol-3-phosphate synthase	CFBR_RS00260, ,psos,inositol-3-phosphate synthase	MT_RS00250, ,psos,inositol-3-phosphate synthase	MTCTRI2_RS00250, ,psos,inositol-3-phosphate synthase	M943_RS00250, ,psos,inositol-3-phosphate synthase	J114_RS00250, ,psos,inositol-3-phosphate synthase	TBFG_RS00250, ,psos,inositol-3-phosphate synthase	Y980_RS00250, ,psos,inositol-3-phosphate synthase	RVBD_RS00250, ,psos,inositol-3-phosphate synthase	HKBS1_RS00260, ,psos,inositol-3-phosphate synthase	TBMG_RS00250, ,psos,inositol-3-phosphate synthase	TBSG_RS00250, ,psos,inositol-3-phosphate synthase	TBXG_RS00250, ,psos,inositol-3-phosphate synthase	MTBK_RS00260, ,psos,inositol-3-phosphate synthase	MRGA327_00285, ,psos,inositol-3-phosphate synthase	MRGA423_00280, ,psos,inositol-3-phosphate synthase	TBPG_RS00260, ,psos,inositol-3-phosphate synthase	J112_RS00250, ,psos,inositol-3-phosphate synthase	ERDMAN_RS00250, ,psos,inositol-3-phosphate synthase	TBHG_RS00250, ,psos,inositol-3-phosphate synthase	KURONO_RS00260, ,psos,inositol-3-phosphate synthase	BTB1458_RS00260, ,psos,inositol-3-phosphate synthase	RN14_RS00250, ,psos,inositol-3-phosphate synthase	RN12_RS00250, ,psos,inositol-3-phosphate synthase	RN10_RS00265, ,psos,inositol-3-phosphate synthase	RN11_RS00265, ,psos,inositol-3-phosphate synthase	RN15_RS00250, ,psos,inositol-3-phosphate synthase	RN13_RS00250, ,psos,inositol-3-phosphate synthase	LJ70_RS00260, ,psos,inositol-3-phosphate synthase	HR37_RS00250, ,psos,inositol-3-phosphate synthase	GJE03_RS00255, ,psos,inositol-3-phosphate synthase	CBG40_RS00260, ,psos,inositol-3-phosphate synthase	BJM02_RS00260, ,psos,inositol-3-phosphate synthase	TM57_RS15450, ,psos,inositol-3-phosphate synthase	BJM04_RS00260, ,psos,inositol-3-phosphate synthase	BJL99_RS00260, ,psos,inositol-3-phosphate synthase	BJM00_RS00260, ,psos,inositol-3-phosphate synthase	BJM01_RS00260, ,psos,inositol-3-phosphate synthase	BJM03_RS00260, ,psos,inositol-3-phosphate synthase	UB21_RS00260, ,psos,inositol-3-phosphate synthase	CP432_RS00255, ,psos,inositol-3-phosphate synthase	CP433_RS00255, ,psos,inositol-3-phosphate synthase
Rv0047c, ,psos,hypothetical protein	RN06_0055, ,psos,hypothetical protein	MT49_RS00265, ,psos,helix-turn-helix transcriptional regulator	MT7199_RS00255, ,psos,helix-turn-helix transcriptional regulator	HKBT1_RS00265, ,psos,helix-turn-helix transcriptional regulator	HKBT2_RS00265, ,psos,helix-turn-helix transcriptional regulator	CCDC5079_RS00265, ,psos,helix-turn-helix transcriptional regulator	CFBS_RS00265, ,psos,helix-turn-helix transcriptional regulator	CCDC5180_RS00265, ,psos,helix-turn-helix transcriptional regulator	CFBR_RS00265, ,psos,helix-turn-helix transcriptional regulator	MT_RS00255, ,psos,helix-turn-helix transcriptional regulator	MTCTRI2_RS00255, ,psos,helix-turn-helix transcriptional regulator	M943_RS00255, ,psos,helix-turn-helix transcriptional regulator	J114_RS00255, ,psos,helix-turn-helix transcriptional regulator	TBFG_RS00255, ,psos,helix-turn-helix transcriptional regulator	Y980_RS00255, ,psos,helix-turn-helix transcriptional regulator	RVBD_RS00255, ,psos,helix-turn-helix transcriptional regulator	HKBS1_RS00265, ,psos,helix-turn-helix transcriptional regulator	TBMG_RS00255, ,psos,helix-turn-helix transcriptional regulator	TBSG_RS00255, ,psos,helix-turn-helix transcriptional regulator	TBXG_RS00255, ,psos,helix-turn-helix transcriptional regulator	MTBK_RS00265, ,psos,helix-turn-helix transcriptional regulator	MRGA327_00290, ,psos,hypothetical protein	MRGA423_00285, ,psos,hypothetical protein	TBPG_RS00265, ,psos,helix-turn-helix transcriptional regulator	J112_RS00255, ,psos,PadR family transcriptional regulator	ERDMAN_RS00255, ,psos,helix-turn-helix transcriptional regulator	TBHG_RS00255, ,psos,helix-turn-helix transcriptional regulator	KURONO_RS00265, ,psos,helix-turn-helix transcriptional regulator	BTB1458_RS00265, ,psos,helix-turn-helix transcriptional regulator	RN14_RS00255, ,psos,helix-turn-helix transcriptional regulator	RN12_RS00255, ,psos,helix-turn-helix transcriptional regulator	RN10_RS00270, ,psos,helix-turn-helix transcriptional regulator	RN11_RS00270, ,psos,helix-turn-helix transcriptional regulator	RN15_RS00255, ,psos,helix-turn-helix transcriptional regulator	RN13_RS00255, ,psos,helix-turn-helix transcriptional regulator	LJ70_RS00265, ,psos,helix-turn-helix transcriptional regulator	HR37_RS00255, ,psos,helix-turn-helix transcriptional regulator	GJE03_RS00260, ,psos,helix-turn-helix transcriptional regulator	CBG40_RS00265, ,psos,helix-turn-helix transcriptional regulator	BJM02_RS00265, ,psos,helix-turn-helix transcriptional regulator	TM57_RS15445, ,psos,helix-turn-helix transcriptional regulator	BJM04_RS00265, ,psos,helix-turn-helix transcriptional regulator	BJL99_RS00265, ,psos,helix-turn-helix transcriptional regulator	BJM00_RS00265, ,psos,helix-turn-helix transcriptional regulator	BJM01_RS00265, ,psos,helix-turn-helix transcriptional regulator	BJM03_RS00265, ,psos,helix-turn-helix transcriptional regulator	UB21_RS00265, ,psos,helix-turn-helix transcriptional regulator	CP432_RS00260, ,psos,helix-turn-helix transcriptional regulator	CP433_RS00260, ,psos,helix-turn-helix transcriptional regulator
Rv0054, ,psos,single-strand DNA-binding protein	RN06_0062, ,psos,single-strand DNA-binding protein	MT49_RS00300, ,psos,single-stranded DNA-binding protein	MT7199_RS00290, ,psos,single-stranded DNA-binding protein	HKBT1_RS00300, ,psos,single-stranded DNA-binding protein	HKBT2_RS00300, ,psos,single-stranded DNA-binding protein	CCDC5079_RS00300, ,psos,single-stranded DNA-binding protein	CFBS_RS00300, ,psos,single-stranded DNA-binding protein	CCDC5180_RS00300, ,psos,single-stranded DNA-binding protein	CFBR_RS00300, ,psos,single-stranded DNA-binding protein	MT_RS00290, ,psos,single-stranded DNA-binding protein	MTCTRI2_RS00290, ,psos,single-stranded DNA-binding protein	M943_RS00290, ,psos,single-stranded DNA-binding protein	J114_RS00290, ,psos,single-stranded DNA-binding protein	TBFG_RS00290, ,psos,single-stranded DNA-binding protein	Y980_RS00290, ,psos,single-stranded DNA-binding protein	RVBD_RS00290, ,psos,single-stranded DNA-binding protein	HKBS1_RS00300, ,psos,single-stranded DNA-binding protein	TBMG_RS00290, ,psos,single-stranded DNA-binding protein	TBSG_RS00290, ,psos,single-stranded DNA-binding protein	TBXG_RS00290, ,psos,single-stranded DNA-binding protein	MTBK_RS00300, ,psos,single-stranded DNA-binding protein	MRGA327_00340, ,psos,single-stranded DNA-binding protein	MRGA423_00335, ,psos,single-stranded DNA-binding protein	TBPG_RS00300, ,psos,single-stranded DNA-binding protein	J112_RS00290, ,psos,single-stranded DNA-binding protein	ERDMAN_RS00290, ,psos,single-stranded DNA-binding protein	TBHG_RS00290, ,psos,single-stranded DNA-binding protein	KURONO_RS00300, ,psos,single-stranded DNA-binding protein	BTB1458_RS00300, ,psos,single-stranded DNA-binding protein	RN14_RS00295, ,psos,single-stranded DNA-binding protein	RN12_RS00290, ,psos,single-stranded DNA-binding protein	RN10_RS00305, ,psos,single-stranded DNA-binding protein	RN11_RS00305, ,psos,single-stranded DNA-binding protein	RN15_RS00290, ,psos,single-stranded DNA-binding protein	RN13_RS00290, ,psos,single-stranded DNA-binding protein	LJ70_RS00300, ,psos,single-stranded DNA-binding protein	HR37_RS00290, ,psos,single-stranded DNA-binding protein	GJE03_RS00295, ,psos,single-stranded DNA-binding protein	CBG40_RS00300, ,psos,single-stranded DNA-binding protein	BJM02_RS00300, ,psos,single-stranded DNA-binding protein	TM57_RS15410, ,psos,single-stranded DNA-binding protein	BJM04_RS00300, ,psos,single-stranded DNA-binding protein	BJL99_RS00300, ,psos,single-stranded DNA-binding protein	BJM00_RS00300, ,psos,single-stranded DNA-binding protein	BJM01_RS00300, ,psos,single-stranded DNA-binding protein	BJM03_RS00300, ,psos,single-stranded DNA-binding protein	UB21_RS00300, ,psos,single-stranded DNA-binding protein	CP432_RS00295, ,psos,single-stranded DNA-binding protein	CP433_RS00295, ,psos,single-stranded DNA-binding protein
Rv0055, ,psos,30S ribosomal protein S18	RN06_0063, ,psos,30S ribosomal protein S18	MT49_RS00305, ,psos,30S ribosomal protein S18	MT7199_RS00295, ,psos,30S ribosomal protein S18	HKBT1_RS00305, ,psos,30S ribosomal protein S18	HKBT2_RS00305, ,psos,30S ribosomal protein S18	CCDC5079_RS00305, ,psos,30S ribosomal protein S18	CFBS_RS00305, ,psos,30S ribosomal protein S18	CCDC5180_RS00305, ,psos,30S ribosomal protein S18	CFBR_RS00305, ,psos,30S ribosomal protein S18	MT_RS00295, ,psos,30S ribosomal protein S18	MTCTRI2_RS00295, ,psos,30S ribosomal protein S18	M943_RS00295, ,psos,30S ribosomal protein S18	J114_RS00295, ,psos,30S ribosomal protein S18	TBFG_RS00295, ,psos,30S ribosomal protein S18	Y980_RS00295, ,psos,30S ribosomal protein S18	RVBD_RS00295, ,psos,30S ribosomal protein S18	HKBS1_RS00305, ,psos,30S ribosomal protein S18	TBMG_RS00295, ,psos,30S ribosomal protein S18	TBSG_RS00295, ,psos,30S ribosomal protein S18	TBXG_RS00295, ,psos,30S ribosomal protein S18	MTBK_RS00305, ,psos,30S ribosomal protein S18	MRGA327_00345, ,psos,30S ribosomal protein S18	MRGA423_00340, ,psos,30S ribosomal protein S18	TBPG_RS00305, ,psos,30S ribosomal protein S18	J112_RS00295, ,psos,30S ribosomal protein S18	ERDMAN_RS00295, ,psos,30S ribosomal protein S18	TBHG_RS00295, ,psos,30S ribosomal protein S18	KURONO_RS00305, ,psos,30S ribosomal protein S18	BTB1458_RS00305, ,psos,30S ribosomal protein S18	RN14_RS00300, ,psos,30S ribosomal protein S18	RN12_RS00295, ,psos,30S ribosomal protein S18	RN10_RS00310, ,psos,30S ribosomal protein S18	RN11_RS00310, ,psos,30S ribosomal protein S18	RN15_RS00295, ,psos,30S ribosomal protein S18	RN13_RS00295, ,psos,30S ribosomal protein S18	LJ70_RS00305, ,psos,30S ribosomal protein S18	HR37_RS00295, ,psos,30S ribosomal protein S18	GJE03_RS00300, ,psos,30S ribosomal protein S18	CBG40_RS00305, ,psos,30S ribosomal protein S18	BJM02_RS00305, ,psos,30S ribosomal protein S18	TM57_RS15405, ,psos,30S ribosomal protein S18	BJM04_RS00305, ,psos,30S ribosomal protein S18	BJL99_RS00305, ,psos,30S ribosomal protein S18	BJM00_RS00305, ,psos,30S ribosomal protein S18	BJM01_RS00305, ,psos,30S ribosomal protein S18	BJM03_RS00305, ,psos,30S ribosomal protein S18	UB21_RS00305, ,psos,30S ribosomal protein S18	CP432_RS00300, ,psos,30S ribosomal protein S18	CP433_RS00300, ,psos,30S ribosomal protein S18
Rv0063a, ,psos,hypothetical protein	RN06_0074, ,psos,hypothetical protein	MT49_RS20745, ,psos,hypothetical protein	MT7199_RS20715, ,psos,hypothetical protein	HKBT1_RS20755, ,psos,hypothetical protein	HKBT2_RS20730, ,psos,hypothetical protein	CCDC5079_RS20755, ,psos,hypothetical protein	CFBS_RS20825, ,psos,hypothetical protein	CCDC5180_RS20785, ,psos,hypothetical protein	CFBR_RS20795, ,psos,hypothetical protein	MT_RS20655, ,psos,hypothetical protein	MTCTRI2_RS20710, ,psos,hypothetical protein	M943_RS20585, ,psos,hypothetical protein	J114_RS20640, ,psos,hypothetical protein	TBFG_RS20780, ,psos,hypothetical protein	Y980_RS20770, ,psos,hypothetical protein	RVBD_RS20760, ,psos,hypothetical protein	HKBS1_RS20730, ,psos,hypothetical protein	TBMG_RS20680, ,psos,hypothetical protein	TBSG_RS20675, ,psos,hypothetical protein	TBXG_RS20700, ,psos,hypothetical protein	MTBK_RS20630, ,psos,hypothetical protein	MRGA327_00395, ,psos,hypothetical protein	MRGA423_00400, ,psos,hypothetical protein	TBPG_RS20680, ,psos,hypothetical protein	J112_RS20865, ,psos,hypothetical protein	ERDMAN_RS20825, ,psos,hypothetical protein	TBHG_RS20675, ,psos,hypothetical protein	KURONO_RS20770, ,psos,hypothetical protein	BTB1458_RS20685, ,psos,hypothetical protein	RN14_RS20590, ,psos,hypothetical protein	RN12_RS20695, ,psos,hypothetical protein	RN10_RS00360, ,psos,hypothetical protein	RN11_RS00360, ,psos,hypothetical protein	RN15_RS20760, ,psos,hypothetical protein	RN13_RS20770, ,psos,hypothetical protein	LJ70_RS20710, ,psos,hypothetical protein	HR37_RS20835, ,psos,hypothetical protein	GJE03_RS00345, ,psos,hypothetical protein	CBG40_RS00355, ,psos,hypothetical protein	BJM02_RS00355, ,psos,hypothetical protein	TM57_RS21400, ,psos,hypothetical protein	BJM04_RS00355, ,psos,hypothetical protein	BJL99_RS00355, ,psos,hypothetical protein	BJM00_RS00355, ,psos,hypothetical protein	BJM01_RS00355, ,psos,hypothetical protein	BJM03_RS00355, ,psos,hypothetical protein	UB21_RS20885, ,psos,hypothetical protein	CP432_RS00350, ,psos,hypothetical protein	CP433_RS00350, ,psos,hypothetical protein
Rv0065, ,psos,ribonuclease VapC1	RN06_0077, ,psos,ribonuclease VapC1	MT49_RS00365, ,psos,type II toxin-antitoxin system ribonuclease VapC1	MT7199_RS00355, ,psos,type II toxin-antitoxin system ribonuclease VapC1	HKBT1_RS00365, ,psos,type II toxin-antitoxin system ribonuclease VapC1	HKBT2_RS00365, ,psos,type II toxin-antitoxin system ribonuclease VapC1	CCDC5079_RS00365, ,psos,PIN domain-containing protein	CFBS_RS00365, ,psos,PIN domain-containing protein	CCDC5180_RS00365, ,psos,PIN domain-containing protein	CFBR_RS00365, ,psos,type II toxin-antitoxin system ribonuclease VapC1	MT_RS00355, ,psos,type II toxin-antitoxin system ribonuclease VapC1	MTCTRI2_RS00355, ,psos,type II toxin-antitoxin system ribonuclease VapC1	M943_RS00355, ,psos,type II toxin-antitoxin system ribonuclease VapC1	J114_RS00355, ,psos,type II toxin-antitoxin system ribonuclease VapC1	TBFG_RS00355, ,psos,PIN domain-containing protein	Y980_RS00355, ,psos,type II toxin-antitoxin system ribonuclease VapC1	RVBD_RS00355, ,psos,PIN domain-containing protein	HKBS1_RS00365, ,psos,type II toxin-antitoxin system ribonuclease VapC1	TBMG_RS00355, ,psos,PIN domain-containing protein	TBSG_RS00355, ,psos,PIN domain-containing protein	TBXG_RS00355, ,psos,PIN domain-containing protein	MTBK_RS00365, ,psos,PIN domain-containing protein	MRGA327_00420, ,psos,hypothetical protein	MRGA423_00420, ,psos,hypothetical protein	TBPG_RS00365, ,psos,type II toxin-antitoxin system ribonuclease VapC1	J112_RS00355, ,psos,ribonuclease VapC1	ERDMAN_RS00355, ,psos,type II toxin-antitoxin system ribonuclease VapC1	TBHG_RS00355, ,psos,type II toxin-antitoxin system ribonuclease VapC1	KURONO_RS00365, ,psos,type II toxin-antitoxin system ribonuclease VapC1	BTB1458_RS00365, ,psos,type II toxin-antitoxin system ribonuclease VapC1	RN14_RS00360, ,psos,type II toxin-antitoxin system ribonuclease VapC1	RN12_RS00355, ,psos,type II toxin-antitoxin system ribonuclease VapC1	RN10_RS00375, ,psos,PIN domain-containing protein	RN11_RS00375, ,psos,PIN domain-containing protein	RN15_RS00355, ,psos,type II toxin-antitoxin system ribonuclease VapC1	RN13_RS00355, ,psos,PIN domain-containing protein	LJ70_RS00365, ,psos,type II toxin-antitoxin system ribonuclease VapC1	HR37_RS00355, ,psos,type II toxin-antitoxin system ribonuclease VapC1	GJE03_RS00360, ,psos,PIN domain-containing protein	CBG40_RS00370, ,psos,PIN domain-containing protein	BJM02_RS00370, ,psos,type II toxin-antitoxin system ribonuclease VapC1	TM57_RS15345, ,psos,type II toxin-antitoxin system ribonuclease VapC1	BJM04_RS00370, ,psos,type II toxin-antitoxin system ribonuclease VapC1	BJL99_RS00370, ,psos,type II toxin-antitoxin system ribonuclease VapC1	BJM00_RS00370, ,psos,type II toxin-antitoxin system ribonuclease VapC1	BJM01_RS00370, ,psos,type II toxin-antitoxin system ribonuclease VapC1	BJM03_RS00370, ,psos,type II toxin-antitoxin system ribonuclease VapC1	UB21_RS00365, ,psos,PIN domain-containing protein	CP432_RS00365, ,psos,type II toxin-antitoxin system ribonuclease VapC1	CP433_RS00365, ,psos,type II toxin-antitoxin system ribonuclease VapC1
Rv0066c, ,psos,isocitrate dehydrogenase	RN06_0079, ,psos,isocitrate dehydrogenase	MT49_RS00370, ,psos,NADP-dependent isocitrate dehydrogenase	MT7199_RS00360, ,psos,NADP-dependent isocitrate dehydrogenase	HKBT1_RS00370, ,psos,NADP-dependent isocitrate dehydrogenase	HKBT2_RS00370, ,psos,NADP-dependent isocitrate dehydrogenase	CCDC5079_RS00370, ,psos,NADP-dependent isocitrate dehydrogenase	CFBS_RS00370, ,psos,NADP-dependent isocitrate dehydrogenase	CCDC5180_RS00370, ,psos,NADP-dependent isocitrate dehydrogenase	CFBR_RS00370, ,psos,NADP-dependent isocitrate dehydrogenase	MT_RS00360, ,psos,NADP-dependent isocitrate dehydrogenase	MTCTRI2_RS00360, ,psos,NADP-dependent isocitrate dehydrogenase	M943_RS00360, ,psos,NADP-dependent isocitrate dehydrogenase	J114_RS00360, ,psos,NADP-dependent isocitrate dehydrogenase	TBFG_RS00360, ,psos,NADP-dependent isocitrate dehydrogenase	Y980_RS00360, ,psos,NADP-dependent isocitrate dehydrogenase	RVBD_RS00360, ,psos,NADP-dependent isocitrate dehydrogenase	HKBS1_RS00370, ,psos,NADP-dependent isocitrate dehydrogenase	TBMG_RS00360, ,psos,NADP-dependent isocitrate dehydrogenase	TBSG_RS00360, ,psos,NADP-dependent isocitrate dehydrogenase	TBXG_RS00360, ,psos,NADP-dependent isocitrate dehydrogenase	MTBK_RS00370, ,psos,NADP-dependent isocitrate dehydrogenase	MRGA327_00425, ,psos,isocitrate dehydrogenase, NADP-dependent	MRGA423_00425, ,psos,isocitrate dehydrogenase, NADP-dependent	TBPG_RS00370, ,psos,NADP-dependent isocitrate dehydrogenase	J112_RS00360, ,psos,NADP-dependent isocitrate dehydrogenase	ERDMAN_RS00360, ,psos,NADP-dependent isocitrate dehydrogenase	TBHG_RS00360, ,psos,NADP-dependent isocitrate dehydrogenase	KURONO_RS00370, ,psos,NADP-dependent isocitrate dehydrogenase	BTB1458_RS00370, ,psos,NADP-dependent isocitrate dehydrogenase	RN14_RS00365, ,psos,NADP-dependent isocitrate dehydrogenase	RN12_RS00360, ,psos,NADP-dependent isocitrate dehydrogenase	RN10_RS00380, ,psos,NADP-dependent isocitrate dehydrogenase	RN11_RS00380, ,psos,NADP-dependent isocitrate dehydrogenase	RN15_RS00360, ,psos,NADP-dependent isocitrate dehydrogenase	RN13_RS00360, ,psos,NADP-dependent isocitrate dehydrogenase	LJ70_RS00370, ,psos,NADP-dependent isocitrate dehydrogenase	HR37_RS00360, ,psos,NADP-dependent isocitrate dehydrogenase	GJE03_RS00365, ,psos,NADP-dependent isocitrate dehydrogenase	CBG40_RS00375, ,psos,NADP-dependent isocitrate dehydrogenase	BJM02_RS00375, ,psos,NADP-dependent isocitrate dehydrogenase	TM57_RS15340, ,psos,NADP-dependent isocitrate dehydrogenase	BJM04_RS00375, ,psos,NADP-dependent isocitrate dehydrogenase	BJL99_RS00375, ,psos,NADP-dependent isocitrate dehydrogenase	BJM00_RS00375, ,psos,NADP-dependent isocitrate dehydrogenase	BJM01_RS00375, ,psos,NADP-dependent isocitrate dehydrogenase	BJM03_RS00375, ,psos,NADP-dependent isocitrate dehydrogenase	UB21_RS00370, ,psos,NADP-dependent isocitrate dehydrogenase	CP432_RS00370, ,psos,NADP-dependent isocitrate dehydrogenase	CP433_RS00370, ,psos,NADP-dependent isocitrate dehydrogenase
Rv0076c, ,psos,membrane protein	RN06_0090, ,psos,membrane protein	MT49_RS00405, ,psos,membrane protein	MT7199_RS00410, ,psos,hypothetical protein	HKBT1_RS00405, ,psos,hypothetical protein	HKBT2_RS00405, ,psos,hypothetical protein	CCDC5079_RS00405, ,psos,hypothetical protein	CFBS_RS00405, ,psos,hypothetical protein	CCDC5180_RS00405, ,psos,hypothetical protein	CFBR_RS00405, ,psos,hypothetical protein	MT_RS00410, ,psos,hypothetical protein	MTCTRI2_RS00410, ,psos,hypothetical protein	M943_RS00410, ,psos,hypothetical protein	J114_RS00410, ,psos,hypothetical protein	TBFG_RS00410, ,psos,hypothetical protein	Y980_RS00410, ,psos,hypothetical protein	RVBD_RS00410, ,psos,hypothetical protein	HKBS1_RS00405, ,psos,hypothetical protein	TBMG_RS00410, ,psos,hypothetical protein	TBSG_RS00410, ,psos,hypothetical protein	TBXG_RS00410, ,psos,hypothetical protein	MTBK_RS00405, ,psos,hypothetical protein	MRGA327_00490, ,psos,hypothetical protein	MRGA423_00490, ,psos,hypothetical protein	TBPG_RS00405, ,psos,hypothetical protein	J112_RS00410, ,psos,hypothetical protein	ERDMAN_RS00410, ,psos,hypothetical protein	TBHG_RS00410, ,psos,hypothetical protein	KURONO_RS00420, ,psos,hypothetical protein	BTB1458_RS00405, ,psos,hypothetical protein	RN14_RS00415, ,psos,hypothetical protein	RN12_RS00410, ,psos,hypothetical protein	RN10_RS00415, ,psos,hypothetical protein	RN11_RS00415, ,psos,hypothetical protein	RN15_RS00410, ,psos,hypothetical protein	RN13_RS00410, ,psos,hypothetical protein	LJ70_RS00405, ,psos,hypothetical protein	HR37_RS00410, ,psos,hypothetical protein	GJE03_RS00420, ,psos,hypothetical protein	CBG40_RS00410, ,psos,hypothetical protein	BJM02_RS00410, ,psos,hypothetical protein	TM57_RS15305, ,psos,hypothetical protein	BJM04_RS00410, ,psos,hypothetical protein	BJL99_RS00410, ,psos,hypothetical protein	BJM00_RS00410, ,psos,hypothetical protein	BJM01_RS00410, ,psos,hypothetical protein	BJM03_RS00410, ,psos,hypothetical protein	UB21_RS00405, ,psos,hypothetical protein	CP432_RS00420, ,psos,hypothetical protein	CP433_RS00420, ,psos,hypothetical protein
Rv0078A, ,psos,hypothetical protein	RN06_0094, ,psos,hypothetical protein	MT49_RS00420, ,psos,nucleotidyl transferase AbiEii/AbiGii toxin family protein	MT7199_RS00425, ,psos,nucleotidyl transferase AbiEii/AbiGii toxin family protein	HKBT1_RS00420, ,psos,nucleotidyl transferase AbiEii/AbiGii toxin family protein	HKBT2_RS00420, ,psos,nucleotidyl transferase AbiEii/AbiGii toxin family protein	CCDC5079_RS00420, ,psos,nucleotidyl transferase AbiEii/AbiGii toxin family protein	CFBS_RS00420, ,psos,nucleotidyl transferase AbiEii/AbiGii toxin family protein	CCDC5180_RS00420, ,psos,nucleotidyl transferase AbiEii/AbiGii toxin family protein	CFBR_RS00420, ,psos,nucleotidyl transferase AbiEii/AbiGii toxin family protein	MT_RS00425, ,psos,nucleotidyl transferase AbiEii/AbiGii toxin family protein	MTCTRI2_RS00425, ,psos,nucleotidyl transferase AbiEii/AbiGii toxin family protein	M943_RS00425, ,psos,nucleotidyl transferase AbiEii/AbiGii toxin family protein	J114_RS00425, ,psos,nucleotidyl transferase AbiEii/AbiGii toxin family protein	TBFG_RS00425, ,psos,nucleotidyl transferase AbiEii/AbiGii toxin family protein	Y980_RS00425, ,psos,nucleotidyl transferase AbiEii/AbiGii toxin family protein	RVBD_RS00425, ,psos,nucleotidyl transferase AbiEii/AbiGii toxin family protein	HKBS1_RS00420, ,psos,nucleotidyl transferase AbiEii/AbiGii toxin family protein	TBMG_RS00425, ,psos,nucleotidyl transferase AbiEii/AbiGii toxin family protein	TBSG_RS00425, ,psos,nucleotidyl transferase AbiEii/AbiGii toxin family protein	TBXG_RS00425, ,psos,nucleotidyl transferase AbiEii/AbiGii toxin family protein	MTBK_RS00420, ,psos,nucleotidyl transferase AbiEii/AbiGii toxin family protein	MRGA327_00515, ,psos,hypothetical protein	MRGA423_00505, ,psos,hypothetical protein	TBPG_RS00420, ,psos,nucleotidyl transferase AbiEii/AbiGii toxin family protein	J112_RS00425, ,psos,hypothetical protein	ERDMAN_RS00425, ,psos,nucleotidyl transferase AbiEii/AbiGii toxin family protein	TBHG_RS00425, ,psos,nucleotidyl transferase AbiEii/AbiGii toxin family protein	KURONO_RS00435, ,psos,nucleotidyl transferase AbiEii/AbiGii toxin family protein	BTB1458_RS00420, ,psos,nucleotidyl transferase AbiEii/AbiGii toxin family protein	RN14_RS00430, ,psos,nucleotidyl transferase AbiEii/AbiGii toxin family protein	RN12_RS00425, ,psos,nucleotidyl transferase AbiEii/AbiGii toxin family protein	RN10_RS00430, ,psos,nucleotidyl transferase AbiEii/AbiGii toxin family protein	RN11_RS00430, ,psos,nucleotidyl transferase AbiEii/AbiGii toxin family protein	RN15_RS00425, ,psos,nucleotidyl transferase AbiEii/AbiGii toxin family protein	RN13_RS00425, ,psos,nucleotidyl transferase AbiEii/AbiGii toxin family protein	LJ70_RS00420, ,psos,nucleotidyl transferase AbiEii/AbiGii toxin family protein	HR37_RS00425, ,psos,nucleotidyl transferase AbiEii/AbiGii toxin family protein	GJE03_RS00435, ,psos,nucleotidyl transferase AbiEii/AbiGii toxin family protein	CBG40_RS00425, ,psos,nucleotidyl transferase AbiEii/AbiGii toxin family protein	BJM02_RS00425, ,psos,nucleotidyl transferase AbiEii/AbiGii toxin family protein	TM57_RS15290, ,psos,nucleotidyl transferase AbiEii/AbiGii toxin family protein	BJM04_RS00425, ,psos,nucleotidyl transferase AbiEii/AbiGii toxin family protein	BJL99_RS00425, ,psos,nucleotidyl transferase AbiEii/AbiGii toxin family protein	BJM00_RS00425, ,psos,nucleotidyl transferase AbiEii/AbiGii toxin family protein	BJM01_RS00425, ,psos,nucleotidyl transferase AbiEii/AbiGii toxin family protein	BJM03_RS00425, ,psos,nucleotidyl transferase AbiEii/AbiGii toxin family protein	UB21_RS00420, ,psos,nucleotidyl transferase AbiEii/AbiGii toxin family protein	CP432_RS00435, ,psos,nucleotidyl transferase AbiEii/AbiGii toxin family protein	CP433_RS00435, ,psos,nucleotidyl transferase AbiEii/AbiGii toxin family protein
Rv0080, ,psos,hypothetical protein	RN06_0099, ,psos,hypothetical protein	MT49_RS00435, ,psos,pyridoxamine 5-phosphate oxidase family protein	MT7199_RS00440, ,psos,pyridoxamine 5-phosphate oxidase family protein	HKBT1_RS00435, ,psos,pyridoxamine 5-phosphate oxidase family protein	HKBT2_RS00435, ,psos,pyridoxamine 5-phosphate oxidase family protein	CCDC5079_RS00435, ,psos,pyridoxamine 5-phosphate oxidase family protein	CFBS_RS00435, ,psos,pyridoxamine 5-phosphate oxidase family protein	CCDC5180_RS00435, ,psos,pyridoxamine 5-phosphate oxidase family protein	CFBR_RS00435, ,psos,pyridoxamine 5-phosphate oxidase family protein	MT_RS00440, ,psos,pyridoxamine 5-phosphate oxidase family protein	MTCTRI2_RS00440, ,psos,pyridoxamine 5-phosphate oxidase family protein	M943_RS00440, ,psos,pyridoxamine 5-phosphate oxidase family protein	J114_RS00440, ,psos,pyridoxamine 5-phosphate oxidase family protein	TBFG_RS00440, ,psos,pyridoxamine 5-phosphate oxidase family protein	Y980_RS00440, ,psos,pyridoxamine 5-phosphate oxidase family protein	RVBD_RS00440, ,psos,pyridoxamine 5-phosphate oxidase family protein	HKBS1_RS00435, ,psos,pyridoxamine 5-phosphate oxidase family protein	TBMG_RS00440, ,psos,pyridoxamine 5-phosphate oxidase family protein	TBSG_RS00440, ,psos,pyridoxamine 5-phosphate oxidase family protein	TBXG_RS00440, ,psos,pyridoxamine 5-phosphate oxidase family protein	MTBK_RS00435, ,psos,pyridoxamine 5-phosphate oxidase family protein	MRGA327_00530, ,psos,hypothetical protein	MRGA423_00520, ,psos,hypothetical protein	TBPG_RS00435, ,psos,pyridoxamine 5-phosphate oxidase family protein	J112_RS00440, ,psos,pyridoxamine 5-phosphate oxidase family protein	ERDMAN_RS00440, ,psos,pyridoxamine 5-phosphate oxidase family protein	TBHG_RS00440, ,psos,pyridoxamine 5-phosphate oxidase family protein	KURONO_RS00450, ,psos,pyridoxamine 5-phosphate oxidase family protein	BTB1458_RS00435, ,psos,pyridoxamine 5-phosphate oxidase family protein	RN14_RS00445, ,psos,pyridoxamine 5-phosphate oxidase family protein	RN12_RS00440, ,psos,pyridoxamine 5-phosphate oxidase family protein	RN10_RS00445, ,psos,pyridoxamine 5-phosphate oxidase family protein	RN11_RS00445, ,psos,pyridoxamine 5-phosphate oxidase family protein	RN15_RS00440, ,psos,pyridoxamine 5-phosphate oxidase family protein	RN13_RS00440, ,psos,pyridoxamine 5-phosphate oxidase family protein	LJ70_RS00435, ,psos,pyridoxamine 5-phosphate oxidase family protein	HR37_RS00440, ,psos,pyridoxamine 5-phosphate oxidase family protein	GJE03_RS00450, ,psos,pyridoxamine 5-phosphate oxidase family protein	CBG40_RS00440, ,psos,pyridoxamine 5-phosphate oxidase family protein	BJM02_RS00440, ,psos,pyridoxamine 5-phosphate oxidase family protein	TM57_RS15275, ,psos,pyridoxamine 5-phosphate oxidase family protein	BJM04_RS00440, ,psos,pyridoxamine 5-phosphate oxidase family protein	BJL99_RS00440, ,psos,pyridoxamine 5-phosphate oxidase family protein	BJM00_RS00440, ,psos,pyridoxamine 5-phosphate oxidase family protein	BJM01_RS00440, ,psos,pyridoxamine 5-phosphate oxidase family protein	BJM03_RS00440, ,psos,pyridoxamine 5-phosphate oxidase family protein	UB21_RS00435, ,psos,pyridoxamine 5-phosphate oxidase family protein	CP432_RS00450, ,psos,pyridoxamine 5-phosphate oxidase family protein	CP433_RS00450, ,psos,pyridoxamine 5-phosphate oxidase family protein
Rv0085, ,psos,hydrogenase HycP	RN06_0107, ,psos,hydrogenase HycP	MT49_RS00460, ,psos,hydrogenase HycP	MT7199_RS00465, ,psos,hydrogenase HycP	HKBT1_RS00460, ,psos,hydrogenase HycP	HKBT2_RS00460, ,psos,hydrogenase HycP	CCDC5079_RS00460, ,psos,hydrogenase HycP	CFBS_RS00460, ,psos,hydrogenase HycP	CCDC5180_RS00460, ,psos,hydrogenase HycP	CFBR_RS00460, ,psos,hydrogenase HycP	MT_RS00465, ,psos,hydrogenase HycP	MTCTRI2_RS00465, ,psos,hydrogenase HycP	M943_RS00465, ,psos,hydrogenase HycP	J114_RS00465, ,psos,hydrogenase HycP	TBFG_RS00465, ,psos,hydrogenase HycP	Y980_RS00465, ,psos,hydrogenase HycP	RVBD_RS00465, ,psos,hydrogenase HycP	HKBS1_RS00460, ,psos,hydrogenase HycP	TBMG_RS00465, ,psos,hydrogenase HycP	TBSG_RS00465, ,psos,hydrogenase HycP	TBXG_RS00465, ,psos,hydrogenase HycP	MTBK_RS00460, ,psos,hydrogenase HycP	MRGA327_00560, ,psos,hydrogenase HycP	MRGA423_00545, ,psos,hydrogenase HycP	TBPG_RS00460, ,psos,hydrogenase HycP	J112_RS00465, ,psos,hydrogenase HycP	ERDMAN_RS00465, ,psos,hydrogenase HycP	TBHG_RS00465, ,psos,hydrogenase HycP	KURONO_RS00475, ,psos,hydrogenase HycP	BTB1458_RS00460, ,psos,hydrogenase HycP	RN14_RS00470, ,psos,hydrogenase HycP	RN12_RS00465, ,psos,hydrogenase HycP	RN10_RS00470, ,psos,hydrogenase HycP	RN11_RS00470, ,psos,hydrogenase HycP	RN15_RS00465, ,psos,hydrogenase HycP	RN13_RS00465, ,psos,hydrogenase HycP	LJ70_RS00460, ,psos,hydrogenase HycP	HR37_RS00465, ,psos,hydrogenase HycP	GJE03_RS00475, ,psos,hydrogenase HycP	CBG40_RS00465, ,psos,hydrogenase HycP	BJM02_RS00465, ,psos,hydrogenase HycP	TM57_RS15250, ,psos,hydrogenase HycP	BJM04_RS00465, ,psos,hydrogenase HycP	BJL99_RS00465, ,psos,hydrogenase HycP	BJM00_RS00465, ,psos,hydrogenase HycP	BJM01_RS00465, ,psos,hydrogenase HycP	BJM03_RS00465, ,psos,hydrogenase HycP	UB21_RS00460, ,psos,hydrogenase HycP	CP432_RS00475, ,psos,hydrogenase HycP	CP433_RS00475, ,psos,hydrogenase HycP
Rv0088, ,psos,polyketide cyclase/dehydrase	RN06_0111, ,psos,polyketide cyclase/dehydrase	MT49_RS00475, ,psos,hypothetical protein	MT7199_RS00480, ,psos,hypothetical protein	HKBT1_RS00475, ,psos,hypothetical protein	HKBT2_RS00475, ,psos,hypothetical protein	CCDC5079_RS00475, ,psos,hypothetical protein	CFBS_RS00475, ,psos,hypothetical protein	CCDC5180_RS00475, ,psos,hypothetical protein	CFBR_RS00475, ,psos,hypothetical protein	MT_RS00480, ,psos,hypothetical protein	MTCTRI2_RS00480, ,psos,hypothetical protein	M943_RS00480, ,psos,hypothetical protein	J114_RS00485, ,psos,hypothetical protein	TBFG_RS00480, ,psos,hypothetical protein	Y980_RS00480, ,psos,hypothetical protein	RVBD_RS00480, ,psos,hypothetical protein	HKBS1_RS00475, ,psos,hypothetical protein	TBMG_RS00480, ,psos,hypothetical protein	TBSG_RS00480, ,psos,hypothetical protein	TBXG_RS00480, ,psos,hypothetical protein	MTBK_RS00475, ,psos,hypothetical protein	MRGA327_00575, ,psos,hypothetical protein	MRGA423_00560, ,psos,hypothetical protein	TBPG_RS00475, ,psos,hypothetical protein	J112_RS00485, ,psos,hypothetical protein	ERDMAN_RS00480, ,psos,hypothetical protein	TBHG_RS00480, ,psos,hypothetical protein	KURONO_RS00490, ,psos,hypothetical protein	BTB1458_RS00475, ,psos,hypothetical protein	RN14_RS00485, ,psos,hypothetical protein	RN12_RS00480, ,psos,hypothetical protein	RN10_RS00485, ,psos,hypothetical protein	RN11_RS00485, ,psos,hypothetical protein	RN15_RS00480, ,psos,hypothetical protein	RN13_RS00480, ,psos,hypothetical protein	LJ70_RS00475, ,psos,hypothetical protein	HR37_RS00480, ,psos,hypothetical protein	GJE03_RS00490, ,psos,hypothetical protein	CBG40_RS00480, ,psos,hypothetical protein	BJM02_RS00480, ,psos,hypothetical protein	TM57_RS15235, ,psos,hypothetical protein	BJM04_RS00480, ,psos,hypothetical protein	BJL99_RS00480, ,psos,hypothetical protein	BJM00_RS00480, ,psos,hypothetical protein	BJM01_RS00480, ,psos,hypothetical protein	BJM03_RS00480, ,psos,hypothetical protein	UB21_RS00475, ,psos,hypothetical protein	CP432_RS00490, ,psos,hypothetical protein	CP433_RS00490, ,psos,hypothetical protein
Rv0089, ,psos,methyltransferase	RN06_0112, ,psos,methyltransferase	MT49_RS00480, ,psos,methyltransferase	MT7199_RS00485, ,psos,methyltransferase	HKBT1_RS00480, ,psos,methyltransferase	HKBT2_RS00480, ,psos,methyltransferase	CCDC5079_RS00480, ,psos,methyltransferase	CFBS_RS00480, ,psos,methyltransferase	CCDC5180_RS00480, ,psos,methyltransferase	CFBR_RS00480, ,psos,methyltransferase	MT_RS00485, ,psos,methyltransferase	MTCTRI2_RS00485, ,psos,methyltransferase	M943_RS00485, ,psos,methyltransferase	J114_RS00490, ,psos,methyltransferase	TBFG_RS00485, ,psos,methyltransferase	Y980_RS00485, ,psos,methyltransferase	RVBD_RS00485, ,psos,methyltransferase	HKBS1_RS00480, ,psos,methyltransferase	TBMG_RS00485, ,psos,methyltransferase	TBSG_RS00485, ,psos,methyltransferase	TBXG_RS00485, ,psos,methyltransferase	MTBK_RS00480, ,psos,methyltransferase	MRGA327_00580, ,psos,methyltransferase/methylase	MRGA423_00565, ,psos,methyltransferase/methylase	TBPG_RS00480, ,psos,methyltransferase	J112_RS00490, ,psos,methyltransferase	ERDMAN_RS00485, ,psos,class I SAM-dependent methyltransferase	TBHG_RS00485, ,psos,methyltransferase	KURONO_RS00495, ,psos,methyltransferase	BTB1458_RS00480, ,psos,methyltransferase	RN14_RS00490, ,psos,methyltransferase	RN12_RS00485, ,psos,methyltransferase	RN10_RS00490, ,psos,methyltransferase	RN11_RS00490, ,psos,methyltransferase	RN15_RS00485, ,psos,methyltransferase	RN13_RS00485, ,psos,methyltransferase	LJ70_RS00480, ,psos,methyltransferase	HR37_RS00485, ,psos,methyltransferase	GJE03_RS00495, ,psos,methyltransferase	CBG40_RS00485, ,psos,methyltransferase	BJM02_RS00485, ,psos,methyltransferase	TM57_RS15230, ,psos,methyltransferase	BJM04_RS00485, ,psos,methyltransferase	BJL99_RS00485, ,psos,methyltransferase	BJM00_RS00485, ,psos,methyltransferase	BJM01_RS00485, ,psos,methyltransferase	BJM03_RS00485, ,psos,methyltransferase	UB21_RS00480, ,psos,methyltransferase	CP432_RS00495, ,psos,methyltransferase	CP433_RS00495, ,psos,methyltransferase
Rv0093c, ,psos,membrane protein	RN06_0117, ,psos,membrane protein	MT49_RS00500, ,psos,membrane protein	MT7199_RS00505, ,psos,membrane protein	HKBT1_RS00500, ,psos,membrane protein	HKBT2_RS00500, ,psos,membrane protein	CCDC5079_RS00500, ,psos,membrane protein	CFBS_RS00500, ,psos,membrane protein	CCDC5180_RS00500, ,psos,membrane protein	CFBR_RS00500, ,psos,membrane protein	MT_RS00505, ,psos,membrane protein	MTCTRI2_RS00505, ,psos,membrane protein	M943_RS00505, ,psos,hypothetical protein	J114_RS00510, ,psos,hypothetical protein	TBFG_RS00505, ,psos,membrane protein	Y980_RS00505, ,psos,membrane protein	RVBD_RS00505, ,psos,membrane protein	HKBS1_RS00500, ,psos,membrane protein	TBMG_RS00505, ,psos,membrane protein	TBSG_RS00505, ,psos,membrane protein	TBXG_RS00505, ,psos,membrane protein	MTBK_RS00500, ,psos,membrane protein	MRGA327_00605, ,psos,hypothetical protein	MRGA423_00605, ,psos,hypothetical protein	TBPG_RS00500, ,psos,membrane protein	J112_RS00510, ,psos,hypothetical protein	ERDMAN_RS00505, ,psos,membrane protein	TBHG_RS00505, ,psos,membrane protein	KURONO_RS00515, ,psos,membrane protein	BTB1458_RS00500, ,psos,membrane protein	RN14_RS00510, ,psos,membrane protein	RN12_RS00505, ,psos,membrane protein	RN10_RS00515, ,psos,membrane protein	RN11_RS00515, ,psos,membrane protein	RN15_RS00505, ,psos,membrane protein	RN13_RS00505, ,psos,membrane protein	LJ70_RS00500, ,psos,membrane protein	HR37_RS00505, ,psos,hypothetical protein	GJE03_RS00515, ,psos,hypothetical protein	CBG40_RS00510, ,psos,hypothetical protein	BJM02_RS00510, ,psos,membrane protein	TM57_RS15210, ,psos,membrane protein	BJM04_RS00510, ,psos,membrane protein	BJL99_RS00510, ,psos,membrane protein	BJM00_RS00510, ,psos,membrane protein	BJM01_RS00510, ,psos,membrane protein	BJM03_RS00510, ,psos,membrane protein	UB21_RS00500, ,psos,membrane protein	CP432_RS00520, ,psos,membrane protein	CP433_RS00520, ,psos,membrane protein
Rv0098, ,psos,fatty acyl CoA thioesterase FcoT	RN06_0122, ,psos,fatty acyl CoA thioesterase FcoT	MT49_RS00525, ,psos,hypothetical protein	MT7199_RS00530, ,psos,hypothetical protein	HKBT1_RS00525, ,psos,hypothetical protein	HKBT2_RS00525, ,psos,hypothetical protein	CCDC5079_RS00525, ,psos,hypothetical protein	CFBS_RS00525, ,psos,hypothetical protein	CCDC5180_RS00525, ,psos,hypothetical protein	CFBR_RS00525, ,psos,hypothetical protein	MT_RS00530, ,psos,hypothetical protein	MTCTRI2_RS00530, ,psos,hypothetical protein	M943_RS00530, ,psos,hypothetical protein	J114_RS00535, ,psos,hypothetical protein	TBFG_RS00530, ,psos,hypothetical protein	Y980_RS00530, ,psos,hypothetical protein	RVBD_RS00530, ,psos,hypothetical protein	HKBS1_RS00525, ,psos,hypothetical protein	TBMG_RS00530, ,psos,hypothetical protein	TBSG_RS00530, ,psos,hypothetical protein	TBXG_RS00530, ,psos,hypothetical protein	MTBK_RS00525, ,psos,hypothetical protein	MRGA327_00630, ,psos,hypothetical protein	MRGA423_00630, ,psos,hypothetical protein	TBPG_RS00525, ,psos,hypothetical protein	J112_RS00535, ,psos,hypothetical protein	ERDMAN_RS00530, ,psos,hypothetical protein	TBHG_RS00530, ,psos,hypothetical protein	KURONO_RS00540, ,psos,hypothetical protein	BTB1458_RS00520, ,psos,hypothetical protein	RN14_RS00535, ,psos,hypothetical protein	RN12_RS00530, ,psos,hypothetical protein	RN10_RS00540, ,psos,hypothetical protein	RN11_RS00540, ,psos,hypothetical protein	RN15_RS00530, ,psos,hypothetical protein	RN13_RS00530, ,psos,hypothetical protein	LJ70_RS00525, ,psos,hypothetical protein	HR37_RS00530, ,psos,hypothetical protein	GJE03_RS00540, ,psos,hypothetical protein	CBG40_RS00535, ,psos,hypothetical protein	BJM02_RS00535, ,psos,hypothetical protein	TM57_RS15185, ,psos,hypothetical protein	BJM04_RS00535, ,psos,hypothetical protein	BJL99_RS00530, ,psos,hypothetical protein	BJM00_RS00535, ,psos,hypothetical protein	BJM01_RS00535, ,psos,hypothetical protein	BJM03_RS00535, ,psos,hypothetical protein	UB21_RS00525, ,psos,hypothetical protein	CP432_RS00545, ,psos,hypothetical protein	CP433_RS00545, ,psos,fatty acyl CoA thioesterase FcoT
Rv0100, ,psos,hypothetical protein	RN06_0124, ,psos,hypothetical protein	MT49_RS00535, ,psos,acyl carrier protein	MT7199_RS00540, ,psos,acyl carrier protein	HKBT1_RS00535, ,psos,acyl carrier protein	HKBT2_RS00535, ,psos,acyl carrier protein	CCDC5079_RS00535, ,psos,acyl carrier protein	CFBS_RS00535, ,psos,acyl carrier protein	CCDC5180_RS00535, ,psos,acyl carrier protein	CFBR_RS00535, ,psos,acyl carrier protein	MT_RS00540, ,psos,acyl carrier protein	MTCTRI2_RS00540, ,psos,acyl carrier protein	M943_RS00540, ,psos,acyl carrier protein	J114_RS00545, ,psos,acyl carrier protein	TBFG_RS00540, ,psos,acyl carrier protein	Y980_RS00540, ,psos,acyl carrier protein	RVBD_RS00540, ,psos,acyl carrier protein	HKBS1_RS00535, ,psos,acyl carrier protein	TBMG_RS00540, ,psos,acyl carrier protein	TBSG_RS00540, ,psos,acyl carrier protein	TBXG_RS00540, ,psos,acyl carrier protein	MTBK_RS00535, ,psos,acyl carrier protein	MRGA327_00645, ,psos,hypothetical protein	MRGA423_00640, ,psos,hypothetical protein	TBPG_RS00535, ,psos,acyl carrier protein	J112_RS00545, ,psos,acyl carrier protein	ERDMAN_RS00540, ,psos,acyl carrier protein	TBHG_RS00540, ,psos,acyl carrier protein	KURONO_RS00550, ,psos,acyl carrier protein	BTB1458_RS00530, ,psos,acyl carrier protein	RN14_RS00545, ,psos,acyl carrier protein	RN12_RS00540, ,psos,acyl carrier protein	RN10_RS00550, ,psos,acyl carrier protein	RN11_RS00550, ,psos,acyl carrier protein	RN15_RS00540, ,psos,acyl carrier protein	RN13_RS00540, ,psos,acyl carrier protein	LJ70_RS00535, ,psos,acyl carrier protein	HR37_RS00540, ,psos,acyl carrier protein	GJE03_RS00550, ,psos,acyl carrier protein	CBG40_RS00545, ,psos,acyl carrier protein	BJM02_RS00545, ,psos,acyl carrier protein	TM57_RS15175, ,psos,acyl carrier protein	BJM04_RS00545, ,psos,acyl carrier protein	BJL99_RS00540, ,psos,acyl carrier protein	BJM00_RS00545, ,psos,acyl carrier protein	BJM01_RS00545, ,psos,acyl carrier protein	BJM03_RS00545, ,psos,acyl carrier protein	UB21_RS00535, ,psos,acyl carrier protein	CP432_RS00555, ,psos,acyl carrier protein	CP433_RS00555, ,psos,acyl carrier protein
Rv0105c, ,psos,50S ribosomal protein L28	RN06_0133, ,psos,50S ribosomal protein L28	MT49_RS00565, ,psos,50S ribosomal protein L28	MT7199_RS00565, ,psos,50S ribosomal protein L28	HKBT1_RS00565, ,psos,50S ribosomal protein L28	HKBT2_RS00565, ,psos,50S ribosomal protein L28	CCDC5079_RS00565, ,psos,50S ribosomal protein L28	CFBS_RS00565, ,psos,50S ribosomal protein L28	CCDC5180_RS00565, ,psos,50S ribosomal protein L28	CFBR_RS00565, ,psos,50S ribosomal protein L28	MT_RS00565, ,psos,50S ribosomal protein L28	MTCTRI2_RS00565, ,psos,50S ribosomal protein L28	M943_RS00565, ,psos,50S ribosomal protein L28	J114_RS00570, ,psos,50S ribosomal protein L28	TBFG_RS00565, ,psos,50S ribosomal protein L28	Y980_RS00565, ,psos,50S ribosomal protein L28	RVBD_RS00565, ,psos,50S ribosomal protein L28	HKBS1_RS00565, ,psos,50S ribosomal protein L28	TBMG_RS00565, ,psos,50S ribosomal protein L28	TBSG_RS00565, ,psos,50S ribosomal protein L28	TBXG_RS00565, ,psos,50S ribosomal protein L28	MTBK_RS00565, ,psos,50S ribosomal protein L28	MRGA327_00685, ,psos,50S ribosomal protein L28	MRGA423_00685, ,psos,50S ribosomal protein L28	TBPG_RS00565, ,psos,50S ribosomal protein L28	J112_RS00575, ,psos,50S ribosomal protein L28	ERDMAN_RS00565, ,psos,50S ribosomal protein L28	TBHG_RS00565, ,psos,50S ribosomal protein L28	KURONO_RS00575, ,psos,50S ribosomal protein L28	BTB1458_RS00560, ,psos,50S ribosomal protein L28	RN14_RS00570, ,psos,50S ribosomal protein L28	RN12_RS00565, ,psos,50S ribosomal protein L28	RN10_RS00580, ,psos,50S ribosomal protein L28	RN11_RS00580, ,psos,50S ribosomal protein L28	RN15_RS00565, ,psos,50S ribosomal protein L28	RN13_RS00565, ,psos,50S ribosomal protein L28	LJ70_RS00565, ,psos,50S ribosomal protein L28	HR37_RS00565, ,psos,50S ribosomal protein L28	GJE03_RS00580, ,psos,50S ribosomal protein L28	CBG40_RS00575, ,psos,50S ribosomal protein L28	BJM02_RS00570, ,psos,50S ribosomal protein L28	TM57_RS15145, ,psos,50S ribosomal protein L28	BJM04_RS00570, ,psos,50S ribosomal protein L28	BJL99_RS00565, ,psos,50S ribosomal protein L28	BJM00_RS00570, ,psos,50S ribosomal protein L28	BJM01_RS00570, ,psos,50S ribosomal protein L28	BJM03_RS00570, ,psos,50S ribosomal protein L28	UB21_RS00565, ,psos,50S ribosomal protein L28	CP432_RS00580, ,psos,50S ribosomal protein L28	CP433_RS00580, ,psos,50S ribosomal protein L28
Rv0108c, ,psos,hypothetical protein	RN06_0136, ,psos,hypothetical protein	MT49_RS00580, ,psos,hypothetical protein	MT7199_RS00580, ,psos,hypothetical protein	HKBT1_RS00580, ,psos,hypothetical protein	HKBT2_RS00580, ,psos,hypothetical protein	CCDC5079_RS00580, ,psos,hypothetical protein	CFBS_RS00580, ,psos,hypothetical protein	CCDC5180_RS00580, ,psos,hypothetical protein	CFBR_RS00580, ,psos,hypothetical protein	MT_RS00580, ,psos,hypothetical protein	MTCTRI2_RS00580, ,psos,hypothetical protein	M943_RS00580, ,psos,hypothetical protein	J114_RS00585, ,psos,hypothetical protein	TBFG_RS00580, ,psos,hypothetical protein	Y980_RS00580, ,psos,hypothetical protein	RVBD_RS00580, ,psos,hypothetical protein	HKBS1_RS00580, ,psos,hypothetical protein	TBMG_RS00580, ,psos,hypothetical protein	TBSG_RS00580, ,psos,hypothetical protein	TBXG_RS00580, ,psos,hypothetical protein	MTBK_RS00580, ,psos,hypothetical protein	MRGA327_00705, ,psos,hypothetical protein	MRGA423_00705, ,psos,hypothetical protein	TBPG_RS00580, ,psos,hypothetical protein	J112_RS00590, ,psos,hypothetical protein	ERDMAN_RS00580, ,psos,hypothetical protein	TBHG_RS00580, ,psos,hypothetical protein	KURONO_RS00590, ,psos,hypothetical protein	BTB1458_RS00575, ,psos,hypothetical protein	RN14_RS00585, ,psos,hypothetical protein	RN12_RS00580, ,psos,hypothetical protein	RN10_RS00595, ,psos,hypothetical protein	RN11_RS00595, ,psos,hypothetical protein	RN15_RS00580, ,psos,hypothetical protein	RN13_RS00580, ,psos,hypothetical protein	LJ70_RS00580, ,psos,hypothetical protein	HR37_RS00580, ,psos,hypothetical protein	GJE03_RS00595, ,psos,hypothetical protein	CBG40_RS00590, ,psos,hypothetical protein	BJM02_RS00585, ,psos,hypothetical protein	TM57_RS15130, ,psos,hypothetical protein	BJM04_RS00585, ,psos,hypothetical protein	BJL99_RS00580, ,psos,hypothetical protein	BJM00_RS00585, ,psos,hypothetical protein	BJM01_RS00585, ,psos,hypothetical protein	BJM03_RS00585, ,psos,hypothetical protein	UB21_RS00580, ,psos,hypothetical protein	CP432_RS00595, ,psos,hypothetical protein	CP433_RS00595, ,psos,hypothetical protein
Rv0115a, ,psos,hypothetical protein	RN06_0146, ,psos,hypothetical protein	MT49_RS00620, ,psos,hypothetical protein	MT7199_RS00620, ,psos,hypothetical protein	HKBT1_RS00620, ,psos,hypothetical protein	HKBT2_RS00620, ,psos,hypothetical protein	CCDC5079_RS00620, ,psos,hypothetical protein	CFBS_RS00620, ,psos,hypothetical protein	CCDC5180_RS00620, ,psos,hypothetical protein	CFBR_RS00620, ,psos,hypothetical protein	MT_RS00620, ,psos,hypothetical protein	MTCTRI2_RS00620, ,psos,hypothetical protein	M943_RS00620, ,psos,hypothetical protein	J114_RS00625, ,psos,hypothetical protein	TBFG_RS00620, ,psos,hypothetical protein	Y980_RS00620, ,psos,hypothetical protein	RVBD_RS00620, ,psos,hypothetical protein	HKBS1_RS00620, ,psos,hypothetical protein	TBMG_RS00620, ,psos,hypothetical protein	TBSG_RS00620, ,psos,hypothetical protein	TBXG_RS00620, ,psos,hypothetical protein	MTBK_RS00620, ,psos,hypothetical protein	MRGA327_00760, ,psos,hypothetical protein	MRGA423_00750, ,psos,hypothetical protein	TBPG_RS00620, ,psos,hypothetical protein	J112_RS00630, ,psos,hypothetical protein	ERDMAN_RS00620, ,psos,hypothetical protein	TBHG_RS00620, ,psos,hypothetical protein	KURONO_RS00630, ,psos,hypothetical protein	BTB1458_RS00615, ,psos,hypothetical protein	RN14_RS00625, ,psos,hypothetical protein	RN12_RS00620, ,psos,hypothetical protein	RN10_RS00635, ,psos,hypothetical protein	RN11_RS00635, ,psos,hypothetical protein	RN15_RS00620, ,psos,hypothetical protein	RN13_RS00620, ,psos,hypothetical protein	LJ70_RS00620, ,psos,hypothetical protein	HR37_RS00620, ,psos,hypothetical protein	GJE03_RS00635, ,psos,hypothetical protein	CBG40_RS00630, ,psos,hypothetical protein	BJM02_RS00625, ,psos,hypothetical protein	TM57_RS15090, ,psos,hypothetical protein	BJM04_RS00625, ,psos,hypothetical protein	BJL99_RS00620, ,psos,hypothetical protein	BJM00_RS00625, ,psos,hypothetical protein	BJM01_RS00625, ,psos,hypothetical protein	BJM03_RS00625, ,psos,hypothetical protein	UB21_RS00620, ,psos,hypothetical protein	CP432_RS00635, ,psos,hypothetical protein	CP433_RS00635, ,psos,hypothetical protein
Rv0116c, ,psos,L,D-transpeptidase LdtA	RN06_0147, ,psos,L,D-transpeptidase LdtA	MT49_RS00625, ,psos,L,D-transpeptidase LdtMt1	MT7199_RS00625, ,psos,L,D-transpeptidase LdtMt1	HKBT1_RS00625, ,psos,L,D-transpeptidase LdtMt1	HKBT2_RS00625, ,psos,L,D-transpeptidase LdtMt1	CCDC5079_RS00625, ,psos,L,D-transpeptidase LdtMt1	CFBS_RS00625, ,psos,L,D-transpeptidase LdtMt1	CCDC5180_RS00625, ,psos,L,D-transpeptidase LdtMt1	CFBR_RS00625, ,psos,L,D-transpeptidase LdtMt1	MT_RS00625, ,psos,L,D-transpeptidase LdtMt1	MTCTRI2_RS00625, ,psos,L,D-transpeptidase LdtMt1	M943_RS00625, ,psos,L,D-transpeptidase LdtMt1	J114_RS00630, ,psos,L,D-transpeptidase LdtMt1	TBFG_RS00625, ,psos,L,D-transpeptidase LdtMt1	Y980_RS00625, ,psos,L,D-transpeptidase LdtMt1	RVBD_RS00625, ,psos,L,D-transpeptidase LdtMt1	HKBS1_RS00625, ,psos,L,D-transpeptidase LdtMt1	TBMG_RS00625, ,psos,L,D-transpeptidase LdtMt1	TBSG_RS00625, ,psos,L,D-transpeptidase LdtMt1	TBXG_RS00625, ,psos,L,D-transpeptidase LdtMt1	MTBK_RS00625, ,psos,L,D-transpeptidase LdtMt1	MRGA327_00765, ,psos,hypothetical protein	MRGA423_00755, ,psos,hypothetical protein	TBPG_RS00625, ,psos,L,D-transpeptidase LdtMt1	J112_RS00635, ,psos,transpeptidase	ERDMAN_RS00625, ,psos,L,D-transpeptidase LdtMt1	TBHG_RS00625, ,psos,L,D-transpeptidase LdtMt1	KURONO_RS00635, ,psos,L,D-transpeptidase LdtMt1	BTB1458_RS00620, ,psos,L,D-transpeptidase LdtMt1	RN14_RS00630, ,psos,L,D-transpeptidase LdtMt1	RN12_RS00625, ,psos,L,D-transpeptidase LdtMt1	RN10_RS00640, ,psos,L,D-transpeptidase	RN11_RS00640, ,psos,L,D-transpeptidase	RN15_RS00625, ,psos,L,D-transpeptidase LdtMt1	RN13_RS00625, ,psos,L,D-transpeptidase	LJ70_RS00625, ,psos,L,D-transpeptidase LdtMt1	HR37_RS00625, ,psos,L,D-transpeptidase LdtMt1	GJE03_RS00640, ,psos,L,D-transpeptidase LdtMt1	CBG40_RS00635, ,psos,L,D-transpeptidase	BJM02_RS00630, ,psos,L,D-transpeptidase LdtMt1	TM57_RS15085, ,psos,L,D-transpeptidase LdtMt1	BJM04_RS00630, ,psos,L,D-transpeptidase LdtMt1	BJL99_RS00625, ,psos,L,D-transpeptidase LdtMt1	BJM00_RS00630, ,psos,L,D-transpeptidase LdtMt1	BJM01_RS00630, ,psos,L,D-transpeptidase LdtMt1	BJM03_RS00630, ,psos,L,D-transpeptidase LdtMt1	UB21_RS00625, ,psos,L,D-transpeptidase	CP432_RS00640, ,psos,L,D-transpeptidase LdtMt1	CP433_RS00640, ,psos,L,D-transpeptidase LdtMt1
Rv0122, ,psos,hypothetical protein	RN06_0156, ,psos,hypothetical protein	MT49_RS00655, ,psos,hypothetical protein	MT7199_RS00655, ,psos,hypothetical protein	HKBT1_RS00655, ,psos,hypothetical protein	HKBT2_RS00655, ,psos,hypothetical protein	CCDC5079_RS00655, ,psos,hypothetical protein	CFBS_RS00655, ,psos,hypothetical protein	CCDC5180_RS00655, ,psos,hypothetical protein	CFBR_RS00655, ,psos,hypothetical protein	MT_RS00655, ,psos,hypothetical protein	MTCTRI2_RS00655, ,psos,hypothetical protein	M943_RS00655, ,psos,hypothetical protein	J114_RS00660, ,psos,hypothetical protein	TBFG_RS00655, ,psos,hypothetical protein	Y980_RS00655, ,psos,hypothetical protein	RVBD_RS00655, ,psos,hypothetical protein	HKBS1_RS00655, ,psos,hypothetical protein	TBMG_RS00655, ,psos,hypothetical protein	TBSG_RS00655, ,psos,hypothetical protein	TBXG_RS00655, ,psos,hypothetical protein	MTBK_RS00655, ,psos,hypothetical protein	MRGA327_00800, ,psos,hypothetical protein	MRGA423_00795, ,psos,hypothetical protein	TBPG_RS00655, ,psos,hypothetical protein	J112_RS00665, ,psos,hypothetical protein	ERDMAN_RS00655, ,psos,hypothetical protein	TBHG_RS00655, ,psos,hypothetical protein	KURONO_RS00665, ,psos,hypothetical protein	BTB1458_RS00650, ,psos,hypothetical protein	RN14_RS00660, ,psos,hypothetical protein	RN12_RS00655, ,psos,hypothetical protein	RN10_RS00670, ,psos,hypothetical protein	RN11_RS00670, ,psos,hypothetical protein	RN15_RS00655, ,psos,hypothetical protein	RN13_RS00655, ,psos,hypothetical protein	LJ70_RS00655, ,psos,hypothetical protein	HR37_RS00655, ,psos,hypothetical protein	GJE03_RS00670, ,psos,hypothetical protein	CBG40_RS00665, ,psos,hypothetical protein	BJM02_RS00660, ,psos,hypothetical protein	TM57_RS15055, ,psos,hypothetical protein	BJM04_RS00660, ,psos,hypothetical protein	BJL99_RS00655, ,psos,hypothetical protein	BJM00_RS00660, ,psos,hypothetical protein	BJM01_RS00660, ,psos,hypothetical protein	BJM03_RS00660, ,psos,hypothetical protein	UB21_RS00655, ,psos,hypothetical protein	CP432_RS00670, ,psos,hypothetical protein	CP433_RS00670, ,psos,hypothetical protein
Rv0123, ,psos,hypothetical protein	RN06_0157, ,psos,hypothetical protein	MT49_RS00660, ,psos,hypothetical protein	MT7199_RS00660, ,psos,hypothetical protein	HKBT1_RS00660, ,psos,hypothetical protein	HKBT2_RS00660, ,psos,hypothetical protein	CCDC5079_RS00660, ,psos,hypothetical protein	CFBS_RS00660, ,psos,hypothetical protein	CCDC5180_RS00660, ,psos,hypothetical protein	CFBR_RS00660, ,psos,hypothetical protein	MT_RS00660, ,psos,hypothetical protein	MTCTRI2_RS00660, ,psos,hypothetical protein	M943_RS00660, ,psos,hypothetical protein	J114_RS00665, ,psos,hypothetical protein	TBFG_RS00660, ,psos,hypothetical protein	Y980_RS00660, ,psos,hypothetical protein	RVBD_RS00660, ,psos,hypothetical protein	HKBS1_RS00660, ,psos,hypothetical protein	TBMG_RS00660, ,psos,hypothetical protein	TBSG_RS00660, ,psos,hypothetical protein	TBXG_RS00660, ,psos,hypothetical protein	MTBK_RS00660, ,psos,hypothetical protein	MRGA327_00805, ,psos,hypothetical protein	MRGA423_00800, ,psos,hypothetical protein	TBPG_RS00660, ,psos,hypothetical protein	J112_RS00670, ,psos,hypothetical protein	ERDMAN_RS00660, ,psos,hypothetical protein	TBHG_RS00660, ,psos,hypothetical protein	KURONO_RS00670, ,psos,hypothetical protein	BTB1458_RS00655, ,psos,hypothetical protein	RN14_RS00665, ,psos,hypothetical protein	RN12_RS00660, ,psos,hypothetical protein	RN10_RS00675, ,psos,hypothetical protein	RN11_RS00675, ,psos,hypothetical protein	RN15_RS00660, ,psos,hypothetical protein	RN13_RS00660, ,psos,hypothetical protein	LJ70_RS00660, ,psos,hypothetical protein	HR37_RS00660, ,psos,hypothetical protein	GJE03_RS00675, ,psos,hypothetical protein	CBG40_RS00670, ,psos,hypothetical protein	BJM02_RS00665, ,psos,hypothetical protein	TM57_RS15050, ,psos,hypothetical protein	BJM04_RS00665, ,psos,hypothetical protein	BJL99_RS00660, ,psos,hypothetical protein	BJM00_RS00665, ,psos,hypothetical protein	BJM01_RS00665, ,psos,hypothetical protein	BJM03_RS00665, ,psos,hypothetical protein	UB21_RS00660, ,psos,hypothetical protein	CP432_RS00675, ,psos,hypothetical protein	CP433_RS00675, ,psos,hypothetical protein
Rv0127, ,psos,maltokinase	RN06_0161, ,psos,maltokinase	MT49_RS00680, ,psos,maltokinase	MT7199_RS00680, ,psos,maltokinase	HKBT1_RS00680, ,psos,maltokinase	HKBT2_RS00680, ,psos,maltokinase	CCDC5079_RS00680, ,psos,maltokinase	CFBS_RS00680, ,psos,maltokinase	CCDC5180_RS00680, ,psos,maltokinase	CFBR_RS00680, ,psos,maltokinase	MT_RS00680, ,psos,maltokinase	MTCTRI2_RS00685, ,psos,maltokinase	M943_RS00680, ,psos,maltokinase	J114_RS00685, ,psos,maltokinase	TBFG_RS00680, ,psos,maltokinase	Y980_RS00680, ,psos,maltokinase	RVBD_RS00680, ,psos,maltokinase	HKBS1_RS00680, ,psos,maltokinase	TBMG_RS00685, ,psos,maltokinase	TBSG_RS00685, ,psos,maltokinase	TBXG_RS00685, ,psos,maltokinase	MTBK_RS00680, ,psos,maltokinase	MRGA327_00830, ,psos,hypothetical protein	MRGA423_00835, ,psos,hypothetical protein	TBPG_RS00680, ,psos,maltokinase	J112_RS00690, ,psos,maltokinase	ERDMAN_RS00680, ,psos,maltokinase	TBHG_RS00680, ,psos,maltokinase	KURONO_RS00690, ,psos,maltokinase	BTB1458_RS00675, ,psos,maltokinase	RN14_RS00685, ,psos,maltokinase	RN12_RS00680, ,psos,maltokinase	RN10_RS00700, ,psos,maltokinase	RN11_RS00700, ,psos,maltokinase	RN15_RS00680, ,psos,maltokinase	RN13_RS00680, ,psos,maltokinase	LJ70_RS00680, ,psos,maltokinase	HR37_RS00680, ,psos,maltokinase	GJE03_RS00695, ,psos,maltokinase	CBG40_RS00695, ,psos,maltokinase	BJM02_RS00685, ,psos,maltokinase	TM57_RS15030, ,psos,maltokinase	BJM04_RS00685, ,psos,maltokinase	BJL99_RS00680, ,psos,maltokinase	BJM00_RS00685, ,psos,maltokinase	BJM01_RS00685, ,psos,maltokinase	BJM03_RS00685, ,psos,maltokinase	UB21_RS00685, ,psos,maltokinase	CP432_RS00695, ,psos,maltokinase	CP433_RS00695, ,psos,maltokinase
Rv0128, ,psos,transmembrane protein	RN06_0162, ,psos,transmembrane protein	MT49_RS00685, ,psos,DUF1275 domain-containing protein	MT7199_RS00685, ,psos,DUF1275 domain-containing protein	HKBT1_RS00685, ,psos,DUF1275 domain-containing protein	HKBT2_RS00685, ,psos,DUF1275 domain-containing protein	CCDC5079_RS00685, ,psos,DUF1275 domain-containing protein	CFBS_RS00685, ,psos,DUF1275 domain-containing protein	CCDC5180_RS00685, ,psos,DUF1275 domain-containing protein	CFBR_RS00685, ,psos,DUF1275 domain-containing protein	MT_RS00685, ,psos,DUF1275 domain-containing protein	MTCTRI2_RS00690, ,psos,DUF1275 domain-containing protein	M943_RS00685, ,psos,DUF1275 domain-containing protein	J114_RS00690, ,psos,DUF1275 domain-containing protein	TBFG_RS00685, ,psos,DUF1275 domain-containing protein	Y980_RS00685, ,psos,DUF1275 domain-containing protein	RVBD_RS00685, ,psos,DUF1275 domain-containing protein	HKBS1_RS00685, ,psos,DUF1275 domain-containing protein	TBMG_RS00690, ,psos,DUF1275 domain-containing protein	TBSG_RS00690, ,psos,DUF1275 domain-containing protein	TBXG_RS00690, ,psos,DUF1275 domain-containing protein	MTBK_RS00685, ,psos,DUF1275 domain-containing protein	MRGA327_00835, ,psos,hypothetical protein	MRGA423_00840, ,psos,hypothetical protein	TBPG_RS00685, ,psos,DUF1275 domain-containing protein	J112_RS00695, ,psos,DUF1275 domain-containing protein	ERDMAN_RS00685, ,psos,DUF1275 domain-containing protein	TBHG_RS00685, ,psos,DUF1275 domain-containing protein	KURONO_RS00695, ,psos,DUF1275 domain-containing protein	BTB1458_RS00680, ,psos,DUF1275 domain-containing protein	RN14_RS00690, ,psos,DUF1275 domain-containing protein	RN12_RS00685, ,psos,DUF1275 domain-containing protein	RN10_RS00705, ,psos,DUF1275 domain-containing protein	RN11_RS00705, ,psos,DUF1275 domain-containing protein	RN15_RS00685, ,psos,DUF1275 domain-containing protein	RN13_RS00685, ,psos,DUF1275 domain-containing protein	LJ70_RS00685, ,psos,DUF1275 domain-containing protein	HR37_RS00685, ,psos,DUF1275 domain-containing protein	GJE03_RS00700, ,psos,DUF1275 domain-containing protein	CBG40_RS00700, ,psos,DUF1275 domain-containing protein	BJM02_RS00690, ,psos,DUF1275 domain-containing protein	TM57_RS15025, ,psos,DUF1275 domain-containing protein	BJM04_RS00690, ,psos,DUF1275 domain-containing protein	BJL99_RS00685, ,psos,DUF1275 domain-containing protein	BJM00_RS00690, ,psos,DUF1275 domain-containing protein	BJM01_RS00690, ,psos,DUF1275 domain-containing protein	BJM03_RS00690, ,psos,DUF1275 domain-containing protein	UB21_RS00690, ,psos,DUF1275 domain-containing protein	CP432_RS00700, ,psos,DUF1275 domain-containing protein	CP433_RS00700, ,psos,DUF1275 domain-containing protein
Rv0130, ,psos,3-hydroxyl-thioester dehydratase	RN06_0164, ,psos,3-hydroxyl-thioester dehydratase	MT49_RS00695, ,psos,MaoC family dehydratase	MT7199_RS00695, ,psos,MaoC family dehydratase	HKBT1_RS00695, ,psos,MaoC family dehydratase	HKBT2_RS00695, ,psos,MaoC family dehydratase	CCDC5079_RS00695, ,psos,MaoC family dehydratase	CFBS_RS00695, ,psos,MaoC family dehydratase	CCDC5180_RS00695, ,psos,MaoC family dehydratase	CFBR_RS00695, ,psos,MaoC family dehydratase	MT_RS00695, ,psos,MaoC family dehydratase	MTCTRI2_RS00700, ,psos,MaoC family dehydratase	M943_RS00695, ,psos,MaoC family dehydratase	J114_RS00700, ,psos,MaoC family dehydratase	TBFG_RS00695, ,psos,MaoC family dehydratase	Y980_RS00695, ,psos,MaoC family dehydratase	RVBD_RS00695, ,psos,MaoC family dehydratase	HKBS1_RS00695, ,psos,MaoC family dehydratase	TBMG_RS00700, ,psos,MaoC family dehydratase	TBSG_RS00700, ,psos,MaoC family dehydratase	TBXG_RS00700, ,psos,MaoC family dehydratase	MTBK_RS00695, ,psos,MaoC family dehydratase	MRGA327_00845, ,psos,hypothetical protein	MRGA423_00850, ,psos,hypothetical protein	TBPG_RS00695, ,psos,MaoC family dehydratase	J112_RS00705, ,psos,enoyl-CoA hydratase	ERDMAN_RS00695, ,psos,MaoC family dehydratase	TBHG_RS00695, ,psos,MaoC family dehydratase	KURONO_RS00705, ,psos,MaoC family dehydratase	BTB1458_RS00690, ,psos,MaoC family dehydratase	RN14_RS00700, ,psos,MaoC family dehydratase	RN12_RS00695, ,psos,MaoC family dehydratase	RN10_RS00715, ,psos,MaoC family dehydratase	RN11_RS00715, ,psos,MaoC family dehydratase	RN15_RS00695, ,psos,MaoC family dehydratase	RN13_RS00695, ,psos,MaoC family dehydratase	LJ70_RS00695, ,psos,MaoC family dehydratase	HR37_RS00695, ,psos,MaoC family dehydratase	GJE03_RS00710, ,psos,MaoC family dehydratase	CBG40_RS00710, ,psos,MaoC family dehydratase	BJM02_RS00700, ,psos,MaoC family dehydratase	TM57_RS15015, ,psos,MaoC family dehydratase	BJM04_RS00700, ,psos,MaoC family dehydratase	BJL99_RS00695, ,psos,MaoC family dehydratase	BJM00_RS00700, ,psos,MaoC family dehydratase	BJM01_RS00700, ,psos,MaoC family dehydratase	BJM03_RS00700, ,psos,MaoC family dehydratase	UB21_RS00700, ,psos,MaoC family dehydratase	CP432_RS00710, ,psos,MaoC family dehydratase	CP433_RS00710, ,psos,MaoC family dehydratase
Rv0131c, ,psos,acyl-CoA dehydrogenase FadE1	RN06_0165, ,psos,acyl-CoA dehydrogenase FadE1	MT49_RS00700, ,psos,acyl-CoA dehydrogenase	MT7199_RS00700, ,psos,acyl-CoA dehydrogenase	HKBT1_RS00700, ,psos,acyl-CoA dehydrogenase	HKBT2_RS00700, ,psos,acyl-CoA dehydrogenase	CCDC5079_RS00700, ,psos,acyl-CoA dehydrogenase	CFBS_RS00700, ,psos,acyl-CoA dehydrogenase	CCDC5180_RS00700, ,psos,acyl-CoA dehydrogenase	CFBR_RS00700, ,psos,acyl-CoA dehydrogenase	MT_RS00700, ,psos,acyl-CoA dehydrogenase	MTCTRI2_RS00705, ,psos,acyl-CoA dehydrogenase	M943_RS00700, ,psos,acyl-CoA dehydrogenase	J114_RS00705, ,psos,acyl-CoA dehydrogenase	TBFG_RS00700, ,psos,acyl-CoA dehydrogenase	Y980_RS00700, ,psos,acyl-CoA dehydrogenase	RVBD_RS00700, ,psos,acyl-CoA dehydrogenase	HKBS1_RS00700, ,psos,acyl-CoA dehydrogenase	TBMG_RS00705, ,psos,acyl-CoA dehydrogenase	TBSG_RS00705, ,psos,acyl-CoA dehydrogenase	TBXG_RS00705, ,psos,acyl-CoA dehydrogenase	MTBK_RS00700, ,psos,acyl-CoA dehydrogenase	MRGA327_00850, ,psos,acyl-CoA dehydrogenase FadE1	MRGA423_00855, ,psos,acyl-CoA dehydrogenase FadE1	TBPG_RS00700, ,psos,acyl-CoA dehydrogenase	J112_RS00710, ,psos,acyl-CoA dehydrogenase	ERDMAN_RS00700, ,psos,acyl-CoA dehydrogenase	TBHG_RS00700, ,psos,acyl-CoA dehydrogenase	KURONO_RS00710, ,psos,acyl-CoA dehydrogenase	BTB1458_RS00695, ,psos,acyl-CoA dehydrogenase	RN14_RS00705, ,psos,acyl-CoA dehydrogenase	RN12_RS00700, ,psos,acyl-CoA dehydrogenase	RN10_RS00720, ,psos,acyl-CoA dehydrogenase	RN11_RS00720, ,psos,acyl-CoA dehydrogenase	RN15_RS00700, ,psos,acyl-CoA dehydrogenase	RN13_RS00700, ,psos,acyl-CoA dehydrogenase	LJ70_RS00700, ,psos,acyl-CoA dehydrogenase	HR37_RS00700, ,psos,acyl-CoA dehydrogenase	GJE03_RS00715, ,psos,acyl-CoA dehydrogenase	CBG40_RS00715, ,psos,acyl-CoA dehydrogenase	BJM02_RS00705, ,psos,acyl-CoA dehydrogenase	TM57_RS15010, ,psos,acyl-CoA dehydrogenase	BJM04_RS00705, ,psos,acyl-CoA dehydrogenase	BJL99_RS00700, ,psos,acyl-CoA dehydrogenase	BJM00_RS00705, ,psos,acyl-CoA dehydrogenase	BJM01_RS00705, ,psos,acyl-CoA dehydrogenase	BJM03_RS00705, ,psos,acyl-CoA dehydrogenase	UB21_RS00705, ,psos,acyl-CoA dehydrogenase	CP432_RS00715, ,psos,acyl-CoA dehydrogenase	CP433_RS00715, ,psos,acyl-CoA dehydrogenase
Rv0135c, ,psos,transcriptional regulator	RN06_0171, ,psos,transcriptional regulator	MT49_RS00720, ,psos,TetR/AcrR family transcriptional regulator	MT7199_RS00720, ,psos,TetR/AcrR family transcriptional regulator	HKBT1_RS00720, ,psos,TetR/AcrR family transcriptional regulator	HKBT2_RS00720, ,psos,TetR/AcrR family transcriptional regulator	CCDC5079_RS00720, ,psos,TetR/AcrR family transcriptional regulator	CFBS_RS00720, ,psos,TetR/AcrR family transcriptional regulator	CCDC5180_RS00720, ,psos,TetR/AcrR family transcriptional regulator	CFBR_RS00720, ,psos,TetR/AcrR family transcriptional regulator	MT_RS00720, ,psos,TetR/AcrR family transcriptional regulator	MTCTRI2_RS00725, ,psos,TetR/AcrR family transcriptional regulator	M943_RS00725, ,psos,TetR/AcrR family transcriptional regulator	J114_RS00730, ,psos,TetR/AcrR family transcriptional regulator	TBFG_RS00720, ,psos,TetR/AcrR family transcriptional regulator	Y980_RS00720, ,psos,TetR/AcrR family transcriptional regulator	RVBD_RS00720, ,psos,TetR/AcrR family transcriptional regulator	HKBS1_RS00720, ,psos,TetR/AcrR family transcriptional regulator	TBMG_RS00725, ,psos,TetR/AcrR family transcriptional regulator	TBSG_RS00725, ,psos,TetR/AcrR family transcriptional regulator	TBXG_RS00725, ,psos,TetR/AcrR family transcriptional regulator	MTBK_RS00720, ,psos,TetR/AcrR family transcriptional regulator	MRGA327_00870, ,psos,transcriptional regulator	MRGA423_00880, ,psos,transcriptional regulator	TBPG_RS00720, ,psos,TetR/AcrR family transcriptional regulator	J112_RS00730, ,psos,TetR/AcrR family transcriptional regulator	ERDMAN_RS00720, ,psos,TetR/AcrR family transcriptional regulator	TBHG_RS00720, ,psos,TetR/AcrR family transcriptional regulator	KURONO_RS00730, ,psos,TetR/AcrR family transcriptional regulator	BTB1458_RS00715, ,psos,TetR/AcrR family transcriptional regulator	RN14_RS00725, ,psos,TetR/AcrR family transcriptional regulator	RN12_RS00720, ,psos,TetR/AcrR family transcriptional regulator	RN10_RS00740, ,psos,TetR/AcrR family transcriptional regulator	RN11_RS00740, ,psos,TetR/AcrR family transcriptional regulator	RN15_RS00720, ,psos,TetR/AcrR family transcriptional regulator	RN13_RS00720, ,psos,TetR/AcrR family transcriptional regulator	LJ70_RS00720, ,psos,TetR/AcrR family transcriptional regulator	HR37_RS00725, ,psos,TetR/AcrR family transcriptional regulator	GJE03_RS00735, ,psos,TetR/AcrR family transcriptional regulator	CBG40_RS00735, ,psos,TetR/AcrR family transcriptional regulator	BJM02_RS00725, ,psos,TetR/AcrR family transcriptional regulator	TM57_RS14990, ,psos,TetR/AcrR family transcriptional regulator	BJM04_RS00725, ,psos,TetR/AcrR family transcriptional regulator	BJL99_RS00720, ,psos,TetR/AcrR family transcriptional regulator	BJM00_RS00725, ,psos,TetR/AcrR family transcriptional regulator	BJM01_RS00725, ,psos,TetR/AcrR family transcriptional regulator	BJM03_RS00725, ,psos,TetR/AcrR family transcriptional regulator	UB21_RS00725, ,psos,TetR/AcrR family transcriptional regulator	CP432_RS00735, ,psos,TetR/AcrR family transcriptional regulator	CP433_RS00735, ,psos,TetR/AcrR family transcriptional regulator
Rv0140, ,psos,hypothetical protein	RN06_0176, ,psos,hypothetical protein	MT49_RS00745, ,psos,DUF427 domain-containing protein	MT7199_RS00745, ,psos,DUF427 domain-containing protein	HKBT1_RS00745, ,psos,DUF427 domain-containing protein	HKBT2_RS00745, ,psos,DUF427 domain-containing protein	CCDC5079_RS00745, ,psos,DUF427 domain-containing protein	CFBS_RS00745, ,psos,DUF427 domain-containing protein	CCDC5180_RS00745, ,psos,DUF427 domain-containing protein	CFBR_RS00745, ,psos,DUF427 domain-containing protein	MT_RS00745, ,psos,DUF427 domain-containing protein	MTCTRI2_RS00750, ,psos,DUF427 domain-containing protein	M943_RS00750, ,psos,DUF427 domain-containing protein	J114_RS00755, ,psos,DUF427 domain-containing protein	TBFG_RS00745, ,psos,DUF427 domain-containing protein	Y980_RS00745, ,psos,DUF427 domain-containing protein	RVBD_RS00745, ,psos,DUF427 domain-containing protein	HKBS1_RS00745, ,psos,DUF427 domain-containing protein	TBMG_RS00750, ,psos,DUF427 domain-containing protein	TBSG_RS00750, ,psos,DUF427 domain-containing protein	TBXG_RS00750, ,psos,DUF427 domain-containing protein	MTBK_RS00745, ,psos,DUF427 domain-containing protein	MRGA327_00895, ,psos,hypothetical protein	MRGA423_00905, ,psos,hypothetical protein	TBPG_RS00745, ,psos,DUF427 domain-containing protein	J112_RS00755, ,psos,DUF427 domain-containing protein	ERDMAN_RS00745, ,psos,DUF427 domain-containing protein	TBHG_RS00745, ,psos,DUF427 domain-containing protein	KURONO_RS00755, ,psos,DUF427 domain-containing protein	BTB1458_RS00740, ,psos,DUF427 domain-containing protein	RN14_RS00750, ,psos,DUF427 domain-containing protein	RN12_RS00745, ,psos,DUF427 domain-containing protein	RN10_RS00765, ,psos,DUF427 domain-containing protein	RN11_RS00765, ,psos,DUF427 domain-containing protein	RN15_RS00745, ,psos,DUF427 domain-containing protein	RN13_RS00745, ,psos,DUF427 domain-containing protein	LJ70_RS00745, ,psos,DUF427 domain-containing protein	HR37_RS00750, ,psos,DUF427 domain-containing protein	GJE03_RS00760, ,psos,DUF427 domain-containing protein	CBG40_RS00760, ,psos,DUF427 domain-containing protein	BJM02_RS00750, ,psos,DUF427 domain-containing protein	TM57_RS14965, ,psos,DUF427 domain-containing protein	BJM04_RS00750, ,psos,DUF427 domain-containing protein	BJL99_RS00745, ,psos,DUF427 domain-containing protein	BJM00_RS00750, ,psos,DUF427 domain-containing protein	BJM01_RS00750, ,psos,DUF427 domain-containing protein	BJM03_RS00750, ,psos,DUF427 domain-containing protein	UB21_RS00750, ,psos,DUF427 domain-containing protein	CP432_RS00760, ,psos,DUF427 domain-containing protein	CP433_RS00760, ,psos,DUF427 domain-containing protein
Rv0141c, ,psos,hypothetical protein	RN06_0177, ,psos,hypothetical protein	MT49_RS00750, ,psos,nuclear transport factor 2 family protein	MT7199_RS00750, ,psos,nuclear transport factor 2 family protein	HKBT1_RS00750, ,psos,nuclear transport factor 2 family protein	HKBT2_RS00750, ,psos,nuclear transport factor 2 family protein	CCDC5079_RS00750, ,psos,nuclear transport factor 2 family protein	CFBS_RS00750, ,psos,nuclear transport factor 2 family protein	CCDC5180_RS00750, ,psos,nuclear transport factor 2 family protein	CFBR_RS00750, ,psos,nuclear transport factor 2 family protein	MT_RS00750, ,psos,nuclear transport factor 2 family protein	MTCTRI2_RS00755, ,psos,nuclear transport factor 2 family protein	M943_RS00755, ,psos,nuclear transport factor 2 family protein	J114_RS00760, ,psos,nuclear transport factor 2 family protein	TBFG_RS00750, ,psos,nuclear transport factor 2 family protein	Y980_RS00750, ,psos,nuclear transport factor 2 family protein	RVBD_RS00750, ,psos,nuclear transport factor 2 family protein	HKBS1_RS00750, ,psos,nuclear transport factor 2 family protein	TBMG_RS00755, ,psos,nuclear transport factor 2 family protein	TBSG_RS00755, ,psos,nuclear transport factor 2 family protein	TBXG_RS00755, ,psos,nuclear transport factor 2 family protein	MTBK_RS00750, ,psos,nuclear transport factor 2 family protein	MRGA327_00900, ,psos,hypothetical protein	MRGA423_00910, ,psos,hypothetical protein	TBPG_RS00750, ,psos,nuclear transport factor 2 family protein	J112_RS00760, ,psos,hypothetical protein	ERDMAN_RS00750, ,psos,nuclear transport factor 2 family protein	TBHG_RS00750, ,psos,nuclear transport factor 2 family protein	KURONO_RS00760, ,psos,nuclear transport factor 2 family protein	BTB1458_RS00745, ,psos,nuclear transport factor 2 family protein	RN14_RS00755, ,psos,nuclear transport factor 2 family protein	RN12_RS00750, ,psos,nuclear transport factor 2 family protein	RN10_RS00770, ,psos,nuclear transport factor 2 family protein	RN11_RS00770, ,psos,nuclear transport factor 2 family protein	RN15_RS00750, ,psos,nuclear transport factor 2 family protein	RN13_RS00750, ,psos,nuclear transport factor 2 family protein	LJ70_RS00750, ,psos,nuclear transport factor 2 family protein	HR37_RS00755, ,psos,nuclear transport factor 2 family protein	GJE03_RS00765, ,psos,nuclear transport factor 2 family protein	CBG40_RS00765, ,psos,nuclear transport factor 2 family protein	BJM02_RS00755, ,psos,nuclear transport factor 2 family protein	TM57_RS14960, ,psos,nuclear transport factor 2 family protein	BJM04_RS00755, ,psos,nuclear transport factor 2 family protein	BJL99_RS00750, ,psos,nuclear transport factor 2 family protein	BJM00_RS00755, ,psos,nuclear transport factor 2 family protein	BJM01_RS00755, ,psos,nuclear transport factor 2 family protein	BJM03_RS00755, ,psos,nuclear transport factor 2 family protein	UB21_RS00755, ,psos,nuclear transport factor 2 family protein	CP432_RS00765, ,psos,nuclear transport factor 2 family protein	CP433_RS00765, ,psos,nuclear transport factor 2 family protein
Rv0147, ,psos,aldehyde dehydrogenase	RN06_0183, ,psos,aldehyde dehydrogenase	MT49_RS00780, ,psos,aldehyde dehydrogenase family protein	MT7199_RS00780, ,psos,aldehyde dehydrogenase family protein	HKBT1_RS00780, ,psos,aldehyde dehydrogenase family protein	HKBT2_RS00780, ,psos,aldehyde dehydrogenase family protein	CCDC5079_RS00780, ,psos,aldehyde dehydrogenase family protein	CFBS_RS00780, ,psos,aldehyde dehydrogenase family protein	CCDC5180_RS00780, ,psos,aldehyde dehydrogenase family protein	CFBR_RS00780, ,psos,aldehyde dehydrogenase family protein	MT_RS00780, ,psos,aldehyde dehydrogenase family protein	MTCTRI2_RS00785, ,psos,aldehyde dehydrogenase family protein	M943_RS00785, ,psos,aldehyde dehydrogenase family protein	J114_RS00790, ,psos,aldehyde dehydrogenase family protein	TBFG_RS00780, ,psos,aldehyde dehydrogenase family protein	Y980_RS00780, ,psos,aldehyde dehydrogenase family protein	RVBD_RS00780, ,psos,aldehyde dehydrogenase family protein	HKBS1_RS00780, ,psos,aldehyde dehydrogenase family protein	TBMG_RS00785, ,psos,aldehyde dehydrogenase family protein	TBSG_RS00785, ,psos,aldehyde dehydrogenase family protein	TBXG_RS00785, ,psos,aldehyde dehydrogenase family protein	MTBK_RS00780, ,psos,aldehyde dehydrogenase family protein	MRGA327_00935, ,psos,aldehyde dehydrogenase (NAD+) dependent	MRGA423_00945, ,psos,aldehyde dehydrogenase (NAD+) dependent	TBPG_RS00780, ,psos,aldehyde dehydrogenase family protein	J112_RS00790, ,psos,aldehyde dehydrogenase family protein	ERDMAN_RS00780, ,psos,aldehyde dehydrogenase family protein	TBHG_RS00780, ,psos,aldehyde dehydrogenase family protein	KURONO_RS00790, ,psos,aldehyde dehydrogenase family protein	BTB1458_RS00775, ,psos,aldehyde dehydrogenase family protein	RN14_RS00785, ,psos,aldehyde dehydrogenase family protein	RN12_RS00780, ,psos,aldehyde dehydrogenase family protein	RN10_RS00800, ,psos,aldehyde dehydrogenase family protein	RN11_RS00800, ,psos,aldehyde dehydrogenase family protein	RN15_RS00780, ,psos,aldehyde dehydrogenase family protein	RN13_RS00780, ,psos,aldehyde dehydrogenase family protein	LJ70_RS00780, ,psos,aldehyde dehydrogenase family protein	HR37_RS00785, ,psos,aldehyde dehydrogenase family protein	GJE03_RS00795, ,psos,aldehyde dehydrogenase family protein	CBG40_RS00795, ,psos,aldehyde dehydrogenase family protein	BJM02_RS00785, ,psos,aldehyde dehydrogenase family protein	TM57_RS14930, ,psos,aldehyde dehydrogenase family protein	BJM04_RS00785, ,psos,aldehyde dehydrogenase family protein	BJL99_RS00780, ,psos,aldehyde dehydrogenase family protein	BJM00_RS00785, ,psos,aldehyde dehydrogenase family protein	BJM01_RS00785, ,psos,aldehyde dehydrogenase family protein	BJM03_RS00785, ,psos,aldehyde dehydrogenase family protein	UB21_RS00785, ,psos,aldehyde dehydrogenase family protein	CP432_RS00795, ,psos,aldehyde dehydrogenase family protein	CP433_RS00795, ,psos,aldehyde dehydrogenase family protein
Rv0148, ,psos,short-chain type dehydrogenase/reductase	RN06_0185, ,psos,short-chain type dehydrogenase/reductase	MT49_RS00785, ,psos,short-chain type dehydrogenase/reductase	MT7199_RS00785, ,psos,short-chain type dehydrogenase/reductase	HKBT1_RS00785, ,psos,short-chain type dehydrogenase/reductase	HKBT2_RS00785, ,psos,short-chain type dehydrogenase/reductase	CCDC5079_RS00785, ,psos,short-chain type dehydrogenase/reductase	CFBS_RS00785, ,psos,short-chain type dehydrogenase/reductase	CCDC5180_RS00785, ,psos,short-chain type dehydrogenase/reductase	CFBR_RS00785, ,psos,short-chain type dehydrogenase/reductase	MT_RS00785, ,psos,short-chain type dehydrogenase/reductase	MTCTRI2_RS00790, ,psos,short-chain type dehydrogenase/reductase	M943_RS00790, ,psos,short-chain type dehydrogenase/reductase	J114_RS00795, ,psos,short-chain type dehydrogenase/reductase	TBFG_RS00785, ,psos,short-chain type dehydrogenase/reductase	Y980_RS00785, ,psos,short-chain type dehydrogenase/reductase	RVBD_RS00785, ,psos,short-chain type dehydrogenase/reductase	HKBS1_RS00785, ,psos,short-chain type dehydrogenase/reductase	TBMG_RS00790, ,psos,short-chain type dehydrogenase/reductase	TBSG_RS00790, ,psos,short-chain type dehydrogenase/reductase	TBXG_RS00790, ,psos,short-chain type dehydrogenase/reductase	MTBK_RS00785, ,psos,short-chain type dehydrogenase/reductase	MRGA327_00945, ,psos,short chain dehydrogenase/reductase oxidoreductase	MRGA423_00950, ,psos,short chain dehydrogenase/reductase oxidoreductase	TBPG_RS00785, ,psos,short-chain type dehydrogenase/reductase	J112_RS00795, ,psos,short-chain type dehydrogenase/reductase	ERDMAN_RS00785, ,psos,short-chain type dehydrogenase/reductase	TBHG_RS00785, ,psos,short-chain type dehydrogenase/reductase	KURONO_RS00795, ,psos,short-chain type dehydrogenase/reductase	BTB1458_RS00780, ,psos,short-chain type dehydrogenase/reductase	RN14_RS00790, ,psos,short-chain type dehydrogenase/reductase	RN12_RS00785, ,psos,short-chain type dehydrogenase/reductase	RN10_RS00805, ,psos,short-chain type dehydrogenase/reductase	RN11_RS00805, ,psos,short-chain type dehydrogenase/reductase	RN15_RS00785, ,psos,short-chain type dehydrogenase/reductase	RN13_RS00785, ,psos,short-chain type dehydrogenase/reductase	LJ70_RS00785, ,psos,short-chain type dehydrogenase/reductase	HR37_RS00790, ,psos,short-chain type dehydrogenase/reductase	GJE03_RS00800, ,psos,short-chain type dehydrogenase/reductase	CBG40_RS00800, ,psos,short-chain type dehydrogenase/reductase	BJM02_RS00790, ,psos,short-chain type dehydrogenase/reductase	TM57_RS14925, ,psos,short-chain type dehydrogenase/reductase	BJM04_RS00790, ,psos,short-chain type dehydrogenase/reductase	BJL99_RS00785, ,psos,short-chain type dehydrogenase/reductase	BJM00_RS00790, ,psos,short-chain type dehydrogenase/reductase	BJM01_RS00790, ,psos,short-chain type dehydrogenase/reductase	BJM03_RS00790, ,psos,short-chain type dehydrogenase/reductase	UB21_RS00790, ,psos,short-chain type dehydrogenase/reductase	CP432_RS00800, ,psos,short-chain type dehydrogenase/reductase	CP433_RS00800, ,psos,short-chain type dehydrogenase/reductase
Rv0150c, ,psos,hypothetical protein	RN06_0188, ,psos,hypothetical protein	MT49_RS00795, ,psos,hypothetical protein	MT7199_RS00795, ,psos,hypothetical protein	HKBT1_RS00795, ,psos,hypothetical protein	HKBT2_RS00795, ,psos,hypothetical protein	CCDC5079_RS00795, ,psos,hypothetical protein	CFBS_RS00795, ,psos,hypothetical protein	CCDC5180_RS00795, ,psos,hypothetical protein	CFBR_RS00795, ,psos,hypothetical protein	MT_RS00795, ,psos,hypothetical protein	MTCTRI2_RS00800, ,psos,hypothetical protein	M943_RS00800, ,psos,hypothetical protein	J114_RS00805, ,psos,hypothetical protein	TBFG_RS00795, ,psos,hypothetical protein	Y980_RS00795, ,psos,hypothetical protein	RVBD_RS00795, ,psos,hypothetical protein	HKBS1_RS00795, ,psos,hypothetical protein	TBMG_RS00800, ,psos,hypothetical protein	TBSG_RS00800, ,psos,hypothetical protein	TBXG_RS00800, ,psos,hypothetical protein	MTBK_RS00795, ,psos,hypothetical protein	MRGA327_00955, ,psos,hypothetical protein	MRGA423_00960, ,psos,hypothetical protein	TBPG_RS00795, ,psos,hypothetical protein	J112_RS00805, ,psos,hypothetical protein	ERDMAN_RS00795, ,psos,hypothetical protein	TBHG_RS00795, ,psos,hypothetical protein	KURONO_RS00805, ,psos,hypothetical protein	BTB1458_RS00790, ,psos,hypothetical protein	RN14_RS00800, ,psos,hypothetical protein	RN12_RS00795, ,psos,hypothetical protein	RN10_RS00815, ,psos,hypothetical protein	RN11_RS00815, ,psos,hypothetical protein	RN15_RS00795, ,psos,hypothetical protein	RN13_RS00795, ,psos,hypothetical protein	LJ70_RS00795, ,psos,hypothetical protein	HR37_RS00800, ,psos,hypothetical protein	GJE03_RS00810, ,psos,hypothetical protein	CBG40_RS00810, ,psos,hypothetical protein	BJM02_RS00800, ,psos,hypothetical protein	TM57_RS14915, ,psos,hypothetical protein	BJM04_RS00800, ,psos,hypothetical protein	BJL99_RS00795, ,psos,hypothetical protein	BJM00_RS00800, ,psos,hypothetical protein	BJM01_RS00800, ,psos,hypothetical protein	BJM03_RS00800, ,psos,hypothetical protein	UB21_RS00800, ,psos,hypothetical protein	CP432_RS00810, ,psos,hypothetical protein	CP433_RS00810, ,psos,hypothetical protein
Rv0155, ,psos,NAD(P) transhydrogenase subunit alpha PntAa	RN06_0194, ,psos,NAD(P) transhydrogenase subunit alpha PntAa	MT49_RS00830, ,psos,Re/Si-specific NAD(P)(+) transhydrogenase subunit alpha	MT7199_RS00830, ,psos,Re/Si-specific NAD(P)(+) transhydrogenase subunit alpha	HKBT1_RS00830, ,psos,Re/Si-specific NAD(P)(+) transhydrogenase subunit alpha	HKBT2_RS00830, ,psos,Re/Si-specific NAD(P)(+) transhydrogenase subunit alpha	CCDC5079_RS00830, ,psos,Re/Si-specific NAD(P)(+) transhydrogenase subunit alpha	CFBS_RS00830, ,psos,Re/Si-specific NAD(P)(+) transhydrogenase subunit alpha	CCDC5180_RS00830, ,psos,Re/Si-specific NAD(P)(+) transhydrogenase subunit alpha	CFBR_RS00830, ,psos,Re/Si-specific NAD(P)(+) transhydrogenase subunit alpha	MT_RS00830, ,psos,NAD(P)(+) transhydrogenase (Re/Si-specific) subunit alpha	MTCTRI2_RS00835, ,psos,Re/Si-specific NAD(P)(+) transhydrogenase subunit alpha	M943_RS00835, ,psos,Re/Si-specific NAD(P)(+) transhydrogenase subunit alpha	J114_RS00840, ,psos,Re/Si-specific NAD(P)(+) transhydrogenase subunit alpha	TBFG_RS00830, ,psos,Re/Si-specific NAD(P)(+) transhydrogenase subunit alpha	Y980_RS00830, ,psos,Re/Si-specific NAD(P)(+) transhydrogenase subunit alpha	RVBD_RS00830, ,psos,Re/Si-specific NAD(P)(+) transhydrogenase subunit alpha	HKBS1_RS00830, ,psos,Re/Si-specific NAD(P)(+) transhydrogenase subunit alpha	TBMG_RS00835, ,psos,Re/Si-specific NAD(P)(+) transhydrogenase subunit alpha	TBSG_RS00835, ,psos,Re/Si-specific NAD(P)(+) transhydrogenase subunit alpha	TBXG_RS00835, ,psos,Re/Si-specific NAD(P)(+) transhydrogenase subunit alpha	MTBK_RS00830, ,psos,Re/Si-specific NAD(P)(+) transhydrogenase subunit alpha	MRGA327_00995, ,psos,NAD(P) transhydrogenase subunit alpha	MRGA423_01015, ,psos,NAD(P) transhydrogenase subunit alpha	TBPG_RS00825, ,psos,Re/Si-specific NAD(P)(+) transhydrogenase subunit alpha	J112_RS00840, ,psos,NAD(P)(+) transhydrogenase (Re/Si-specific) subunit alpha	ERDMAN_RS00830, ,psos,Re/Si-specific NAD(P)(+) transhydrogenase subunit alpha	TBHG_RS00830, ,psos,Re/Si-specific NAD(P)(+) transhydrogenase subunit alpha	KURONO_RS00840, ,psos,Re/Si-specific NAD(P)(+) transhydrogenase subunit alpha	BTB1458_RS00815, ,psos,Re/Si-specific NAD(P)(+) transhydrogenase subunit alpha	RN14_RS00830, ,psos,Re/Si-specific NAD(P)(+) transhydrogenase subunit alpha	RN12_RS00825, ,psos,Re/Si-specific NAD(P)(+) transhydrogenase subunit alpha	RN10_RS00855, ,psos,Re/Si-specific NAD(P)(+) transhydrogenase subunit alpha	RN11_RS00855, ,psos,Re/Si-specific NAD(P)(+) transhydrogenase subunit alpha	RN15_RS00825, ,psos,Re/Si-specific NAD(P)(+) transhydrogenase subunit alpha	RN13_RS00825, ,psos,Re/Si-specific NAD(P)(+) transhydrogenase subunit alpha	LJ70_RS00830, ,psos,Re/Si-specific NAD(P)(+) transhydrogenase subunit alpha	HR37_RS00835, ,psos,Re/Si-specific NAD(P)(+) transhydrogenase subunit alpha	GJE03_RS00850, ,psos,Re/Si-specific NAD(P)(+) transhydrogenase subunit alpha	CBG40_RS00850, ,psos,Re/Si-specific NAD(P)(+) transhydrogenase subunit alpha	BJM02_RS00840, ,psos,Re/Si-specific NAD(P)(+) transhydrogenase subunit alpha	TM57_RS14890, ,psos,Re/Si-specific NAD(P)(+) transhydrogenase subunit alpha	BJM04_RS00840, ,psos,Re/Si-specific NAD(P)(+) transhydrogenase subunit alpha	BJL99_RS00835, ,psos,Re/Si-specific NAD(P)(+) transhydrogenase subunit alpha	BJM00_RS00840, ,psos,Re/Si-specific NAD(P)(+) transhydrogenase subunit alpha	BJM01_RS00840, ,psos,Re/Si-specific NAD(P)(+) transhydrogenase subunit alpha	BJM03_RS00840, ,psos,Re/Si-specific NAD(P)(+) transhydrogenase subunit alpha	UB21_RS00835, ,psos,Re/Si-specific NAD(P)(+) transhydrogenase subunit alpha	CP432_RS00850, ,psos,Re/Si-specific NAD(P)(+) transhydrogenase subunit alpha	CP433_RS00850, ,psos,Re/Si-specific NAD(P)(+) transhydrogenase subunit alpha
Rv0156, ,psos,NAD(P) transhydrogenase subunit alpha PntAb	RN06_0195, ,psos,NAD(P) transhydrogenase subunit alpha PntAb	MT49_RS00835, ,psos,NAD(P) transhydrogenase subunit alpha	MT7199_RS00835, ,psos,NAD(P) transhydrogenase subunit alpha	HKBT1_RS00835, ,psos,NAD(P) transhydrogenase subunit alpha	HKBT2_RS00835, ,psos,NAD(P) transhydrogenase subunit alpha	CCDC5079_RS00835, ,psos,NAD(P) transhydrogenase subunit alpha	CFBS_RS00835, ,psos,NAD(P) transhydrogenase subunit alpha	CCDC5180_RS00835, ,psos,NAD(P) transhydrogenase subunit alpha	CFBR_RS00835, ,psos,NAD(P) transhydrogenase subunit alpha	MT_RS00835, ,psos,NAD(P) transhydrogenase subunit alpha	MTCTRI2_RS00840, ,psos,NAD(P) transhydrogenase subunit alpha	M943_RS00840, ,psos,NAD(P) transhydrogenase subunit alpha	J114_RS00845, ,psos,NAD(P) transhydrogenase subunit alpha	TBFG_RS00835, ,psos,NAD(P) transhydrogenase subunit alpha	Y980_RS00835, ,psos,NAD(P) transhydrogenase subunit alpha	RVBD_RS00835, ,psos,NAD(P) transhydrogenase subunit alpha	HKBS1_RS00835, ,psos,NAD(P) transhydrogenase subunit alpha	TBMG_RS00840, ,psos,NAD(P) transhydrogenase subunit alpha	TBSG_RS00840, ,psos,NAD(P) transhydrogenase subunit alpha	TBXG_RS00840, ,psos,NAD(P) transhydrogenase subunit alpha	MTBK_RS00835, ,psos,NAD(P) transhydrogenase subunit alpha	MRGA327_01000, ,psos,NAD(P) transhydrogenase subunit alpha	MRGA423_01020, ,psos,NAD(P) transhydrogenase subunit alpha	TBPG_RS00830, ,psos,NAD(P) transhydrogenase subunit alpha	J112_RS00845, ,psos,NAD(P) transhydrogenase subunit alpha	ERDMAN_RS00835, ,psos,NAD(P) transhydrogenase subunit alpha	TBHG_RS00835, ,psos,NAD(P) transhydrogenase subunit alpha	KURONO_RS00845, ,psos,NAD(P) transhydrogenase subunit alpha	BTB1458_RS00820, ,psos,NAD(P) transhydrogenase subunit alpha	RN14_RS00835, ,psos,NAD(P) transhydrogenase subunit alpha	RN12_RS00830, ,psos,NAD(P) transhydrogenase subunit alpha	RN10_RS00860, ,psos,NAD(P) transhydrogenase subunit alpha	RN11_RS00860, ,psos,NAD(P) transhydrogenase subunit alpha	RN15_RS00830, ,psos,NAD(P) transhydrogenase subunit alpha	RN13_RS00830, ,psos,NAD(P) transhydrogenase subunit alpha	LJ70_RS00835, ,psos,NAD(P) transhydrogenase subunit alpha	HR37_RS00840, ,psos,NAD(P) transhydrogenase subunit alpha	GJE03_RS00855, ,psos,NAD(P) transhydrogenase subunit alpha	CBG40_RS00855, ,psos,NAD(P) transhydrogenase subunit alpha	BJM02_RS00845, ,psos,NAD(P) transhydrogenase subunit alpha	TM57_RS14885, ,psos,NAD(P) transhydrogenase subunit alpha	BJM04_RS00845, ,psos,NAD(P) transhydrogenase subunit alpha	BJL99_RS00840, ,psos,NAD(P) transhydrogenase subunit alpha	BJM00_RS00845, ,psos,NAD(P) transhydrogenase subunit alpha	BJM01_RS00845, ,psos,NAD(P) transhydrogenase subunit alpha	BJM03_RS00845, ,psos,NAD(P) transhydrogenase subunit alpha	UB21_RS00840, ,psos,NAD(P) transhydrogenase subunit alpha	CP432_RS00855, ,psos,NAD(P) transhydrogenase subunit alpha	CP433_RS00855, ,psos,NAD(P) transhydrogenase subunit alpha
Rv0157A, ,psos,hypothetical protein	RN06_0198, ,psos,hypothetical protein	MT49_RS00845, ,psos,hypothetical protein	MT7199_RS00845, ,psos,hypothetical protein	HKBT1_RS00845, ,psos,hypothetical protein	HKBT2_RS00845, ,psos,hypothetical protein	CCDC5079_RS00845, ,psos,hypothetical protein	CFBS_RS00845, ,psos,hypothetical protein	CCDC5180_RS00845, ,psos,hypothetical protein	CFBR_RS00845, ,psos,hypothetical protein	MT_RS00845, ,psos,hypothetical protein	MTCTRI2_RS00850, ,psos,hypothetical protein	M943_RS00850, ,psos,hypothetical protein	J114_RS00855, ,psos,hypothetical protein	TBFG_RS00845, ,psos,hypothetical protein	Y980_RS00845, ,psos,hypothetical protein	RVBD_RS00845, ,psos,hypothetical protein	HKBS1_RS00845, ,psos,hypothetical protein	TBMG_RS00850, ,psos,hypothetical protein	TBSG_RS00850, ,psos,hypothetical protein	TBXG_RS00850, ,psos,hypothetical protein	MTBK_RS00845, ,psos,hypothetical protein	MRGA327_01010, ,psos,hypothetical protein	MRGA423_01030, ,psos,hypothetical protein	TBPG_RS00840, ,psos,hypothetical protein	J112_RS00855, ,psos,hypothetical protein	ERDMAN_RS00845, ,psos,hypothetical protein	TBHG_RS00845, ,psos,hypothetical protein	KURONO_RS00855, ,psos,hypothetical protein	BTB1458_RS00830, ,psos,hypothetical protein	RN14_RS00845, ,psos,hypothetical protein	RN12_RS00840, ,psos,hypothetical protein	RN10_RS00870, ,psos,hypothetical protein	RN11_RS00870, ,psos,hypothetical protein	RN15_RS00840, ,psos,hypothetical protein	RN13_RS00840, ,psos,hypothetical protein	LJ70_RS00845, ,psos,hypothetical protein	HR37_RS00850, ,psos,hypothetical protein	GJE03_RS00865, ,psos,hypothetical protein	CBG40_RS00865, ,psos,hypothetical protein	BJM02_RS00855, ,psos,hypothetical protein	TM57_RS14875, ,psos,hypothetical protein	BJM04_RS00855, ,psos,hypothetical protein	BJL99_RS00850, ,psos,hypothetical protein	BJM00_RS00855, ,psos,hypothetical protein	BJM01_RS00855, ,psos,hypothetical protein	BJM03_RS00855, ,psos,hypothetical protein	UB21_RS00850, ,psos,hypothetical protein	CP432_RS00865, ,psos,hypothetical protein	CP433_RS00865, ,psos,hypothetical protein
Rv0158, ,psos,transcriptional regulator	RN06_0199, ,psos,transcriptional regulator	MT49_RS00850, ,psos,TetR/AcrR family transcriptional regulator	MT7199_RS00850, ,psos,TetR/AcrR family transcriptional regulator	HKBT1_RS00850, ,psos,TetR/AcrR family transcriptional regulator	HKBT2_RS00850, ,psos,TetR/AcrR family transcriptional regulator	CCDC5079_RS00850, ,psos,TetR/AcrR family transcriptional regulator	CFBS_RS00850, ,psos,TetR/AcrR family transcriptional regulator	CCDC5180_RS00850, ,psos,TetR/AcrR family transcriptional regulator	CFBR_RS00850, ,psos,TetR/AcrR family transcriptional regulator	MT_RS00850, ,psos,TetR/AcrR family transcriptional regulator	MTCTRI2_RS00855, ,psos,TetR/AcrR family transcriptional regulator	M943_RS00855, ,psos,TetR/AcrR family transcriptional regulator	J114_RS00860, ,psos,TetR/AcrR family transcriptional regulator	TBFG_RS00850, ,psos,TetR/AcrR family transcriptional regulator	Y980_RS00850, ,psos,TetR/AcrR family transcriptional regulator	RVBD_RS00850, ,psos,TetR/AcrR family transcriptional regulator	HKBS1_RS00850, ,psos,TetR/AcrR family transcriptional regulator	TBMG_RS00855, ,psos,TetR/AcrR family transcriptional regulator	TBSG_RS00855, ,psos,TetR/AcrR family transcriptional regulator	TBXG_RS00855, ,psos,TetR/AcrR family transcriptional regulator	MTBK_RS00850, ,psos,TetR/AcrR family transcriptional regulator	MRGA327_01015, ,psos,putative transcriptional regulatory protein	MRGA423_01035, ,psos,putative transcriptional regulatory protein	TBPG_RS00845, ,psos,TetR/AcrR family transcriptional regulator	J112_RS00860, ,psos,TetR/AcrR family transcriptional regulator	ERDMAN_RS00850, ,psos,TetR/AcrR family transcriptional regulator	TBHG_RS00850, ,psos,TetR/AcrR family transcriptional regulator	KURONO_RS00860, ,psos,TetR/AcrR family transcriptional regulator	BTB1458_RS00835, ,psos,TetR/AcrR family transcriptional regulator	RN14_RS00850, ,psos,TetR/AcrR family transcriptional regulator	RN12_RS00845, ,psos,TetR/AcrR family transcriptional regulator	RN10_RS00875, ,psos,TetR/AcrR family transcriptional regulator	RN11_RS00875, ,psos,TetR/AcrR family transcriptional regulator	RN15_RS00845, ,psos,TetR/AcrR family transcriptional regulator	RN13_RS00845, ,psos,TetR/AcrR family transcriptional regulator	LJ70_RS00850, ,psos,TetR/AcrR family transcriptional regulator	HR37_RS00855, ,psos,TetR/AcrR family transcriptional regulator	GJE03_RS00870, ,psos,TetR/AcrR family transcriptional regulator	CBG40_RS00870, ,psos,TetR/AcrR family transcriptional regulator	BJM02_RS00860, ,psos,TetR/AcrR family transcriptional regulator	TM57_RS14870, ,psos,TetR/AcrR family transcriptional regulator	BJM04_RS00860, ,psos,TetR/AcrR family transcriptional regulator	BJL99_RS00855, ,psos,TetR/AcrR family transcriptional regulator	BJM00_RS00860, ,psos,TetR/AcrR family transcriptional regulator	BJM01_RS00860, ,psos,TetR/AcrR family transcriptional regulator	BJM03_RS00860, ,psos,TetR/AcrR family transcriptional regulator	UB21_RS00855, ,psos,TetR/AcrR family transcriptional regulator	CP432_RS00870, ,psos,TetR/AcrR family transcriptional regulator	CP433_RS00870, ,psos,TetR/AcrR family transcriptional regulator
Rv0160c, ,psos,PE family protein PE4	RN06_0201, ,psos,PE family protein PE4	MT49_RS00860, ,psos,PE-PPE domain-containing protein	MT7199_RS00860, ,psos,PE-PPE domain-containing protein	HKBT1_RS00860, ,psos,PE-PPE domain-containing protein	HKBT2_RS00860, ,psos,PE-PPE domain-containing protein	CCDC5079_RS00860, ,psos,PE-PPE domain-containing protein	CFBS_RS00860, ,psos,PE-PPE domain-containing protein	CCDC5180_RS00860, ,psos,PE-PPE domain-containing protein	CFBR_RS00860, ,psos,PE-PPE domain-containing protein	MT_RS00860, ,psos,PE-PPE domain-containing protein	MTCTRI2_RS00865, ,psos,PE-PPE domain-containing protein	M943_RS00865, ,psos,PE-PPE domain-containing protein	J114_RS00870, ,psos,PE-PPE domain-containing protein	TBFG_RS00860, ,psos,PE-PPE domain-containing protein	Y980_RS00860, ,psos,PE-PPE domain-containing protein	RVBD_RS00860, ,psos,PE-PPE domain-containing protein	HKBS1_RS00860, ,psos,PE-PPE domain-containing protein	TBMG_RS00865, ,psos,PE-PPE domain-containing protein	TBSG_RS00865, ,psos,PE-PPE domain-containing protein	TBXG_RS00865, ,psos,PE-PPE domain-containing protein	MTBK_RS00860, ,psos,PE-PPE domain-containing protein	MRGA327_01025, ,psos,PE family protein	MRGA423_01050, ,psos,PE family protein	TBPG_RS00855, ,psos,PE-PPE domain-containing protein	J112_RS00870, ,psos,PE family protein PE4	ERDMAN_RS00860, ,psos,PE-PPE domain-containing protein	TBHG_RS00860, ,psos,PE-PPE domain-containing protein	KURONO_RS00870, ,psos,PE-PPE domain-containing protein	BTB1458_RS00845, ,psos,PE-PPE domain-containing protein	RN14_RS00860, ,psos,PE-PPE domain-containing protein	RN12_RS00855, ,psos,PE-PPE domain-containing protein	RN10_RS00885, ,psos,PE-PPE domain-containing protein	RN11_RS00885, ,psos,PE-PPE domain-containing protein	RN15_RS00855, ,psos,PE-PPE domain-containing protein	RN13_RS00855, ,psos,PE-PPE domain-containing protein	LJ70_RS00860, ,psos,PE-PPE domain-containing protein	HR37_RS00865, ,psos,PE-PPE domain-containing protein	GJE03_RS00880, ,psos,PE-PPE domain-containing protein	CBG40_RS00880, ,psos,PE-PPE domain-containing protein	BJM02_RS00870, ,psos,PE-PPE domain-containing protein	TM57_RS14860, ,psos,PE-PPE domain-containing protein	BJM04_RS00870, ,psos,PE-PPE domain-containing protein	BJL99_RS00865, ,psos,PE-PPE domain-containing protein	BJM00_RS00870, ,psos,PE-PPE domain-containing protein	BJM01_RS00870, ,psos,PE-PPE domain-containing protein	BJM03_RS00870, ,psos,PE-PPE domain-containing protein	UB21_RS00865, ,psos,PE-PPE domain-containing protein	CP432_RS00880, ,psos,PE-PPE domain-containing protein	CP433_RS00880, ,psos,PE-PPE domain-containing protein
Rv0163, ,psos,hypothetical protein	RN06_0207, ,psos,hypothetical protein	MT49_RS00875, ,psos,acyl-CoA thioesterase	MT7199_RS00875, ,psos,acyl-CoA thioesterase	HKBT1_RS00875, ,psos,acyl-CoA thioesterase	HKBT2_RS00875, ,psos,acyl-CoA thioesterase	CCDC5079_RS00875, ,psos,acyl-CoA thioesterase	CFBS_RS00875, ,psos,acyl-CoA thioesterase	CCDC5180_RS00875, ,psos,acyl-CoA thioesterase	CFBR_RS00875, ,psos,acyl-CoA thioesterase	MT_RS00875, ,psos,acyl-CoA thioesterase	MTCTRI2_RS00880, ,psos,acyl-CoA thioesterase	M943_RS00880, ,psos,acyl-CoA thioesterase	J114_RS00885, ,psos,acyl-CoA thioesterase	TBFG_RS00875, ,psos,acyl-CoA thioesterase	Y980_RS00875, ,psos,acyl-CoA thioesterase	RVBD_RS00875, ,psos,acyl-CoA thioesterase	HKBS1_RS00875, ,psos,acyl-CoA thioesterase	TBMG_RS00880, ,psos,acyl-CoA thioesterase	TBSG_RS00880, ,psos,acyl-CoA thioesterase	TBXG_RS00880, ,psos,acyl-CoA thioesterase	MTBK_RS00875, ,psos,acyl-CoA thioesterase	MRGA327_01045, ,psos,hypothetical protein	MRGA423_01065, ,psos,hypothetical protein	TBPG_RS00870, ,psos,acyl-CoA thioesterase	J112_RS00885, ,psos,acyl-CoA thioesterase	ERDMAN_RS00875, ,psos,acyl-CoA thioesterase	TBHG_RS00875, ,psos,acyl-CoA thioesterase	KURONO_RS00885, ,psos,acyl-CoA thioesterase	BTB1458_RS00860, ,psos,acyl-CoA thioesterase	RN14_RS00875, ,psos,acyl-CoA thioesterase	RN12_RS00870, ,psos,acyl-CoA thioesterase	RN10_RS00900, ,psos,acyl-CoA thioesterase	RN11_RS00900, ,psos,acyl-CoA thioesterase	RN15_RS00870, ,psos,acyl-CoA thioesterase	RN13_RS00870, ,psos,acyl-CoA thioesterase	LJ70_RS00875, ,psos,acyl-CoA thioesterase	HR37_RS00880, ,psos,acyl-CoA thioesterase	GJE03_RS00895, ,psos,acyl-CoA thioesterase	CBG40_RS00895, ,psos,acyl-CoA thioesterase	BJM02_RS00885, ,psos,acyl-CoA thioesterase	TM57_RS14845, ,psos,acyl-CoA thioesterase	BJM04_RS00885, ,psos,acyl-CoA thioesterase	BJL99_RS00880, ,psos,acyl-CoA thioesterase	BJM00_RS00885, ,psos,acyl-CoA thioesterase	BJM01_RS00885, ,psos,acyl-CoA thioesterase	BJM03_RS00885, ,psos,acyl-CoA thioesterase	UB21_RS00880, ,psos,acyl-CoA thioesterase	CP432_RS00895, ,psos,acyl-CoA thioesterase	CP433_RS00895, ,psos,acyl-CoA thioesterase
Rv0164, ,psos,hypothetical protein	RN06_0208, ,psos,hypothetical protein	MT49_RS00880, ,psos,SRPBCC family protein	MT7199_RS00880, ,psos,SRPBCC family protein	HKBT1_RS00880, ,psos,SRPBCC family protein	HKBT2_RS00880, ,psos,SRPBCC family protein	CCDC5079_RS00880, ,psos,SRPBCC family protein	CFBS_RS00880, ,psos,SRPBCC family protein	CCDC5180_RS00880, ,psos,SRPBCC family protein	CFBR_RS00880, ,psos,SRPBCC family protein	MT_RS00880, ,psos,SRPBCC family protein	MTCTRI2_RS00885, ,psos,SRPBCC family protein	M943_RS00885, ,psos,SRPBCC family protein	J114_RS00890, ,psos,SRPBCC family protein	TBFG_RS00880, ,psos,SRPBCC family protein	Y980_RS00880, ,psos,SRPBCC family protein	RVBD_RS00880, ,psos,SRPBCC family protein	HKBS1_RS00880, ,psos,SRPBCC family protein	TBMG_RS00885, ,psos,SRPBCC family protein	TBSG_RS00885, ,psos,SRPBCC family protein	TBXG_RS00885, ,psos,SRPBCC family protein	MTBK_RS00880, ,psos,SRPBCC family protein	MRGA327_01050, ,psos,hypothetical protein	MRGA423_01070, ,psos,hypothetical protein	TBPG_RS00875, ,psos,SRPBCC family protein	J112_RS00890, ,psos,cyclase	ERDMAN_RS00880, ,psos,SRPBCC family protein	TBHG_RS00880, ,psos,SRPBCC family protein	KURONO_RS00890, ,psos,SRPBCC family protein	BTB1458_RS00865, ,psos,SRPBCC family protein	RN14_RS00880, ,psos,SRPBCC family protein	RN12_RS00875, ,psos,SRPBCC family protein	RN10_RS00910, ,psos,SRPBCC family protein	RN11_RS00910, ,psos,SRPBCC family protein	RN15_RS00875, ,psos,SRPBCC family protein	RN13_RS00875, ,psos,SRPBCC family protein	LJ70_RS00880, ,psos,SRPBCC family protein	HR37_RS00885, ,psos,SRPBCC family protein	GJE03_RS00900, ,psos,SRPBCC family protein	CBG40_RS00905, ,psos,SRPBCC family protein	BJM02_RS00895, ,psos,SRPBCC family protein	TM57_RS14840, ,psos,SRPBCC family protein	BJM04_RS00895, ,psos,SRPBCC family protein	BJL99_RS00890, ,psos,SRPBCC family protein	BJM00_RS00895, ,psos,SRPBCC family protein	BJM01_RS00895, ,psos,SRPBCC family protein	BJM03_RS00895, ,psos,SRPBCC family protein	UB21_RS00885, ,psos,SRPBCC family protein	CP432_RS00905, ,psos,SRPBCC family protein	CP433_RS00905, ,psos,SRPBCC family protein
Rv0167, ,psos,membrane protein	RN06_0211, ,psos,membrane protein	MT49_RS00895, ,psos,ABC transporter permease	MT7199_RS00895, ,psos,ABC transporter permease	HKBT1_RS00895, ,psos,ABC transporter permease	HKBT2_RS00895, ,psos,ABC transporter permease	CCDC5079_RS00895, ,psos,ABC transporter permease	CFBS_RS00895, ,psos,ABC transporter permease	CCDC5180_RS00895, ,psos,ABC transporter permease	CFBR_RS00895, ,psos,ABC transporter permease	MT_RS00895, ,psos,ABC transporter permease	MTCTRI2_RS00900, ,psos,ABC transporter permease	M943_RS00900, ,psos,ABC transporter permease	J114_RS00905, ,psos,ABC transporter permease	TBFG_RS00895, ,psos,ABC transporter permease	Y980_RS00895, ,psos,ABC transporter permease	RVBD_RS00895, ,psos,ABC transporter permease	HKBS1_RS00895, ,psos,ABC transporter permease	TBMG_RS00900, ,psos,ABC transporter permease	TBSG_RS00900, ,psos,ABC transporter permease	TBXG_RS00900, ,psos,ABC transporter permease	MTBK_RS00895, ,psos,ABC transporter permease	MRGA327_01070, ,psos,hypothetical protein	MRGA423_01090, ,psos,hypothetical protein	TBPG_RS00890, ,psos,ABC transporter permease	J112_RS00905, ,psos,ABC transporter permease	ERDMAN_RS00895, ,psos,ABC transporter permease	TBHG_RS00895, ,psos,ABC transporter permease	KURONO_RS00905, ,psos,ABC transporter permease	BTB1458_RS00880, ,psos,ABC transporter permease	RN14_RS00895, ,psos,ABC transporter permease	RN12_RS00890, ,psos,ABC transporter permease	RN10_RS00925, ,psos,ABC transporter permease	RN11_RS00925, ,psos,ABC transporter permease	RN15_RS00890, ,psos,ABC transporter permease	RN13_RS00890, ,psos,ABC transporter permease	LJ70_RS00895, ,psos,ABC transporter permease	HR37_RS00900, ,psos,ABC transporter permease	GJE03_RS00915, ,psos,ABC transporter permease	CBG40_RS00920, ,psos,ABC transporter permease	BJM02_RS00910, ,psos,ABC transporter permease	TM57_RS14825, ,psos,ABC transporter permease	BJM04_RS00910, ,psos,ABC transporter permease	BJL99_RS00905, ,psos,ABC transporter permease	BJM00_RS00910, ,psos,ABC transporter permease	BJM01_RS00910, ,psos,ABC transporter permease	BJM03_RS00910, ,psos,ABC transporter permease	UB21_RS00900, ,psos,ABC transporter permease	CP432_RS00920, ,psos,ABC transporter permease	CP433_RS00920, ,psos,ABC transporter permease
Rv0170, ,psos,Mce family protein Mce1B	RN06_0215, ,psos,Mce family protein Mce1B	MT49_RS00910, ,psos,virulence factor Mce family protein	MT7199_RS00910, ,psos,virulence factor Mce family protein	HKBT1_RS00910, ,psos,virulence factor Mce family protein	HKBT2_RS00910, ,psos,virulence factor Mce family protein	CCDC5079_RS00910, ,psos,virulence factor Mce family protein	CFBS_RS00910, ,psos,virulence factor Mce family protein	CCDC5180_RS00910, ,psos,virulence factor Mce family protein	CFBR_RS00910, ,psos,virulence factor Mce family protein	MT_RS00910, ,psos,virulence factor Mce family protein	MTCTRI2_RS00915, ,psos,virulence factor Mce family protein	M943_RS00915, ,psos,virulence factor Mce family protein	J114_RS00920, ,psos,virulence factor Mce family protein	TBFG_RS00910, ,psos,virulence factor Mce family protein	Y980_RS00910, ,psos,virulence factor Mce family protein	RVBD_RS00910, ,psos,virulence factor Mce family protein	HKBS1_RS00910, ,psos,virulence factor Mce family protein	TBMG_RS00915, ,psos,virulence factor Mce family protein	TBSG_RS00915, ,psos,virulence factor Mce family protein	TBXG_RS00915, ,psos,virulence factor Mce family protein	MTBK_RS00910, ,psos,virulence factor Mce family protein	MRGA327_01085, ,psos,MCE-family protein mce1B	MRGA423_01110, ,psos,MCE-family protein mce1B	TBPG_RS00905, ,psos,virulence factor Mce family protein	J112_RS00920, ,psos,virulence factor Mce family protein	ERDMAN_RS00910, ,psos,virulence factor Mce family protein	TBHG_RS00910, ,psos,virulence factor Mce family protein	KURONO_RS00920, ,psos,virulence factor Mce family protein	BTB1458_RS00895, ,psos,virulence factor Mce family protein	RN14_RS00910, ,psos,virulence factor Mce family protein	RN12_RS00905, ,psos,virulence factor Mce family protein	RN10_RS00940, ,psos,virulence factor Mce family protein	RN11_RS00940, ,psos,virulence factor Mce family protein	RN15_RS00905, ,psos,virulence factor Mce family protein	RN13_RS00905, ,psos,virulence factor Mce family protein	LJ70_RS00910, ,psos,virulence factor Mce family protein	HR37_RS00915, ,psos,virulence factor Mce family protein	GJE03_RS00930, ,psos,virulence factor Mce family protein	CBG40_RS00935, ,psos,virulence factor Mce family protein	BJM02_RS00925, ,psos,virulence factor Mce family protein	TM57_RS14810, ,psos,virulence factor Mce family protein	BJM04_RS00925, ,psos,virulence factor Mce family protein	BJL99_RS00920, ,psos,virulence factor Mce family protein	BJM00_RS00925, ,psos,virulence factor Mce family protein	BJM01_RS00925, ,psos,virulence factor Mce family protein	BJM03_RS00925, ,psos,virulence factor Mce family protein,IDENTICAL PARALOGS:,BJM03_RS01085,virulence factor Mce family protein	UB21_RS00915, ,psos,virulence factor Mce family protein	CP432_RS00935, ,psos,virulence factor Mce family protein	CP433_RS00935, ,psos,virulence factor Mce family protein
Rv0173, ,psos,Mce family lipoprotein LprK	RN06_0218, ,psos,Mce family lipoprotein LprK	MT49_RS00925, ,psos,virulence factor Mce family protein	MT7199_RS00925, ,psos,virulence factor Mce family protein	HKBT1_RS00925, ,psos,virulence factor Mce family protein	HKBT2_RS00925, ,psos,virulence factor Mce family protein	CCDC5079_RS00925, ,psos,virulence factor Mce family protein	CFBS_RS00925, ,psos,virulence factor Mce family protein	CCDC5180_RS00925, ,psos,virulence factor Mce family protein	CFBR_RS00925, ,psos,virulence factor Mce family protein	MT_RS00925, ,psos,virulence factor Mce family protein	MTCTRI2_RS00930, ,psos,virulence factor Mce family protein	M943_RS00930, ,psos,virulence factor Mce family protein	J114_RS00935, ,psos,virulence factor Mce family protein	TBFG_RS00925, ,psos,virulence factor Mce family protein	Y980_RS00925, ,psos,virulence factor Mce family protein	RVBD_RS00925, ,psos,virulence factor Mce family protein	HKBS1_RS00925, ,psos,virulence factor Mce family protein	TBMG_RS00930, ,psos,virulence factor Mce family protein	TBSG_RS00930, ,psos,virulence factor Mce family protein	TBXG_RS00930, ,psos,virulence factor Mce family protein	MTBK_RS00925, ,psos,virulence factor Mce family protein	MRGA327_01100, ,psos,MCE-family lipoprotein	MRGA423_01125, ,psos,MCE-family lipoprotein	TBPG_RS00920, ,psos,virulence factor Mce family protein	J112_RS00935, ,psos,virulence factor Mce family protein	ERDMAN_RS00925, ,psos,virulence factor Mce family protein	TBHG_RS00925, ,psos,virulence factor Mce family protein	KURONO_RS00935, ,psos,virulence factor Mce family protein	BTB1458_RS00910, ,psos,virulence factor Mce family protein	RN14_RS00925, ,psos,virulence factor Mce family protein	RN12_RS00920, ,psos,virulence factor Mce family protein	RN10_RS00955, ,psos,virulence factor Mce family protein	RN11_RS00955, ,psos,virulence factor Mce family protein	RN15_RS00920, ,psos,virulence factor Mce family protein	RN13_RS00920, ,psos,virulence factor Mce family protein	LJ70_RS00925, ,psos,virulence factor Mce family protein	HR37_RS00930, ,psos,virulence factor Mce family protein	GJE03_RS00945, ,psos,virulence factor Mce family protein	CBG40_RS00950, ,psos,virulence factor Mce family protein	BJM02_RS00940, ,psos,virulence factor Mce family protein	TM57_RS14795, ,psos,virulence factor Mce family protein	BJM04_RS00940, ,psos,virulence factor Mce family protein	BJL99_RS00935, ,psos,virulence factor Mce family protein	BJM00_RS00940, ,psos,virulence factor Mce family protein	BJM01_RS00940, ,psos,virulence factor Mce family protein	BJM03_RS00940, ,psos,virulence factor Mce family protein,IDENTICAL PARALOGS:,BJM03_RS01100,virulence factor Mce family protein	UB21_RS00930, ,psos,virulence factor Mce family protein	CP432_RS00950, ,psos,virulence factor Mce family protein	CP433_RS00950, ,psos,virulence factor Mce family protein
Rv0175, ,psos,Mce associated membrane protein	RN06_0221, ,psos,Mce associated membrane protein	MT49_RS00935, ,psos,membrane protein	MT7199_RS00935, ,psos,membrane protein	HKBT1_RS00935, ,psos,hypothetical protein	HKBT2_RS00935, ,psos,membrane protein	CCDC5079_RS00935, ,psos,membrane protein	CFBS_RS00935, ,psos,membrane protein	CCDC5180_RS00935, ,psos,membrane protein	CFBR_RS00935, ,psos,membrane protein	MT_RS00935, ,psos,hypothetical protein	MTCTRI2_RS00940, ,psos,hypothetical protein	M943_RS00940, ,psos,membrane protein	J114_RS00945, ,psos,membrane protein	TBFG_RS00935, ,psos,hypothetical protein	Y980_RS00935, ,psos,membrane protein	RVBD_RS00935, ,psos,membrane protein	HKBS1_RS00935, ,psos,membrane protein	TBMG_RS00940, ,psos,hypothetical protein	TBSG_RS00940, ,psos,hypothetical protein	TBXG_RS00940, ,psos,hypothetical protein	MTBK_RS00935, ,psos,membrane protein	MRGA327_01110, ,psos,hypothetical protein	MRGA423_01135, ,psos,mce associated membrane protein	TBPG_RS00930, ,psos,membrane protein	J112_RS00945, ,psos,membrane protein	ERDMAN_RS00935, ,psos,membrane protein	TBHG_RS00935, ,psos,membrane protein	KURONO_RS00945, ,psos,membrane protein	BTB1458_RS00920, ,psos,membrane protein	RN14_RS00935, ,psos,membrane protein	RN12_RS00930, ,psos,membrane protein	RN10_RS00965, ,psos,membrane protein	RN11_RS00965, ,psos,membrane protein	RN15_RS00930, ,psos,hypothetical protein	RN13_RS00930, ,psos,hypothetical protein	LJ70_RS00935, ,psos,membrane protein	HR37_RS00940, ,psos,membrane protein	GJE03_RS00955, ,psos,membrane protein	CBG40_RS00960, ,psos,membrane protein	BJM02_RS00950, ,psos,membrane protein	TM57_RS14785, ,psos,membrane protein	BJM04_RS00950, ,psos,membrane protein	BJL99_RS00945, ,psos,membrane protein	BJM00_RS00950, ,psos,membrane protein	BJM01_RS00950, ,psos,membrane protein	BJM03_RS00950, ,psos,membrane protein,IDENTICAL PARALOGS:,BJM03_RS01110,membrane protein	UB21_RS00940, ,psos,membrane protein	CP432_RS00960, ,psos,membrane protein	CP433_RS00960, ,psos,membrane protein
Rv0177, ,psos,Mce associated protein	RN06_0223, ,psos,Mce associated protein	MT49_RS00945, ,psos,Mce associated protein	MT7199_RS00945, ,psos,Mce associated protein	HKBT1_RS00945, ,psos,Mce associated protein	HKBT2_RS00945, ,psos,Mce associated protein	CCDC5079_RS00945, ,psos,Mce associated protein	CFBS_RS00945, ,psos,Mce associated protein	CCDC5180_RS00945, ,psos,Mce associated protein	CFBR_RS00945, ,psos,Mce associated protein	MT_RS00945, ,psos,Mce associated protein	MTCTRI2_RS00950, ,psos,Mce associated protein	M943_RS00950, ,psos,Mce associated protein	J114_RS00955, ,psos,Mce associated protein	TBFG_RS00945, ,psos,Mce associated protein	Y980_RS00945, ,psos,Mce associated protein	RVBD_RS00945, ,psos,Mce associated protein	HKBS1_RS00945, ,psos,Mce associated protein	TBMG_RS00950, ,psos,Mce associated protein	TBSG_RS00950, ,psos,Mce associated protein	TBXG_RS00950, ,psos,Mce associated protein	MTBK_RS00945, ,psos,Mce associated protein	MRGA327_01125, ,psos,hypothetical protein	MRGA423_01145, ,psos,hypothetical protein	TBPG_RS00940, ,psos,Mce associated protein	J112_RS00955, ,psos,Mce associated protein	ERDMAN_RS00945, ,psos,Mce associated protein	TBHG_RS00945, ,psos,Mce associated protein	KURONO_RS00955, ,psos,Mce associated protein	BTB1458_RS00930, ,psos,Mce associated protein	RN14_RS00945, ,psos,Mce associated protein	RN12_RS00940, ,psos,Mce associated protein	RN10_RS00975, ,psos,Mce associated protein	RN11_RS00975, ,psos,Mce associated protein	RN15_RS00940, ,psos,Mce associated protein	RN13_RS00940, ,psos,Mce associated protein	LJ70_RS00945, ,psos,Mce associated protein	HR37_RS00950, ,psos,Mce associated protein	GJE03_RS00965, ,psos,Mce associated protein	CBG40_RS00970, ,psos,Mce associated protein	BJM02_RS00960, ,psos,Mce associated protein	TM57_RS14775, ,psos,Mce associated protein	BJM04_RS00960, ,psos,Mce associated protein,IDENTICAL PARALOGS:,BJM04_RS00995,Mce associated protein	BJL99_RS00955, ,psos,Mce associated protein,IDENTICAL PARALOGS:,BJL99_RS00990,Mce associated protein	BJM00_RS00960, ,psos,Mce associated protein,IDENTICAL PARALOGS:,BJM00_RS00995,Mce associated protein	BJM01_RS00960, ,psos,Mce associated protein	BJM03_RS00960, ,psos,Mce associated protein,IDENTICAL PARALOGS:,BJM03_RS00995,Mce associated protein,IDENTICAL PARALOGS:,BJM03_RS01120,Mce associated protein	UB21_RS00950, ,psos,Mce associated protein	CP432_RS00970, ,psos,Mce associated protein	CP433_RS00970, ,psos,Mce associated protein
Rv0178, ,psos,Mce associated membrane protein	RN06_0224, ,psos,Mce associated membrane protein	MT49_RS00950, ,psos,Mce associated membrane protein	MT7199_RS00950, ,psos,Mce associated membrane protein	HKBT1_RS00950, ,psos,Mce associated membrane protein	HKBT2_RS00950, ,psos,Mce associated membrane protein	CCDC5079_RS00950, ,psos,Mce associated membrane protein	CFBS_RS00950, ,psos,Mce associated membrane protein	CCDC5180_RS00950, ,psos,Mce associated membrane protein	CFBR_RS00950, ,psos,Mce associated membrane protein	MT_RS00950, ,psos,Mce associated membrane protein	MTCTRI2_RS00955, ,psos,Mce associated membrane protein	M943_RS00955, ,psos,Mce associated membrane protein	J114_RS00960, ,psos,Mce associated membrane protein	TBFG_RS00950, ,psos,Mce associated membrane protein	Y980_RS00950, ,psos,Mce associated membrane protein	RVBD_RS00950, ,psos,Mce associated membrane protein	HKBS1_RS00950, ,psos,Mce associated membrane protein	TBMG_RS00955, ,psos,Mce associated membrane protein	TBSG_RS00955, ,psos,Mce associated membrane protein	TBXG_RS00955, ,psos,Mce associated membrane protein	MTBK_RS00950, ,psos,Mce associated membrane protein	MRGA327_01130, ,psos,hypothetical protein	MRGA423_01150, ,psos,hypothetical protein	TBPG_RS00945, ,psos,Mce associated membrane protein	J112_RS00960, ,psos,Mce associated membrane protein	ERDMAN_RS00950, ,psos,Mce associated membrane protein	TBHG_RS00950, ,psos,Mce associated membrane protein	KURONO_RS00960, ,psos,Mce associated membrane protein	BTB1458_RS00935, ,psos,Mce associated membrane protein	RN14_RS00950, ,psos,Mce associated membrane protein	RN12_RS00945, ,psos,Mce associated membrane protein	RN10_RS00980, ,psos,Mce associated membrane protein	RN11_RS00980, ,psos,Mce associated membrane protein	RN15_RS00945, ,psos,Mce associated membrane protein	RN13_RS00945, ,psos,Mce associated membrane protein	LJ70_RS00950, ,psos,Mce associated membrane protein	HR37_RS00955, ,psos,Mce associated membrane protein	GJE03_RS00970, ,psos,Mce associated membrane protein	CBG40_RS00975, ,psos,Mce associated membrane protein	BJM02_RS00965, ,psos,Mce associated membrane protein	TM57_RS14770, ,psos,Mce associated membrane protein	BJM04_RS00965, ,psos,Mce associated membrane protein,IDENTICAL PARALOGS:,BJM04_RS01000,Mce associated membrane protein	BJL99_RS00960, ,psos,Mce associated membrane protein,IDENTICAL PARALOGS:,BJL99_RS00995,Mce associated membrane protein	BJM00_RS00965, ,psos,Mce associated membrane protein,IDENTICAL PARALOGS:,BJM00_RS01000,Mce associated membrane protein	BJM01_RS00965, ,psos,Mce associated membrane protein,IDENTICAL PARALOGS:,BJM01_RS01000,Mce associated membrane protein	BJM03_RS00965, ,psos,Mce associated membrane protein,IDENTICAL PARALOGS:,BJM03_RS01000,Mce associated membrane protein,IDENTICAL PARALOGS:,BJM03_RS01125,Mce associated membrane protein	UB21_RS00955, ,psos,Mce associated membrane protein	CP432_RS00975, ,psos,Mce associated membrane protein	CP433_RS00975, ,psos,Mce associated membrane protein
Rv0179c, ,psos,lipoprotein LprO	RN06_0226, ,psos,lipoprotein LprO	MT49_RS00955, ,psos,hypothetical protein	MT7199_RS00955, ,psos,hypothetical protein	HKBT1_RS00955, ,psos,hypothetical protein	HKBT2_RS00955, ,psos,hypothetical protein	CCDC5079_RS00955, ,psos,hypothetical protein	CFBS_RS00955, ,psos,hypothetical protein	CCDC5180_RS00955, ,psos,hypothetical protein	CFBR_RS00955, ,psos,hypothetical protein	MT_RS00955, ,psos,hypothetical protein	MTCTRI2_RS00960, ,psos,hypothetical protein	M943_RS00960, ,psos,hypothetical protein	J114_RS00965, ,psos,hypothetical protein	TBFG_RS00955, ,psos,hypothetical protein	Y980_RS00955, ,psos,hypothetical protein	RVBD_RS00955, ,psos,hypothetical protein	HKBS1_RS00955, ,psos,hypothetical protein	TBMG_RS00960, ,psos,hypothetical protein	TBSG_RS00960, ,psos,hypothetical protein	TBXG_RS00960, ,psos,hypothetical protein	MTBK_RS00955, ,psos,hypothetical protein	MRGA327_01140, ,psos,hypothetical protein	MRGA423_01155, ,psos,hypothetical protein	TBPG_RS00950, ,psos,hypothetical protein	J112_RS00965, ,psos,hypothetical protein	ERDMAN_RS00955, ,psos,hypothetical protein	TBHG_RS00955, ,psos,hypothetical protein	KURONO_RS00965, ,psos,lipoprotein	BTB1458_RS00940, ,psos,hypothetical protein	RN14_RS00955, ,psos,hypothetical protein	RN12_RS00950, ,psos,hypothetical protein	RN10_RS00985, ,psos,hypothetical protein	RN11_RS00985, ,psos,hypothetical protein	RN15_RS00950, ,psos,hypothetical protein	RN13_RS00950, ,psos,hypothetical protein	LJ70_RS00955, ,psos,hypothetical protein	HR37_RS00960, ,psos,hypothetical protein	GJE03_RS00975, ,psos,hypothetical protein	CBG40_RS00980, ,psos,hypothetical protein	BJM02_RS00970, ,psos,lipoprotein	TM57_RS14765, ,psos,hypothetical protein	BJM04_RS00970, ,psos,lipoprotein	BJL99_RS00965, ,psos,lipoprotein,IDENTICAL PARALOGS:,BJL99_RS01000,lipoprotein	BJM00_RS00970, ,psos,lipoprotein,IDENTICAL PARALOGS:,BJM00_RS01005,lipoprotein	BJM01_RS00970, ,psos,lipoprotein	BJM03_RS00970, ,psos,lipoprotein,IDENTICAL PARALOGS:,BJM03_RS01005,lipoprotein,IDENTICAL PARALOGS:,BJM03_RS01130,lipoprotein	UB21_RS00960, ,psos,lipoprotein	CP432_RS00980, ,psos,hypothetical protein	CP433_RS00980, ,psos,hypothetical protein
Rv0183, ,psos,lysophospholipase	RN06_0230, ,psos,lysophospholipase	MT49_RS00975, ,psos,alpha/beta hydrolase	MT7199_RS00975, ,psos,alpha/beta hydrolase	HKBT1_RS00975, ,psos,alpha/beta hydrolase	HKBT2_RS00975, ,psos,alpha/beta hydrolase	CCDC5079_RS00975, ,psos,alpha/beta hydrolase	CFBS_RS00975, ,psos,alpha/beta hydrolase	CCDC5180_RS00975, ,psos,alpha/beta hydrolase	CFBR_RS00975, ,psos,alpha/beta hydrolase	MT_RS00975, ,psos,alpha/beta hydrolase	MTCTRI2_RS00980, ,psos,alpha/beta hydrolase	M943_RS00980, ,psos,alpha/beta hydrolase	J114_RS00985, ,psos,alpha/beta hydrolase	TBFG_RS00975, ,psos,alpha/beta hydrolase	Y980_RS00975, ,psos,alpha/beta hydrolase	RVBD_RS00975, ,psos,alpha/beta hydrolase	HKBS1_RS00975, ,psos,alpha/beta hydrolase	TBMG_RS00980, ,psos,alpha/beta hydrolase	TBSG_RS00980, ,psos,alpha/beta hydrolase	TBXG_RS00980, ,psos,alpha/beta hydrolase	MTBK_RS00975, ,psos,alpha/beta hydrolase	MRGA327_01170, ,psos,lysophospholipase	MRGA423_01180, ,psos,lysophospholipase	TBPG_RS00970, ,psos,alpha/beta hydrolase	J112_RS00985, ,psos,lysophospholipase	ERDMAN_RS00975, ,psos,alpha/beta hydrolase	TBHG_RS00975, ,psos,alpha/beta hydrolase	KURONO_RS00985, ,psos,alpha/beta hydrolase	BTB1458_RS00960, ,psos,alpha/beta hydrolase	RN14_RS00975, ,psos,alpha/beta hydrolase	RN12_RS00970, ,psos,alpha/beta hydrolase	RN10_RS01005, ,psos,alpha/beta hydrolase	RN11_RS01005, ,psos,alpha/beta hydrolase	RN15_RS00970, ,psos,alpha/beta hydrolase	RN13_RS00970, ,psos,alpha/beta hydrolase	LJ70_RS00975, ,psos,alpha/beta hydrolase	HR37_RS00980, ,psos,alpha/beta hydrolase	GJE03_RS00995, ,psos,alpha/beta hydrolase	CBG40_RS01000, ,psos,alpha/beta hydrolase	BJM02_RS00990, ,psos,alpha/beta hydrolase	TM57_RS14745, ,psos,alpha/beta hydrolase	BJM04_RS01025, ,psos,alpha/beta hydrolase	BJL99_RS01020, ,psos,alpha/beta hydrolase	BJM00_RS01025, ,psos,alpha/beta hydrolase	BJM01_RS01025, ,psos,alpha/beta hydrolase	BJM03_RS01025, ,psos,alpha/beta hydrolase,IDENTICAL PARALOGS:,BJM03_RS01150,alpha/beta hydrolase	UB21_RS00980, ,psos,alpha/beta hydrolase	CP432_RS01000, ,psos,alpha/beta hydrolase	CP433_RS01000, ,psos,alpha/beta hydrolase
Rv0184, ,psos,hypothetical protein	RN06_0231, ,psos,hypothetical protein	MT49_RS00980, ,psos,DUF2786 domain-containing protein	MT7199_RS00980, ,psos,DUF2786 domain-containing protein	HKBT1_RS00980, ,psos,DUF2786 domain-containing protein	HKBT2_RS00980, ,psos,DUF2786 domain-containing protein	CCDC5079_RS00980, ,psos,DUF2786 domain-containing protein	CFBS_RS00980, ,psos,DUF2786 domain-containing protein	CCDC5180_RS00980, ,psos,DUF2786 domain-containing protein	CFBR_RS00980, ,psos,DUF2786 domain-containing protein	MT_RS00980, ,psos,DUF2786 domain-containing protein	MTCTRI2_RS00985, ,psos,DUF2786 domain-containing protein	M943_RS00985, ,psos,DUF2786 domain-containing protein	J114_RS00990, ,psos,DUF2786 domain-containing protein	TBFG_RS00980, ,psos,DUF2786 domain-containing protein	Y980_RS00980, ,psos,DUF2786 domain-containing protein	RVBD_RS00980, ,psos,DUF2786 domain-containing protein	HKBS1_RS00980, ,psos,DUF2786 domain-containing protein	TBMG_RS00985, ,psos,DUF2786 domain-containing protein	TBSG_RS00985, ,psos,DUF2786 domain-containing protein	TBXG_RS00985, ,psos,DUF2786 domain-containing protein	MTBK_RS00980, ,psos,DUF2786 domain-containing protein	MRGA327_01175, ,psos,hypothetical protein	MRGA423_01185, ,psos,hypothetical protein	TBPG_RS00975, ,psos,DUF2786 domain-containing protein	J112_RS00990, ,psos,DUF2786 domain-containing protein	ERDMAN_RS00980, ,psos,DUF2786 domain-containing protein	TBHG_RS00980, ,psos,DUF2786 domain-containing protein	KURONO_RS00990, ,psos,DUF2786 domain-containing protein	BTB1458_RS00965, ,psos,DUF2786 domain-containing protein	RN14_RS00980, ,psos,DUF2786 domain-containing protein	RN12_RS00975, ,psos,DUF2786 domain-containing protein	RN10_RS01010, ,psos,DUF2786 domain-containing protein	RN11_RS01010, ,psos,DUF2786 domain-containing protein	RN15_RS00975, ,psos,DUF2786 domain-containing protein	RN13_RS00975, ,psos,DUF2786 domain-containing protein	LJ70_RS00980, ,psos,DUF2786 domain-containing protein	HR37_RS00985, ,psos,DUF2786 domain-containing protein	GJE03_RS01000, ,psos,DUF2786 domain-containing protein	CBG40_RS01005, ,psos,DUF2786 domain-containing protein	BJM02_RS00995, ,psos,DUF2786 domain-containing protein	TM57_RS14740, ,psos,DUF2786 domain-containing protein	BJM04_RS01030, ,psos,DUF2786 domain-containing protein	BJL99_RS01025, ,psos,DUF2786 domain-containing protein	BJM00_RS01030, ,psos,DUF2786 domain-containing protein	BJM01_RS01030, ,psos,DUF2786 domain-containing protein	BJM03_RS01030, ,psos,DUF2786 domain-containing protein,IDENTICAL PARALOGS:,BJM03_RS01155,DUF2786 domain-containing protein	UB21_RS00985, ,psos,DUF2786 domain-containing protein	CP432_RS01005, ,psos,DUF2786 domain-containing protein	CP433_RS01005, ,psos,DUF2786 domain-containing protein
Rv0188, ,psos,transmembrane protein	RN06_0236, ,psos,transmembrane protein	MT49_RS01005, ,psos,SPW repeat protein	MT7199_RS01005, ,psos,SPW repeat protein	HKBT1_RS01005, ,psos,SPW repeat protein	HKBT2_RS01005, ,psos,SPW repeat protein	CCDC5079_RS01005, ,psos,SPW repeat protein	CFBS_RS01005, ,psos,SPW repeat protein	CCDC5180_RS01005, ,psos,SPW repeat protein	CFBR_RS01005, ,psos,SPW repeat protein	MT_RS01005, ,psos,SPW repeat protein	MTCTRI2_RS01010, ,psos,SPW repeat protein	M943_RS01010, ,psos,SPW repeat protein	J114_RS01015, ,psos,SPW repeat protein	TBFG_RS01005, ,psos,SPW repeat protein	Y980_RS01005, ,psos,SPW repeat protein	RVBD_RS01005, ,psos,SPW repeat protein	HKBS1_RS01005, ,psos,SPW repeat protein	TBMG_RS01010, ,psos,SPW repeat protein	TBSG_RS01010, ,psos,SPW repeat protein	TBXG_RS01010, ,psos,SPW repeat protein	MTBK_RS01005, ,psos,SPW repeat protein	MRGA327_01195, ,psos,hypothetical protein	MRGA423_01210, ,psos,hypothetical protein	TBPG_RS01000, ,psos,SPW repeat protein	J112_RS01015, ,psos,hypothetical protein	ERDMAN_RS01005, ,psos,SPW repeat protein	TBHG_RS01005, ,psos,SPW repeat protein	KURONO_RS01015, ,psos,SPW repeat protein	BTB1458_RS00990, ,psos,SPW repeat protein	RN14_RS01005, ,psos,SPW repeat protein	RN12_RS01000, ,psos,SPW repeat protein	RN10_RS01035, ,psos,SPW repeat protein	RN11_RS01035, ,psos,SPW repeat protein	RN15_RS01000, ,psos,SPW repeat protein	RN13_RS01000, ,psos,SPW repeat protein	LJ70_RS01005, ,psos,SPW repeat protein	HR37_RS01010, ,psos,SPW repeat protein	GJE03_RS01025, ,psos,SPW repeat protein	CBG40_RS01030, ,psos,SPW repeat protein	BJM02_RS01020, ,psos,SPW repeat protein	TM57_RS14715, ,psos,SPW repeat protein	BJM04_RS01055, ,psos,SPW repeat protein	BJL99_RS01050, ,psos,SPW repeat protein	BJM00_RS01055, ,psos,SPW repeat protein	BJM01_RS01055, ,psos,SPW repeat protein	BJM03_RS01055, ,psos,SPW repeat protein,IDENTICAL PARALOGS:,BJM03_RS01180,SPW repeat protein	UB21_RS01010, ,psos,SPW repeat protein	CP432_RS01030, ,psos,SPW repeat protein	CP433_RS01030, ,psos,SPW repeat protein
Rv0189c, ,psos,dihydroxy-acid dehydratase	RN06_0237, ,psos,dihydroxy-acid dehydratase	MT49_RS01010, ,psos,dihydroxy-acid dehydratase	MT7199_RS01010, ,psos,dihydroxy-acid dehydratase	HKBT1_RS01010, ,psos,dihydroxy-acid dehydratase	HKBT2_RS01010, ,psos,dihydroxy-acid dehydratase	CCDC5079_RS01010, ,psos,dihydroxy-acid dehydratase	CFBS_RS01010, ,psos,dihydroxy-acid dehydratase	CCDC5180_RS01010, ,psos,dihydroxy-acid dehydratase	CFBR_RS01010, ,psos,dihydroxy-acid dehydratase	MT_RS01010, ,psos,dihydroxy-acid dehydratase	MTCTRI2_RS01015, ,psos,dihydroxy-acid dehydratase	M943_RS01015, ,psos,dihydroxy-acid dehydratase	J114_RS01020, ,psos,dihydroxy-acid dehydratase	TBFG_RS01010, ,psos,dihydroxy-acid dehydratase	Y980_RS01010, ,psos,dihydroxy-acid dehydratase	RVBD_RS01010, ,psos,dihydroxy-acid dehydratase	HKBS1_RS01010, ,psos,dihydroxy-acid dehydratase	TBMG_RS01015, ,psos,dihydroxy-acid dehydratase	TBSG_RS01015, ,psos,dihydroxy-acid dehydratase	TBXG_RS01015, ,psos,dihydroxy-acid dehydratase	MTBK_RS01010, ,psos,dihydroxy-acid dehydratase	MRGA327_01200, ,psos,dihydroxy-acid dehydratase	MRGA423_01215, ,psos,dihydroxy-acid dehydratase	TBPG_RS01005, ,psos,dihydroxy-acid dehydratase	J112_RS01020, ,psos,dihydroxy-acid dehydratase	ERDMAN_RS01010, ,psos,dihydroxy-acid dehydratase	TBHG_RS01010, ,psos,dihydroxy-acid dehydratase	KURONO_RS01020, ,psos,dihydroxy-acid dehydratase	BTB1458_RS00995, ,psos,dihydroxy-acid dehydratase	RN14_RS01010, ,psos,dihydroxy-acid dehydratase	RN12_RS01005, ,psos,dihydroxy-acid dehydratase	RN10_RS01040, ,psos,dihydroxy-acid dehydratase	RN11_RS01040, ,psos,dihydroxy-acid dehydratase	RN15_RS01005, ,psos,dihydroxy-acid dehydratase	RN13_RS01005, ,psos,dihydroxy-acid dehydratase	LJ70_RS01010, ,psos,dihydroxy-acid dehydratase	HR37_RS01015, ,psos,dihydroxy-acid dehydratase	GJE03_RS01030, ,psos,dihydroxy-acid dehydratase	CBG40_RS01035, ,psos,dihydroxy-acid dehydratase	BJM02_RS01025, ,psos,dihydroxy-acid dehydratase	TM57_RS14710, ,psos,dihydroxy-acid dehydratase	BJM04_RS01060, ,psos,dihydroxy-acid dehydratase	BJL99_RS01055, ,psos,dihydroxy-acid dehydratase	BJM00_RS01060, ,psos,dihydroxy-acid dehydratase	BJM01_RS01060, ,psos,dihydroxy-acid dehydratase	BJM03_RS01185, ,psos,dihydroxy-acid dehydratase	UB21_RS01015, ,psos,dihydroxy-acid dehydratase	CP432_RS01035, ,psos,dihydroxy-acid dehydratase	CP433_RS01035, ,psos,dihydroxy-acid dehydratase
Rv0190, ,psos,hypothetical protein	RN06_0238, ,psos,hypothetical protein	MT49_RS01015, ,psos,metal-sensitive transcriptional regulator	MT7199_RS01015, ,psos,metal-sensitive transcriptional regulator	HKBT1_RS01015, ,psos,metal-sensitive transcriptional regulator	HKBT2_RS01015, ,psos,metal-sensitive transcriptional regulator	CCDC5079_RS01015, ,psos,metal-sensitive transcriptional regulator	CFBS_RS01015, ,psos,metal-sensitive transcriptional regulator	CCDC5180_RS01015, ,psos,metal-sensitive transcriptional regulator	CFBR_RS01015, ,psos,metal-sensitive transcriptional regulator	MT_RS01015, ,psos,metal-sensitive transcriptional regulator	MTCTRI2_RS01020, ,psos,metal-sensitive transcriptional regulator	M943_RS01020, ,psos,metal-sensitive transcriptional regulator	J114_RS01025, ,psos,metal-sensitive transcriptional regulator	TBFG_RS01015, ,psos,metal-sensitive transcriptional regulator	Y980_RS01015, ,psos,metal-sensitive transcriptional regulator	RVBD_RS01015, ,psos,metal-sensitive transcriptional regulator	HKBS1_RS01015, ,psos,metal-sensitive transcriptional regulator	TBMG_RS01020, ,psos,metal-sensitive transcriptional regulator	TBSG_RS01020, ,psos,metal-sensitive transcriptional regulator	TBXG_RS01020, ,psos,metal-sensitive transcriptional regulator	MTBK_RS01015, ,psos,metal-sensitive transcriptional regulator	MRGA327_01205, ,psos,hypothetical protein	MRGA423_01220, ,psos,hypothetical protein	TBPG_RS01010, ,psos,metal-sensitive transcriptional regulator	J112_RS01025, ,psos,hypothetical protein	ERDMAN_RS01015, ,psos,metal-sensitive transcriptional regulator	TBHG_RS01015, ,psos,metal-sensitive transcriptional regulator	KURONO_RS01025, ,psos,metal-sensitive transcriptional regulator	BTB1458_RS01000, ,psos,metal-sensitive transcriptional regulator	RN14_RS01015, ,psos,metal-sensitive transcriptional regulator	RN12_RS01010, ,psos,metal-sensitive transcriptional regulator	RN10_RS01045, ,psos,metal-sensitive transcriptional regulator	RN11_RS01045, ,psos,metal-sensitive transcriptional regulator	RN15_RS01010, ,psos,metal-sensitive transcriptional regulator	RN13_RS01010, ,psos,metal-sensitive transcriptional regulator	LJ70_RS01015, ,psos,metal-sensitive transcriptional regulator	HR37_RS01020, ,psos,metal-sensitive transcriptional regulator	GJE03_RS01035, ,psos,metal-sensitive transcriptional regulator	CBG40_RS01040, ,psos,metal-sensitive transcriptional regulator	BJM02_RS01030, ,psos,metal-sensitive transcriptional regulator	TM57_RS14705, ,psos,metal-sensitive transcriptional regulator	BJM04_RS01065, ,psos,metal-sensitive transcriptional regulator	BJL99_RS01060, ,psos,metal-sensitive transcriptional regulator	BJM00_RS01065, ,psos,metal-sensitive transcriptional regulator	BJM01_RS01065, ,psos,metal-sensitive transcriptional regulator	BJM03_RS01190, ,psos,metal-sensitive transcriptional regulator	UB21_RS01020, ,psos,metal-sensitive transcriptional regulator	CP432_RS01040, ,psos,metal-sensitive transcriptional regulator	CP433_RS01040, ,psos,metal-sensitive transcriptional regulator
Rv0191, ,psos,MFS-type transporter	RN06_0239, ,psos,MFS-type transporter	MT49_RS01020, ,psos,Rv0191 family MFS efflux transporter	MT7199_RS01020, ,psos,Rv0191 family MFS efflux transporter	HKBT1_RS01020, ,psos,Rv0191 family MFS efflux transporter	HKBT2_RS01020, ,psos,Rv0191 family MFS efflux transporter	CCDC5079_RS01020, ,psos,Rv0191 family MFS efflux transporter	CFBS_RS01020, ,psos,Rv0191 family MFS efflux transporter	CCDC5180_RS01020, ,psos,Rv0191 family MFS efflux transporter	CFBR_RS01020, ,psos,Rv0191 family MFS efflux transporter	MT_RS01020, ,psos,Rv0191 family MFS efflux transporter	MTCTRI2_RS01025, ,psos,Rv0191 family MFS efflux transporter	M943_RS01025, ,psos,Rv0191 family MFS efflux transporter	J114_RS01030, ,psos,Rv0191 family MFS efflux transporter	TBFG_RS01020, ,psos,Rv0191 family MFS efflux transporter	Y980_RS01020, ,psos,Rv0191 family MFS efflux transporter	RVBD_RS01020, ,psos,Rv0191 family MFS efflux transporter	HKBS1_RS01020, ,psos,Rv0191 family MFS efflux transporter	TBMG_RS01025, ,psos,Rv0191 family MFS efflux transporter	TBSG_RS01025, ,psos,Rv0191 family MFS efflux transporter	TBXG_RS01025, ,psos,Rv0191 family MFS efflux transporter	MTBK_RS01020, ,psos,Rv0191 family MFS efflux transporter	MRGA327_01210, ,psos,putative integral membrane protein	MRGA423_01225, ,psos,putative integral membrane protein	TBPG_RS01015, ,psos,Rv0191 family MFS efflux transporter	J112_RS01030, ,psos,MFS transporter	ERDMAN_RS01020, ,psos,Rv0191 family MFS efflux transporter	TBHG_RS01020, ,psos,Rv0191 family MFS efflux transporter	KURONO_RS01030, ,psos,Rv0191 family MFS efflux transporter	BTB1458_RS01005, ,psos,Rv0191 family MFS efflux transporter	RN14_RS01020, ,psos,Rv0191 family MFS efflux transporter	RN12_RS01015, ,psos,Rv0191 family MFS efflux transporter	RN10_RS01050, ,psos,Rv0191 family MFS efflux transporter	RN11_RS01050, ,psos,Rv0191 family MFS efflux transporter	RN15_RS01015, ,psos,Rv0191 family MFS efflux transporter	RN13_RS01015, ,psos,Rv0191 family MFS efflux transporter	LJ70_RS01020, ,psos,Rv0191 family MFS efflux transporter	HR37_RS01025, ,psos,Rv0191 family MFS efflux transporter	GJE03_RS01040, ,psos,Rv0191 family MFS efflux transporter	CBG40_RS01045, ,psos,Rv0191 family MFS efflux transporter	BJM02_RS01035, ,psos,Rv0191 family MFS efflux transporter	TM57_RS14700, ,psos,Rv0191 family MFS efflux transporter	BJM04_RS01070, ,psos,Rv0191 family MFS efflux transporter	BJL99_RS01065, ,psos,Rv0191 family MFS efflux transporter	BJM00_RS01070, ,psos,Rv0191 family MFS efflux transporter	BJM01_RS01070, ,psos,Rv0191 family MFS efflux transporter	BJM03_RS01195, ,psos,Rv0191 family MFS efflux transporter	UB21_RS01025, ,psos,Rv0191 family MFS efflux transporter	CP432_RS01045, ,psos,Rv0191 family MFS efflux transporter	CP433_RS01045, ,psos,Rv0191 family MFS efflux transporter
Rv0199, ,psos,membrane protein	RN06_0252, ,psos,membrane protein	MT49_RS01060, ,psos,hypothetical protein	MT7199_RS01060, ,psos,hypothetical protein	HKBT1_RS01060, ,psos,hypothetical protein	HKBT2_RS01060, ,psos,hypothetical protein	CCDC5079_RS01060, ,psos,hypothetical protein	CFBS_RS01060, ,psos,hypothetical protein	CCDC5180_RS01060, ,psos,hypothetical protein	CFBR_RS01060, ,psos,hypothetical protein	MT_RS01060, ,psos,hypothetical protein	MTCTRI2_RS01070, ,psos,hypothetical protein	M943_RS01065, ,psos,hypothetical protein	J114_RS01070, ,psos,hypothetical protein	TBFG_RS01060, ,psos,hypothetical protein	Y980_RS01060, ,psos,hypothetical protein	RVBD_RS01060, ,psos,hypothetical protein	HKBS1_RS01060, ,psos,hypothetical protein	TBMG_RS01065, ,psos,hypothetical protein	TBSG_RS01065, ,psos,hypothetical protein	TBXG_RS01065, ,psos,hypothetical protein	MTBK_RS01060, ,psos,hypothetical protein	MRGA327_01260, ,psos,hypothetical protein	MRGA423_01280, ,psos,hypothetical protein	TBPG_RS01055, ,psos,hypothetical protein	J112_RS01070, ,psos,hypothetical protein	ERDMAN_RS01060, ,psos,hypothetical protein	TBHG_RS01060, ,psos,hypothetical protein	KURONO_RS01070, ,psos,hypothetical protein	BTB1458_RS01045, ,psos,hypothetical protein	RN14_RS01060, ,psos,hypothetical protein	RN12_RS01055, ,psos,hypothetical protein	RN10_RS01100, ,psos,hypothetical protein	RN11_RS01095, ,psos,hypothetical protein	RN15_RS01055, ,psos,hypothetical protein	RN13_RS01055, ,psos,hypothetical protein	LJ70_RS01060, ,psos,hypothetical protein	HR37_RS01065, ,psos,hypothetical protein	GJE03_RS01080, ,psos,hypothetical protein	CBG40_RS01085, ,psos,hypothetical protein	BJM02_RS01075, ,psos,hypothetical protein	TM57_RS14660, ,psos,hypothetical protein	BJM04_RS01110, ,psos,hypothetical protein	BJL99_RS01105, ,psos,hypothetical protein	BJM00_RS01110, ,psos,hypothetical protein	BJM01_RS01110, ,psos,hypothetical protein	BJM03_RS01235, ,psos,hypothetical protein	UB21_RS01065, ,psos,hypothetical protein	CP432_RS01085, ,psos,hypothetical protein	CP433_RS01085, ,psos,hypothetical protein
Rv0208c, ,psos,tRNA (guanine-N(7)-)-methyltransferase	RN06_0264, ,psos,tRNA (guanine-N(7)-)-methyltransferase	MT49_RS01105, ,psos,tRNA (guanosine(46)-N7)-methyltransferase TrmB	MT7199_RS01105, ,psos,tRNA (guanosine(46)-N7)-methyltransferase TrmB	HKBT1_RS01105, ,psos,tRNA (guanosine(46)-N7)-methyltransferase TrmB	HKBT2_RS01105, ,psos,tRNA (guanosine(46)-N7)-methyltransferase TrmB	CCDC5079_RS01105, ,psos,tRNA (guanosine(46)-N7)-methyltransferase TrmB	CFBS_RS01105, ,psos,tRNA (guanosine(46)-N7)-methyltransferase TrmB	CCDC5180_RS01105, ,psos,tRNA (guanosine(46)-N7)-methyltransferase TrmB	CFBR_RS01105, ,psos,tRNA (guanosine(46)-N7)-methyltransferase TrmB	MT_RS01105, ,psos,tRNA (guanosine(46)-N7)-methyltransferase TrmB	MTCTRI2_RS01115, ,psos,tRNA (guanosine(46)-N7)-methyltransferase TrmB	M943_RS01110, ,psos,tRNA (guanosine(46)-N7)-methyltransferase TrmB	J114_RS01115, ,psos,tRNA (guanosine(46)-N7)-methyltransferase TrmB	TBFG_RS01105, ,psos,tRNA (guanosine(46)-N7)-methyltransferase TrmB	Y980_RS01105, ,psos,tRNA (guanosine(46)-N7)-methyltransferase TrmB	RVBD_RS01105, ,psos,tRNA (guanosine(46)-N7)-methyltransferase TrmB	HKBS1_RS01105, ,psos,tRNA (guanosine(46)-N7)-methyltransferase TrmB	TBMG_RS01110, ,psos,tRNA (guanosine(46)-N7)-methyltransferase TrmB	TBSG_RS01110, ,psos,tRNA (guanosine(46)-N7)-methyltransferase TrmB	TBXG_RS01110, ,psos,tRNA (guanosine(46)-N7)-methyltransferase TrmB	MTBK_RS01105, ,psos,tRNA (guanosine(46)-N7)-methyltransferase TrmB	MRGA327_01315, ,psos,tRNA (guanine-N(7)-)-methyltransferase	MRGA423_01330, ,psos,tRNA (guanine-N(7)-)-methyltransferase	TBPG_RS01100, ,psos,tRNA (guanosine(46)-N7)-methyltransferase TrmB	J112_RS01115, ,psos,tRNA (guanosine(46)-N7)-methyltransferase TrmB	ERDMAN_RS01105, ,psos,tRNA (guanosine(46)-N7)-methyltransferase TrmB	TBHG_RS01105, ,psos,tRNA (guanosine(46)-N7)-methyltransferase TrmB	KURONO_RS01115, ,psos,tRNA (guanosine(46)-N7)-methyltransferase TrmB	BTB1458_RS01090, ,psos,tRNA (guanosine(46)-N7)-methyltransferase TrmB	RN14_RS01105, ,psos,tRNA (guanosine(46)-N7)-methyltransferase TrmB	RN12_RS01100, ,psos,tRNA (guanosine(46)-N7)-methyltransferase TrmB	RN10_RS01145, ,psos,tRNA (guanosine(46)-N7)-methyltransferase TrmB	RN11_RS01140, ,psos,tRNA (guanosine(46)-N7)-methyltransferase TrmB	RN15_RS01100, ,psos,tRNA (guanosine(46)-N7)-methyltransferase TrmB	RN13_RS01100, ,psos,tRNA (guanosine(46)-N7)-methyltransferase TrmB	LJ70_RS01105, ,psos,tRNA (guanosine(46)-N7)-methyltransferase TrmB	HR37_RS01110, ,psos,tRNA (guanosine(46)-N7)-methyltransferase TrmB	GJE03_RS01125, ,psos,tRNA (guanosine(46)-N7)-methyltransferase TrmB	CBG40_RS01130, ,psos,tRNA (guanosine(46)-N7)-methyltransferase TrmB	BJM02_RS01120, ,psos,tRNA (guanosine(46)-N7)-methyltransferase TrmB	TM57_RS14615, ,psos,tRNA (guanosine(46)-N7)-methyltransferase TrmB	BJM04_RS01155, ,psos,tRNA (guanosine(46)-N7)-methyltransferase TrmB	BJL99_RS01150, ,psos,tRNA (guanosine(46)-N7)-methyltransferase TrmB	BJM00_RS01155, ,psos,tRNA (guanosine(46)-N7)-methyltransferase TrmB	BJM01_RS01155, ,psos,tRNA (guanosine(46)-N7)-methyltransferase TrmB	BJM03_RS01280, ,psos,tRNA (guanosine(46)-N7)-methyltransferase TrmB	UB21_RS01110, ,psos,tRNA (guanosine(46)-N7)-methyltransferase TrmB	CP432_RS01130, ,psos,tRNA (guanosine(46)-N7)-methyltransferase TrmB	CP433_RS01130, ,psos,tRNA (guanosine(46)-N7)-methyltransferase TrmB
Rv0210, ,psos,hypothetical protein	RN06_0266, ,psos,hypothetical protein	MT49_RS01115, ,psos,hypothetical protein	MT7199_RS01115, ,psos,hypothetical protein	HKBT1_RS01115, ,psos,hypothetical protein	HKBT2_RS01115, ,psos,hypothetical protein	CCDC5079_RS01115, ,psos,hypothetical protein	CFBS_RS01115, ,psos,hypothetical protein	CCDC5180_RS01115, ,psos,hypothetical protein	CFBR_RS01115, ,psos,hypothetical protein	MT_RS01115, ,psos,hypothetical protein	MTCTRI2_RS01125, ,psos,hypothetical protein	M943_RS01120, ,psos,hypothetical protein	J114_RS01125, ,psos,hypothetical protein	TBFG_RS01115, ,psos,hypothetical protein	Y980_RS01115, ,psos,hypothetical protein	RVBD_RS01115, ,psos,hypothetical protein	HKBS1_RS01115, ,psos,hypothetical protein	TBMG_RS01120, ,psos,hypothetical protein	TBSG_RS01120, ,psos,hypothetical protein	TBXG_RS01120, ,psos,hypothetical protein	MTBK_RS01115, ,psos,hypothetical protein	MRGA327_01330, ,psos,hypothetical protein	MRGA423_01340, ,psos,hypothetical protein	TBPG_RS01110, ,psos,hypothetical protein	J112_RS01125, ,psos,hypothetical protein	ERDMAN_RS01115, ,psos,hypothetical protein	TBHG_RS01115, ,psos,hypothetical protein	KURONO_RS01125, ,psos,hypothetical protein	BTB1458_RS01100, ,psos,hypothetical protein	RN14_RS01115, ,psos,hypothetical protein	RN12_RS01110, ,psos,hypothetical protein	RN10_RS01155, ,psos,hypothetical protein	RN11_RS01150, ,psos,hypothetical protein	RN15_RS01110, ,psos,hypothetical protein	RN13_RS01110, ,psos,hypothetical protein	LJ70_RS01115, ,psos,hypothetical protein	HR37_RS01120, ,psos,hypothetical protein	GJE03_RS01135, ,psos,hypothetical protein	CBG40_RS01140, ,psos,hypothetical protein	BJM02_RS01130, ,psos,hypothetical protein	TM57_RS14605, ,psos,hypothetical protein	BJM04_RS01165, ,psos,hypothetical protein	BJL99_RS01160, ,psos,hypothetical protein	BJM00_RS01165, ,psos,hypothetical protein	BJM01_RS01165, ,psos,hypothetical protein	BJM03_RS01290, ,psos,hypothetical protein	UB21_RS01120, ,psos,hypothetical protein	CP432_RS01140, ,psos,hypothetical protein	CP433_RS01140, ,psos,hypothetical protein
Rv0216, ,psos,hydratase	RN06_0272, ,psos,hydratase	MT49_RS01145, ,psos,acyl dehydratase	MT7199_RS01145, ,psos,acyl dehydratase	HKBT1_RS01145, ,psos,acyl dehydratase	HKBT2_RS01145, ,psos,acyl dehydratase	CCDC5079_RS01145, ,psos,acyl dehydratase	CFBS_RS01145, ,psos,acyl dehydratase	CCDC5180_RS01145, ,psos,acyl dehydratase	CFBR_RS01145, ,psos,acyl dehydratase	MT_RS01145, ,psos,acyl dehydratase	MTCTRI2_RS01155, ,psos,acyl dehydratase	M943_RS01150, ,psos,acyl dehydratase	J114_RS01155, ,psos,acyl dehydratase	TBFG_RS01145, ,psos,acyl dehydratase	Y980_RS01145, ,psos,acyl dehydratase	RVBD_RS01145, ,psos,acyl dehydratase	HKBS1_RS01145, ,psos,acyl dehydratase	TBMG_RS01150, ,psos,acyl dehydratase	TBSG_RS01150, ,psos,acyl dehydratase	TBXG_RS01150, ,psos,acyl dehydratase	MTBK_RS01145, ,psos,acyl dehydratase	MRGA327_01370, ,psos,hypothetical protein	MRGA423_01385, ,psos,hypothetical protein	TBPG_RS01140, ,psos,acyl dehydratase	J112_RS01155, ,psos,acyl dehydratase	ERDMAN_RS01145, ,psos,acyl dehydratase	TBHG_RS01145, ,psos,acyl dehydratase	KURONO_RS01155, ,psos,acyl dehydratase	BTB1458_RS01130, ,psos,acyl dehydratase	RN14_RS01145, ,psos,acyl dehydratase	RN12_RS01140, ,psos,acyl dehydratase	RN10_RS01185, ,psos,acyl dehydratase	RN11_RS01180, ,psos,acyl dehydratase	RN15_RS01140, ,psos,acyl dehydratase	RN13_RS01140, ,psos,acyl dehydratase	LJ70_RS01145, ,psos,acyl dehydratase	HR37_RS01150, ,psos,acyl dehydratase	GJE03_RS01165, ,psos,acyl dehydratase	CBG40_RS01170, ,psos,acyl dehydratase	BJM02_RS01160, ,psos,acyl dehydratase	TM57_RS14575, ,psos,acyl dehydratase	BJM04_RS01195, ,psos,acyl dehydratase	BJL99_RS01190, ,psos,acyl dehydratase	BJM00_RS01195, ,psos,acyl dehydratase	BJM01_RS01195, ,psos,acyl dehydratase	BJM03_RS01320, ,psos,acyl dehydratase	UB21_RS01150, ,psos,acyl dehydratase	CP432_RS01170, ,psos,acyl dehydratase	CP433_RS01170, ,psos,acyl dehydratase
Rv0217c, ,psos,esterase LipW	RN06_0273, ,psos,esterase LipW	MT49_RS01150, ,psos,alpha/beta hydrolase	MT7199_RS01150, ,psos,alpha/beta hydrolase	HKBT1_RS01150, ,psos,alpha/beta hydrolase	HKBT2_RS01150, ,psos,alpha/beta hydrolase	CCDC5079_RS01150, ,psos,alpha/beta hydrolase	CFBS_RS01150, ,psos,alpha/beta hydrolase	CCDC5180_RS01150, ,psos,alpha/beta hydrolase	CFBR_RS01150, ,psos,alpha/beta hydrolase	MT_RS01150, ,psos,alpha/beta hydrolase	MTCTRI2_RS01160, ,psos,alpha/beta hydrolase	M943_RS01155, ,psos,alpha/beta hydrolase	J114_RS01160, ,psos,alpha/beta hydrolase	TBFG_RS01150, ,psos,alpha/beta hydrolase	Y980_RS01150, ,psos,alpha/beta hydrolase	RVBD_RS01150, ,psos,alpha/beta hydrolase	HKBS1_RS01150, ,psos,alpha/beta hydrolase	TBMG_RS01155, ,psos,alpha/beta hydrolase	TBSG_RS01155, ,psos,alpha/beta hydrolase	TBXG_RS01155, ,psos,alpha/beta hydrolase	MTBK_RS01150, ,psos,alpha/beta hydrolase	MRGA327_01375, ,psos,esterase LipW	MRGA423_01390, ,psos,esterase LipW	TBPG_RS01145, ,psos,alpha/beta hydrolase	J112_RS01160, ,psos,alpha/beta hydrolase	ERDMAN_RS01150, ,psos,alpha/beta hydrolase	TBHG_RS01150, ,psos,alpha/beta hydrolase	KURONO_RS01160, ,psos,alpha/beta hydrolase	BTB1458_RS01135, ,psos,alpha/beta hydrolase	RN14_RS01150, ,psos,alpha/beta hydrolase	RN12_RS01145, ,psos,alpha/beta hydrolase	RN10_RS01190, ,psos,alpha/beta hydrolase	RN11_RS01185, ,psos,alpha/beta hydrolase	RN15_RS01145, ,psos,alpha/beta hydrolase	RN13_RS01145, ,psos,alpha/beta hydrolase	LJ70_RS01150, ,psos,alpha/beta hydrolase	HR37_RS01155, ,psos,alpha/beta hydrolase	GJE03_RS01170, ,psos,alpha/beta hydrolase	CBG40_RS01175, ,psos,alpha/beta hydrolase	BJM02_RS01165, ,psos,alpha/beta hydrolase	TM57_RS14570, ,psos,alpha/beta hydrolase	BJM04_RS01200, ,psos,alpha/beta hydrolase	BJL99_RS01195, ,psos,alpha/beta hydrolase	BJM00_RS01200, ,psos,alpha/beta hydrolase	BJM01_RS01200, ,psos,alpha/beta hydrolase	BJM03_RS01325, ,psos,alpha/beta hydrolase	UB21_RS01155, ,psos,alpha/beta hydrolase	CP432_RS01175, ,psos,alpha/beta hydrolase	CP433_RS01175, ,psos,alpha/beta hydrolase
Rv0218, ,psos,transmembrane protein	RN06_0274, ,psos,transmembrane protein	MT49_RS01155, ,psos,molybdopterin-dependent oxidoreductase	MT7199_RS01155, ,psos,molybdopterin-dependent oxidoreductase	HKBT1_RS01155, ,psos,molybdopterin-dependent oxidoreductase	HKBT2_RS01155, ,psos,molybdopterin-dependent oxidoreductase	CCDC5079_RS01155, ,psos,molybdopterin-dependent oxidoreductase	CFBS_RS01155, ,psos,molybdopterin-dependent oxidoreductase	CCDC5180_RS01155, ,psos,molybdopterin-dependent oxidoreductase	CFBR_RS01155, ,psos,molybdopterin-dependent oxidoreductase	MT_RS01155, ,psos,molybdopterin-dependent oxidoreductase	MTCTRI2_RS01165, ,psos,molybdopterin-dependent oxidoreductase	M943_RS01160, ,psos,molybdopterin-dependent oxidoreductase	J114_RS01165, ,psos,molybdopterin-dependent oxidoreductase	TBFG_RS01155, ,psos,molybdopterin-dependent oxidoreductase	Y980_RS01155, ,psos,molybdopterin-dependent oxidoreductase	RVBD_RS01155, ,psos,molybdopterin-dependent oxidoreductase	HKBS1_RS01155, ,psos,molybdopterin-dependent oxidoreductase	TBMG_RS01160, ,psos,molybdopterin-dependent oxidoreductase	TBSG_RS01160, ,psos,molybdopterin-dependent oxidoreductase	TBXG_RS01160, ,psos,molybdopterin-dependent oxidoreductase	MTBK_RS01155, ,psos,molybdopterin-dependent oxidoreductase	MRGA327_01380, ,psos,hypothetical protein	MRGA423_01395, ,psos,hypothetical protein	TBPG_RS01150, ,psos,molybdopterin-dependent oxidoreductase	J112_RS01165, ,psos,hypothetical protein	ERDMAN_RS01155, ,psos,molybdopterin-dependent oxidoreductase	TBHG_RS01155, ,psos,molybdopterin-dependent oxidoreductase	KURONO_RS01165, ,psos,molybdopterin-dependent oxidoreductase	BTB1458_RS01140, ,psos,molybdopterin-dependent oxidoreductase	RN14_RS01155, ,psos,molybdopterin-dependent oxidoreductase	RN12_RS01150, ,psos,molybdopterin-dependent oxidoreductase	RN10_RS01195, ,psos,molybdopterin-dependent oxidoreductase	RN11_RS01190, ,psos,molybdopterin-dependent oxidoreductase	RN15_RS01150, ,psos,molybdopterin-dependent oxidoreductase	RN13_RS01150, ,psos,molybdopterin-dependent oxidoreductase	LJ70_RS01155, ,psos,molybdopterin-dependent oxidoreductase	HR37_RS01160, ,psos,molybdopterin-dependent oxidoreductase	GJE03_RS01175, ,psos,molybdopterin-dependent oxidoreductase	CBG40_RS01180, ,psos,molybdopterin-dependent oxidoreductase	BJM02_RS01170, ,psos,molybdopterin-dependent oxidoreductase	TM57_RS14565, ,psos,molybdopterin-dependent oxidoreductase	BJM04_RS01205, ,psos,molybdopterin-dependent oxidoreductase	BJL99_RS01200, ,psos,molybdopterin-dependent oxidoreductase	BJM00_RS01205, ,psos,molybdopterin-dependent oxidoreductase	BJM01_RS01205, ,psos,molybdopterin-dependent oxidoreductase	BJM03_RS01330, ,psos,molybdopterin-dependent oxidoreductase	UB21_RS01160, ,psos,molybdopterin-dependent oxidoreductase	CP432_RS01180, ,psos,molybdopterin-dependent oxidoreductase	CP433_RS01180, ,psos,molybdopterin-dependent oxidoreductase
Rv0219, ,psos,transmembrane protein	RN06_0275, ,psos,transmembrane protein	MT49_RS01160, ,psos,hypothetical protein	MT7199_RS01160, ,psos,hypothetical protein	HKBT1_RS01160, ,psos,hypothetical protein	HKBT2_RS01160, ,psos,hypothetical protein	CCDC5079_RS01160, ,psos,hypothetical protein	CFBS_RS01160, ,psos,hypothetical protein	CCDC5180_RS01160, ,psos,hypothetical protein	CFBR_RS01160, ,psos,hypothetical protein	MT_RS01160, ,psos,hypothetical protein	MTCTRI2_RS01170, ,psos,hypothetical protein	M943_RS01165, ,psos,hypothetical protein	J114_RS01170, ,psos,hypothetical protein	TBFG_RS01160, ,psos,hypothetical protein	Y980_RS01160, ,psos,hypothetical protein	RVBD_RS01160, ,psos,hypothetical protein	HKBS1_RS01160, ,psos,hypothetical protein	TBMG_RS01165, ,psos,hypothetical protein	TBSG_RS01165, ,psos,hypothetical protein	TBXG_RS01165, ,psos,hypothetical protein	MTBK_RS01160, ,psos,hypothetical protein	MRGA327_01385, ,psos,hypothetical protein	MRGA423_01400, ,psos,hypothetical protein	TBPG_RS01155, ,psos,hypothetical protein	J112_RS01170, ,psos,hypothetical protein	ERDMAN_RS01160, ,psos,hypothetical protein	TBHG_RS01160, ,psos,hypothetical protein	KURONO_RS01170, ,psos,hypothetical protein	BTB1458_RS01145, ,psos,hypothetical protein	RN14_RS01160, ,psos,hypothetical protein	RN12_RS01155, ,psos,hypothetical protein	RN10_RS01200, ,psos,hypothetical protein	RN11_RS01195, ,psos,hypothetical protein	RN15_RS01155, ,psos,hypothetical protein	RN13_RS01155, ,psos,hypothetical protein	LJ70_RS01160, ,psos,hypothetical protein	HR37_RS01165, ,psos,hypothetical protein	GJE03_RS01180, ,psos,hypothetical protein	CBG40_RS01185, ,psos,hypothetical protein	BJM02_RS01175, ,psos,hypothetical protein	TM57_RS14560, ,psos,hypothetical protein	BJM04_RS01210, ,psos,hypothetical protein	BJL99_RS01205, ,psos,hypothetical protein	BJM00_RS01210, ,psos,hypothetical protein	BJM01_RS01210, ,psos,hypothetical protein	BJM03_RS01335, ,psos,hypothetical protein	UB21_RS01165, ,psos,hypothetical protein	CP432_RS01185, ,psos,hypothetical protein	CP433_RS01185, ,psos,hypothetical protein
Rv0229c, ,psos,hypothetical protein	RN06_0287, ,psos,hypothetical protein	MT49_RS01210, ,psos,PIN domain nuclease	MT7199_RS01210, ,psos,PIN domain nuclease	HKBT1_RS01210, ,psos,PIN domain nuclease	HKBT2_RS01210, ,psos,PIN domain nuclease	CCDC5079_RS01210, ,psos,PIN domain nuclease	CFBS_RS01210, ,psos,PIN domain nuclease	CCDC5180_RS01210, ,psos,PIN domain nuclease	CFBR_RS01210, ,psos,PIN domain nuclease	MT_RS01210, ,psos,PIN domain nuclease	MTCTRI2_RS01220, ,psos,PIN domain nuclease	M943_RS01220, ,psos,PIN domain nuclease	J114_RS01225, ,psos,PIN domain nuclease	TBFG_RS01210, ,psos,PIN domain nuclease	Y980_RS01210, ,psos,PIN domain nuclease	RVBD_RS01210, ,psos,PIN domain nuclease	HKBS1_RS01210, ,psos,PIN domain nuclease	TBMG_RS01215, ,psos,PIN domain nuclease	TBSG_RS01215, ,psos,PIN domain nuclease	TBXG_RS01215, ,psos,PIN domain nuclease	MTBK_RS01210, ,psos,PIN domain nuclease	MRGA327_01455, ,psos,hypothetical protein	MRGA423_01470, ,psos,hypothetical protein	TBPG_RS01205, ,psos,PIN domain nuclease	J112_RS01220, ,psos,ribonuclease VapC49	ERDMAN_RS01210, ,psos,PIN domain nuclease	TBHG_RS01210, ,psos,PIN domain nuclease	KURONO_RS01220, ,psos,PIN domain nuclease	BTB1458_RS01195, ,psos,PIN domain nuclease	RN14_RS01210, ,psos,PIN domain nuclease	RN12_RS01205, ,psos,PIN domain nuclease	RN10_RS01250, ,psos,PIN domain nuclease	RN11_RS01245, ,psos,PIN domain nuclease	RN15_RS01205, ,psos,PIN domain nuclease	RN13_RS01205, ,psos,PIN domain nuclease	LJ70_RS01210, ,psos,PIN domain nuclease	HR37_RS01220, ,psos,PIN domain nuclease	GJE03_RS01230, ,psos,PIN domain nuclease	CBG40_RS01235, ,psos,PIN domain nuclease	BJM02_RS01225, ,psos,PIN domain nuclease	TM57_RS14510, ,psos,PIN domain nuclease	BJM04_RS01260, ,psos,PIN domain nuclease	BJL99_RS01255, ,psos,PIN domain nuclease	BJM00_RS01260, ,psos,PIN domain nuclease	BJM01_RS01260, ,psos,PIN domain nuclease	BJM03_RS01385, ,psos,PIN domain nuclease	UB21_RS01215, ,psos,PIN domain nuclease	CP432_RS01235, ,psos,PIN domain nuclease	CP433_RS01235, ,psos,PIN domain nuclease
Rv0238, ,psos,transcriptional regulator	RN06_0300, ,psos,transcriptional regulator	MT49_RS01265, ,psos,TetR/AcrR family transcriptional regulator	MT7199_RS01265, ,psos,TetR/AcrR family transcriptional regulator	HKBT1_RS01265, ,psos,TetR/AcrR family transcriptional regulator	HKBT2_RS01265, ,psos,TetR/AcrR family transcriptional regulator	CCDC5079_RS01265, ,psos,TetR/AcrR family transcriptional regulator	CFBS_RS01265, ,psos,TetR/AcrR family transcriptional regulator	CCDC5180_RS01265, ,psos,TetR/AcrR family transcriptional regulator	CFBR_RS01265, ,psos,TetR/AcrR family transcriptional regulator	MT_RS01265, ,psos,TetR/AcrR family transcriptional regulator	MTCTRI2_RS01275, ,psos,TetR/AcrR family transcriptional regulator	M943_RS01275, ,psos,TetR/AcrR family transcriptional regulator	J114_RS01280, ,psos,TetR/AcrR family transcriptional regulator	TBFG_RS01265, ,psos,TetR/AcrR family transcriptional regulator	Y980_RS01265, ,psos,TetR/AcrR family transcriptional regulator	RVBD_RS01265, ,psos,TetR/AcrR family transcriptional regulator	HKBS1_RS01265, ,psos,TetR/AcrR family transcriptional regulator	TBMG_RS01270, ,psos,TetR/AcrR family transcriptional regulator	TBSG_RS01270, ,psos,TetR/AcrR family transcriptional regulator	TBXG_RS01270, ,psos,TetR/AcrR family transcriptional regulator	MTBK_RS01265, ,psos,TetR/AcrR family transcriptional regulator	MRGA327_01530, ,psos,TetR family transcriptional regulator	MRGA423_01540, ,psos,TetR family transcriptional regulator	TBPG_RS01260, ,psos,TetR/AcrR family transcriptional regulator	J112_RS01275, ,psos,TetR/AcrR family transcriptional regulator	ERDMAN_RS01265, ,psos,TetR/AcrR family transcriptional regulator	TBHG_RS01265, ,psos,TetR/AcrR family transcriptional regulator	KURONO_RS01275, ,psos,TetR/AcrR family transcriptional regulator	BTB1458_RS01250, ,psos,TetR/AcrR family transcriptional regulator	RN14_RS01265, ,psos,TetR/AcrR family transcriptional regulator	RN12_RS01260, ,psos,TetR/AcrR family transcriptional regulator	RN10_RS01305, ,psos,TetR/AcrR family transcriptional regulator	RN11_RS01300, ,psos,TetR/AcrR family transcriptional regulator	RN15_RS01260, ,psos,TetR/AcrR family transcriptional regulator	RN13_RS01260, ,psos,TetR/AcrR family transcriptional regulator	LJ70_RS01265, ,psos,TetR/AcrR family transcriptional regulator	HR37_RS01275, ,psos,TetR/AcrR family transcriptional regulator	GJE03_RS01285, ,psos,TetR/AcrR family transcriptional regulator	CBG40_RS01290, ,psos,TetR/AcrR family transcriptional regulator	BJM02_RS01280, ,psos,TetR/AcrR family transcriptional regulator	TM57_RS14455, ,psos,TetR/AcrR family transcriptional regulator	BJM04_RS01315, ,psos,TetR/AcrR family transcriptional regulator	BJL99_RS01310, ,psos,TetR/AcrR family transcriptional regulator	BJM00_RS01315, ,psos,TetR/AcrR family transcriptional regulator	BJM01_RS01315, ,psos,TetR/AcrR family transcriptional regulator	BJM03_RS01440, ,psos,TetR/AcrR family transcriptional regulator	UB21_RS01270, ,psos,TetR/AcrR family transcriptional regulator	CP432_RS01290, ,psos,TetR/AcrR family transcriptional regulator	CP433_RS01290, ,psos,TetR/AcrR family transcriptional regulator
Rv0239, ,psos,antitoxin VapB24	RN06_0301, ,psos,antitoxin VapB24	MT49_RS01270, ,psos,antitoxin	MT7199_RS01270, ,psos,antitoxin	HKBT1_RS01270, ,psos,antitoxin	HKBT2_RS01270, ,psos,antitoxin	CCDC5079_RS01270, ,psos,antitoxin	CFBS_RS01270, ,psos,antitoxin	CCDC5180_RS01270, ,psos,antitoxin	CFBR_RS01270, ,psos,antitoxin	MT_RS01270, ,psos,antitoxin	MTCTRI2_RS01280, ,psos,antitoxin	M943_RS01280, ,psos,antitoxin	J114_RS01285, ,psos,antitoxin	TBFG_RS01270, ,psos,antitoxin	Y980_RS01270, ,psos,antitoxin	RVBD_RS01270, ,psos,antitoxin	HKBS1_RS01270, ,psos,antitoxin	TBMG_RS01275, ,psos,antitoxin	TBSG_RS01275, ,psos,antitoxin	TBXG_RS01275, ,psos,antitoxin	MTBK_RS01270, ,psos,antitoxin	MRGA327_01535, ,psos,hypothetical protein	MRGA423_01545, ,psos,hypothetical protein	TBPG_RS01265, ,psos,antitoxin	J112_RS01280, ,psos,antitoxin	ERDMAN_RS01270, ,psos,antitoxin	TBHG_RS01270, ,psos,antitoxin	KURONO_RS01280, ,psos,antitoxin	BTB1458_RS01255, ,psos,antitoxin	RN14_RS01270, ,psos,antitoxin	RN12_RS01265, ,psos,antitoxin	RN10_RS01310, ,psos,antitoxin	RN11_RS01305, ,psos,antitoxin	RN15_RS01265, ,psos,antitoxin	RN13_RS01265, ,psos,antitoxin	LJ70_RS01270, ,psos,antitoxin	HR37_RS01280, ,psos,antitoxin	GJE03_RS01290, ,psos,hypothetical protein	CBG40_RS01295, ,psos,antitoxin	BJM02_RS01285, ,psos,antitoxin	TM57_RS14450, ,psos,antitoxin	BJM04_RS01320, ,psos,antitoxin	BJL99_RS01315, ,psos,antitoxin	BJM00_RS01320, ,psos,antitoxin	BJM01_RS01320, ,psos,antitoxin	BJM03_RS01445, ,psos,antitoxin	UB21_RS01275, ,psos,antitoxin	CP432_RS01295, ,psos,antitoxin	CP433_RS01295, ,psos,hypothetical protein
Rv0240, ,psos,ribonuclease VapC24	RN06_0302, ,psos,ribonuclease VapC24	MT49_RS01275, ,psos,type II toxin-antitoxin system VapC family toxin	MT7199_RS01275, ,psos,type II toxin-antitoxin system VapC family toxin	HKBT1_RS01275, ,psos,type II toxin-antitoxin system VapC family toxin	HKBT2_RS01275, ,psos,type II toxin-antitoxin system VapC family toxin	CCDC5079_RS01275, ,psos,type II toxin-antitoxin system VapC family toxin	CFBS_RS01275, ,psos,type II toxin-antitoxin system VapC family toxin	CCDC5180_RS01275, ,psos,type II toxin-antitoxin system VapC family toxin	CFBR_RS01275, ,psos,type II toxin-antitoxin system VapC family toxin	MT_RS01275, ,psos,type II toxin-antitoxin system VapC family toxin	MTCTRI2_RS01285, ,psos,type II toxin-antitoxin system VapC family toxin	M943_RS01285, ,psos,type II toxin-antitoxin system VapC family toxin	J114_RS01290, ,psos,type II toxin-antitoxin system VapC family toxin	TBFG_RS01275, ,psos,type II toxin-antitoxin system VapC family toxin	Y980_RS01275, ,psos,type II toxin-antitoxin system VapC family toxin	RVBD_RS01275, ,psos,type II toxin-antitoxin system VapC family toxin	HKBS1_RS01275, ,psos,type II toxin-antitoxin system VapC family toxin	TBMG_RS01280, ,psos,type II toxin-antitoxin system VapC family toxin	TBSG_RS01280, ,psos,type II toxin-antitoxin system VapC family toxin	TBXG_RS01280, ,psos,type II toxin-antitoxin system VapC family toxin	MTBK_RS01275, ,psos,type II toxin-antitoxin system VapC family toxin	MRGA327_01540, ,psos,hypothetical protein	MRGA423_01550, ,psos,hypothetical protein	TBPG_RS01270, ,psos,type II toxin-antitoxin system VapC family toxin	J112_RS01285, ,psos,ribonuclease VapC24	ERDMAN_RS01275, ,psos,type II toxin-antitoxin system VapC family toxin	TBHG_RS01275, ,psos,type II toxin-antitoxin system VapC family toxin	KURONO_RS01285, ,psos,type II toxin-antitoxin system VapC family toxin	BTB1458_RS01260, ,psos,type II toxin-antitoxin system VapC family toxin	RN14_RS01275, ,psos,type II toxin-antitoxin system VapC family toxin	RN12_RS01270, ,psos,type II toxin-antitoxin system VapC family toxin	RN10_RS01315, ,psos,type II toxin-antitoxin system VapC family toxin	RN11_RS01310, ,psos,type II toxin-antitoxin system VapC family toxin	RN15_RS01270, ,psos,type II toxin-antitoxin system VapC family toxin	RN13_RS01270, ,psos,type II toxin-antitoxin system VapC family toxin	LJ70_RS01275, ,psos,type II toxin-antitoxin system VapC family toxin	HR37_RS01285, ,psos,type II toxin-antitoxin system VapC family toxin	GJE03_RS01295, ,psos,type II toxin-antitoxin system VapC family toxin	CBG40_RS01300, ,psos,type II toxin-antitoxin system VapC family toxin	BJM02_RS01290, ,psos,type II toxin-antitoxin system VapC family toxin	TM57_RS14445, ,psos,type II toxin-antitoxin system VapC family toxin	BJM04_RS01325, ,psos,type II toxin-antitoxin system VapC family toxin	BJL99_RS01320, ,psos,type II toxin-antitoxin system VapC family toxin	BJM00_RS01325, ,psos,type II toxin-antitoxin system VapC family toxin	BJM01_RS01325, ,psos,type II toxin-antitoxin system VapC family toxin	BJM03_RS01450, ,psos,type II toxin-antitoxin system VapC family toxin	UB21_RS01280, ,psos,type II toxin-antitoxin system VapC family toxin	CP432_RS01300, ,psos,type II toxin-antitoxin system VapC family toxin	CP433_RS01300, ,psos,type II toxin-antitoxin system VapC family toxin
Rv0244c, ,psos,acyl-CoA dehydrogenase FadE5	RN06_0307, ,psos,acyl-CoA dehydrogenase FadE5	MT49_RS01295, ,psos,acyl-CoA dehydrogenase FadE5	MT7199_RS01295, ,psos,ACYL-CoA DEHYDROGENASE FADE5	HKBT1_RS01295, ,psos,acyl-CoA dehydrogenase FadE5	HKBT2_RS01295, ,psos,acyl-CoA dehydrogenase FadE5	CCDC5079_RS01295, ,psos,acyl-CoA dehydrogenase FadE5	CFBS_RS01295, ,psos,acyl-CoA dehydrogenase FadE5	CCDC5180_RS01295, ,psos,acyl-CoA dehydrogenase FadE5	CFBR_RS01295, ,psos,acyl-CoA dehydrogenase FadE5	MT_RS01295, ,psos,acyl-CoA dehydrogenase FadE5	MTCTRI2_RS01305, ,psos,butyryl-CoA dehydrogenase	M943_RS01305, ,psos,acyl-CoA dehydrogenase FadE5	J114_RS01310, ,psos,acyl-CoA dehydrogenase FadE5	TBFG_RS01295, ,psos,acyl-CoA dehydrogenase FadE5	Y980_RS01295, ,psos,acyl-CoA dehydrogenase FadE5	RVBD_RS01295, ,psos,acyl-CoA dehydrogenase FadE5	HKBS1_RS01295, ,psos,acyl-CoA dehydrogenase FadE5	TBMG_RS01300, ,psos,butyryl-CoA dehydrogenase	TBSG_RS01300, ,psos,butyryl-CoA dehydrogenase	TBXG_RS01300, ,psos,butyryl-CoA dehydrogenase	MTBK_RS01295, ,psos,acyl-CoA dehydrogenase FadE5	MRGA327_01565, ,psos,acyl-CoA dehydrogenase fadE5	MRGA423_01570, ,psos,acyl-CoA dehydrogenase fadE5	TBPG_RS01290, ,psos,acyl-CoA dehydrogenase FadE5	J112_RS01305, ,psos,acyl-CoA dehydrogenase FadE5	ERDMAN_RS01295, ,psos,acyl-CoA dehydrogenase FadE5	TBHG_RS01295, ,psos,acyl-CoA dehydrogenase FadE5	KURONO_RS01305, ,psos,acyl-CoA dehydrogenase FadE5	BTB1458_RS01280, ,psos,acyl-CoA dehydrogenase FadE5	RN14_RS01295, ,psos,acyl-CoA dehydrogenase FadE5	RN12_RS01290, ,psos,acyl-CoA dehydrogenase FadE5	RN10_RS01335, ,psos,acyl-CoA dehydrogenase FadE5	RN11_RS01330, ,psos,acyl-CoA dehydrogenase FadE5	RN15_RS01290, ,psos,acyl-CoA dehydrogenase FadE5	RN13_RS01290, ,psos,butyryl-CoA dehydrogenase	LJ70_RS01295, ,psos,acyl-CoA dehydrogenase FadE5	HR37_RS01305, ,psos,acyl-CoA dehydrogenase FadE5	GJE03_RS01315, ,psos,acyl-CoA dehydrogenase FadE5	CBG40_RS01320, ,psos,acyl-CoA dehydrogenase FadE5	BJM02_RS01310, ,psos,acyl-CoA dehydrogenase FadE5	TM57_RS14425, ,psos,acyl-CoA dehydrogenase FadE5	BJM04_RS01345, ,psos,acyl-CoA dehydrogenase FadE5	BJL99_RS01340, ,psos,acyl-CoA dehydrogenase FadE5	BJM00_RS01345, ,psos,acyl-CoA dehydrogenase FadE5	BJM01_RS01345, ,psos,acyl-CoA dehydrogenase FadE5	BJM03_RS01470, ,psos,acyl-CoA dehydrogenase FadE5	UB21_RS01300, ,psos,acyl-CoA dehydrogenase FadE5	CP432_RS01320, ,psos,acyl-CoA dehydrogenase FadE5	CP433_RS01320, ,psos,acyl-CoA dehydrogenase FadE5
Rv0249c, ,psos,succinate dehydrogenase membrane anchor subunit	RN06_0312, ,psos,succinate dehydrogenase membrane anchor subunit	MT49_RS01320, ,psos,succinate dehydrogenase membrane anchor subunit	MT7199_RS01320, ,psos,succinate dehydrogenase membrane anchor subunit	HKBT1_RS01320, ,psos,succinate dehydrogenase membrane anchor subunit	HKBT2_RS01320, ,psos,succinate dehydrogenase membrane anchor subunit	CCDC5079_RS01320, ,psos,succinate dehydrogenase membrane anchor subunit	CFBS_RS01320, ,psos,succinate dehydrogenase membrane anchor subunit	CCDC5180_RS01320, ,psos,succinate dehydrogenase membrane anchor subunit	CFBR_RS01320, ,psos,succinate dehydrogenase membrane anchor subunit	MT_RS01320, ,psos,succinate dehydrogenase membrane anchor subunit	MTCTRI2_RS01330, ,psos,succinate dehydrogenase membrane anchor subunit	M943_RS01330, ,psos,succinate dehydrogenase membrane anchor subunit	J114_RS01335, ,psos,succinate dehydrogenase membrane anchor subunit	TBFG_RS01320, ,psos,succinate dehydrogenase membrane anchor subunit	Y980_RS01320, ,psos,succinate dehydrogenase membrane anchor subunit	RVBD_RS01320, ,psos,succinate dehydrogenase membrane anchor subunit	HKBS1_RS01320, ,psos,succinate dehydrogenase membrane anchor subunit	TBMG_RS01325, ,psos,succinate dehydrogenase membrane anchor subunit	TBSG_RS01325, ,psos,succinate dehydrogenase membrane anchor subunit	TBXG_RS01325, ,psos,succinate dehydrogenase membrane anchor subunit	MTBK_RS01320, ,psos,succinate dehydrogenase membrane anchor subunit	MRGA327_01590, ,psos,putative succinate dehydrogenase membrane ANCHOR subunit	MRGA423_01600, ,psos,putative succinate dehydrogenase membrane ANCHOR subunit	TBPG_RS01315, ,psos,succinate dehydrogenase membrane anchor subunit	J112_RS01330, ,psos,succinate dehydrogenase membrane anchor subunit	ERDMAN_RS01320, ,psos,succinate dehydrogenase membrane anchor subunit	TBHG_RS01320, ,psos,succinate dehydrogenase membrane anchor subunit	KURONO_RS01330, ,psos,succinate dehydrogenase membrane anchor subunit	BTB1458_RS01305, ,psos,succinate dehydrogenase membrane anchor subunit	RN14_RS01320, ,psos,succinate dehydrogenase membrane anchor subunit	RN12_RS01315, ,psos,succinate dehydrogenase membrane anchor subunit	RN10_RS01360, ,psos,succinate dehydrogenase membrane anchor subunit	RN11_RS01355, ,psos,succinate dehydrogenase membrane anchor subunit	RN15_RS01315, ,psos,succinate dehydrogenase membrane anchor subunit	RN13_RS01315, ,psos,succinate dehydrogenase membrane anchor subunit	LJ70_RS01320, ,psos,succinate dehydrogenase membrane anchor subunit	HR37_RS01330, ,psos,succinate dehydrogenase membrane anchor subunit	GJE03_RS01340, ,psos,succinate dehydrogenase membrane anchor subunit	CBG40_RS01345, ,psos,succinate dehydrogenase membrane anchor subunit	BJM02_RS01335, ,psos,succinate dehydrogenase membrane anchor subunit	TM57_RS14400, ,psos,succinate dehydrogenase membrane anchor subunit	BJM04_RS01370, ,psos,succinate dehydrogenase membrane anchor subunit	BJL99_RS01365, ,psos,succinate dehydrogenase membrane anchor subunit	BJM00_RS01370, ,psos,succinate dehydrogenase membrane anchor subunit	BJM01_RS01370, ,psos,succinate dehydrogenase membrane anchor subunit	BJM03_RS01495, ,psos,succinate dehydrogenase membrane anchor subunit	UB21_RS01325, ,psos,succinate dehydrogenase membrane anchor subunit	CP432_RS01345, ,psos,succinate dehydrogenase membrane anchor subunit	CP433_RS01345, ,psos,succinate dehydrogenase membrane anchor subunit
Rv0250c, ,psos,hypothetical protein	RN06_0313, ,psos,hypothetical protein	MT49_RS01325, ,psos,hypothetical protein	MT7199_RS01325, ,psos,hypothetical protein	HKBT1_RS01325, ,psos,hypothetical protein	HKBT2_RS01325, ,psos,hypothetical protein	CCDC5079_RS01325, ,psos,hypothetical protein	CFBS_RS01325, ,psos,hypothetical protein	CCDC5180_RS01325, ,psos,hypothetical protein	CFBR_RS01325, ,psos,hypothetical protein	MT_RS01325, ,psos,hypothetical protein	MTCTRI2_RS01335, ,psos,hypothetical protein	M943_RS01335, ,psos,hypothetical protein	J114_RS01340, ,psos,hypothetical protein	TBFG_RS01325, ,psos,hypothetical protein	Y980_RS01325, ,psos,hypothetical protein	RVBD_RS01325, ,psos,hypothetical protein	HKBS1_RS01325, ,psos,hypothetical protein	TBMG_RS01330, ,psos,hypothetical protein	TBSG_RS01330, ,psos,hypothetical protein	TBXG_RS01330, ,psos,hypothetical protein	MTBK_RS01325, ,psos,hypothetical protein	MRGA327_01595, ,psos,hypothetical protein	MRGA423_01605, ,psos,hypothetical protein	TBPG_RS01320, ,psos,hypothetical protein	J112_RS01335, ,psos,hypothetical protein	ERDMAN_RS01325, ,psos,hypothetical protein	TBHG_RS01325, ,psos,hypothetical protein	KURONO_RS01335, ,psos,hypothetical protein	BTB1458_RS01310, ,psos,hypothetical protein	RN14_RS01325, ,psos,hypothetical protein	RN12_RS01320, ,psos,hypothetical protein	RN10_RS01365, ,psos,hypothetical protein	RN11_RS01360, ,psos,hypothetical protein	RN15_RS01320, ,psos,hypothetical protein	RN13_RS01320, ,psos,hypothetical protein	LJ70_RS01325, ,psos,hypothetical protein	HR37_RS01335, ,psos,hypothetical protein	GJE03_RS01345, ,psos,hypothetical protein	CBG40_RS01350, ,psos,hypothetical protein	BJM02_RS01340, ,psos,hypothetical protein	TM57_RS14395, ,psos,hypothetical protein	BJM04_RS01375, ,psos,hypothetical protein	BJL99_RS01370, ,psos,hypothetical protein	BJM00_RS01375, ,psos,hypothetical protein	BJM01_RS01375, ,psos,hypothetical protein	BJM03_RS01500, ,psos,hypothetical protein	UB21_RS01330, ,psos,hypothetical protein	CP432_RS01350, ,psos,hypothetical protein	CP433_RS01350, ,psos,hypothetical protein
Rv0253, ,psos,nitrite reductase small subunit NirD	RN06_0316, ,psos,nitrite reductase small subunit NirD	MT49_RS01340, ,psos,nitrite reductase small subunit NirD	MT7199_RS01340, ,psos,nitrite reductase small subunit NirD	HKBT1_RS01340, ,psos,nitrite reductase small subunit NirD	HKBT2_RS01340, ,psos,nitrite reductase small subunit NirD	CCDC5079_RS01340, ,psos,nitrite reductase small subunit NirD	CFBS_RS01340, ,psos,nitrite reductase small subunit NirD	CCDC5180_RS01340, ,psos,nitrite reductase small subunit NirD	CFBR_RS01340, ,psos,nitrite reductase small subunit NirD	MT_RS01340, ,psos,nitrite reductase small subunit NirD	MTCTRI2_RS01350, ,psos,nitrite reductase small subunit NirD	M943_RS01350, ,psos,nitrite reductase small subunit NirD	J114_RS01355, ,psos,nitrite reductase small subunit NirD	TBFG_RS01340, ,psos,nitrite reductase small subunit NirD	Y980_RS01340, ,psos,nitrite reductase small subunit NirD	RVBD_RS01340, ,psos,nitrite reductase small subunit NirD	HKBS1_RS01340, ,psos,nitrite reductase small subunit NirD	TBMG_RS01345, ,psos,nitrite reductase small subunit NirD	TBSG_RS01345, ,psos,nitrite reductase small subunit NirD	TBXG_RS01345, ,psos,nitrite reductase small subunit NirD	MTBK_RS01340, ,psos,nitrite reductase small subunit NirD	MRGA327_01625, ,psos,putative nitrite reductase [NAD(P)H] small subunit NIRD	MRGA423_01625, ,psos,putative nitrite reductase [NAD(P)H] small subunit NIRD	TBPG_RS01335, ,psos,nitrite reductase small subunit NirD	J112_RS01350, ,psos,nitrite reductase (NAD(P)H) small subunit	ERDMAN_RS01340, ,psos,nitrite reductase small subunit NirD	TBHG_RS01340, ,psos,nitrite reductase small subunit NirD	KURONO_RS01350, ,psos,nitrite reductase small subunit NirD	BTB1458_RS01325, ,psos,nitrite reductase small subunit NirD	RN14_RS01340, ,psos,nitrite reductase small subunit NirD	RN12_RS01335, ,psos,nitrite reductase small subunit NirD	RN10_RS01380, ,psos,nitrite reductase small subunit NirD	RN11_RS01375, ,psos,nitrite reductase small subunit NirD	RN15_RS01335, ,psos,nitrite reductase small subunit NirD	RN13_RS01335, ,psos,nitrite reductase small subunit NirD	LJ70_RS01340, ,psos,nitrite reductase small subunit NirD	HR37_RS01350, ,psos,nitrite reductase small subunit NirD	GJE03_RS01360, ,psos,nitrite reductase small subunit NirD	CBG40_RS01365, ,psos,nitrite reductase small subunit NirD	BJM02_RS01355, ,psos,nitrite reductase small subunit NirD	TM57_RS14380, ,psos,nitrite reductase small subunit NirD	BJM04_RS01390, ,psos,nitrite reductase small subunit NirD	BJL99_RS01385, ,psos,nitrite reductase small subunit NirD	BJM00_RS01390, ,psos,nitrite reductase small subunit NirD	BJM01_RS01390, ,psos,nitrite reductase small subunit NirD	BJM03_RS01515, ,psos,nitrite reductase small subunit NirD	UB21_RS01345, ,psos,nitrite reductase small subunit NirD	CP432_RS01365, ,psos,nitrite reductase small subunit NirD	CP433_RS01365, ,psos,nitrite reductase small subunit NirD
Rv0258c, ,psos,hypothetical protein	RN06_0321, ,psos,hypothetical protein	MT49_RS01365, ,psos,hypothetical protein	MT7199_RS01365, ,psos,hypothetical protein	HKBT1_RS01365, ,psos,hypothetical protein	HKBT2_RS01365, ,psos,hypothetical protein	CCDC5079_RS01365, ,psos,hypothetical protein	CFBS_RS01365, ,psos,hypothetical protein	CCDC5180_RS01365, ,psos,hypothetical protein	CFBR_RS01365, ,psos,hypothetical protein	MT_RS01365, ,psos,hypothetical protein	MTCTRI2_RS01375, ,psos,hypothetical protein	M943_RS01375, ,psos,hypothetical protein	J114_RS01380, ,psos,hypothetical protein	TBFG_RS01365, ,psos,hypothetical protein	Y980_RS01365, ,psos,hypothetical protein	RVBD_RS01365, ,psos,hypothetical protein	HKBS1_RS01365, ,psos,hypothetical protein	TBMG_RS01370, ,psos,hypothetical protein	TBSG_RS01370, ,psos,hypothetical protein	TBXG_RS01370, ,psos,hypothetical protein	MTBK_RS01365, ,psos,hypothetical protein	MRGA327_01650, ,psos,hypothetical protein	MRGA423_01650, ,psos,hypothetical protein	TBPG_RS01360, ,psos,hypothetical protein	J112_RS01375, ,psos,hypothetical protein	ERDMAN_RS01365, ,psos,hypothetical protein	TBHG_RS01365, ,psos,hypothetical protein	KURONO_RS01375, ,psos,hypothetical protein	BTB1458_RS01350, ,psos,hypothetical protein	RN14_RS01365, ,psos,hypothetical protein	RN12_RS01360, ,psos,hypothetical protein	RN10_RS01400, ,psos,hypothetical protein	RN11_RS01395, ,psos,hypothetical protein	RN15_RS01360, ,psos,hypothetical protein	RN13_RS01360, ,psos,hypothetical protein	LJ70_RS01365, ,psos,hypothetical protein	HR37_RS01375, ,psos,hypothetical protein	GJE03_RS01380, ,psos,hypothetical protein	CBG40_RS01395, ,psos,hypothetical protein	BJM02_RS01385, ,psos,hypothetical protein	TM57_RS14355, ,psos,hypothetical protein	BJM04_RS01420, ,psos,hypothetical protein	BJL99_RS01415, ,psos,hypothetical protein	BJM00_RS01420, ,psos,hypothetical protein	BJM01_RS01420, ,psos,hypothetical protein	BJM03_RS01545, ,psos,hypothetical protein	UB21_RS01370, ,psos,hypothetical protein	CP432_RS01395, ,psos,hypothetical protein	CP433_RS01395, ,psos,hypothetical protein
Rv0263c, ,psos,hypothetical protein	RN06_0326, ,psos,hypothetical protein	MT49_RS01390, ,psos,5-oxoprolinase/urea amidolyase family protein	MT7199_RS01390, ,psos,5-oxoprolinase/urea amidolyase family protein	HKBT1_RS01390, ,psos,5-oxoprolinase/urea amidolyase family protein	HKBT2_RS01390, ,psos,5-oxoprolinase/urea amidolyase family protein	CCDC5079_RS01390, ,psos,5-oxoprolinase/urea amidolyase family protein	CFBS_RS01390, ,psos,5-oxoprolinase/urea amidolyase family protein	CCDC5180_RS01390, ,psos,5-oxoprolinase/urea amidolyase family protein	CFBR_RS01390, ,psos,5-oxoprolinase/urea amidolyase family protein	MT_RS01390, ,psos,5-oxoprolinase/urea amidolyase family protein	MTCTRI2_RS01400, ,psos,5-oxoprolinase/urea amidolyase family protein	M943_RS01400, ,psos,5-oxoprolinase/urea amidolyase family protein	J114_RS01405, ,psos,5-oxoprolinase/urea amidolyase family protein	TBFG_RS01390, ,psos,5-oxoprolinase/urea amidolyase family protein	Y980_RS01390, ,psos,5-oxoprolinase/urea amidolyase family protein	RVBD_RS01390, ,psos,5-oxoprolinase/urea amidolyase family protein	HKBS1_RS01390, ,psos,5-oxoprolinase/urea amidolyase family protein	TBMG_RS01395, ,psos,5-oxoprolinase/urea amidolyase family protein	TBSG_RS01395, ,psos,5-oxoprolinase/urea amidolyase family protein	TBXG_RS01395, ,psos,5-oxoprolinase/urea amidolyase family protein	MTBK_RS01390, ,psos,5-oxoprolinase/urea amidolyase family protein	MRGA327_01680, ,psos,hypothetical protein	MRGA423_01685, ,psos,hypothetical protein	TBPG_RS01385, ,psos,5-oxoprolinase/urea amidolyase family protein	J112_RS01400, ,psos,hypothetical protein	ERDMAN_RS01390, ,psos,5-oxoprolinase/urea amidolyase family protein	TBHG_RS01390, ,psos,5-oxoprolinase/urea amidolyase family protein	KURONO_RS01400, ,psos,5-oxoprolinase/urea amidolyase family protein	BTB1458_RS01375, ,psos,5-oxoprolinase/urea amidolyase family protein	RN14_RS01390, ,psos,5-oxoprolinase/urea amidolyase family protein	RN12_RS01385, ,psos,5-oxoprolinase/urea amidolyase family protein	RN10_RS01425, ,psos,5-oxoprolinase/urea amidolyase family protein	RN11_RS01420, ,psos,5-oxoprolinase/urea amidolyase family protein	RN15_RS01385, ,psos,5-oxoprolinase/urea amidolyase family protein	RN13_RS01385, ,psos,5-oxoprolinase/urea amidolyase family protein	LJ70_RS01390, ,psos,5-oxoprolinase/urea amidolyase family protein	HR37_RS01400, ,psos,5-oxoprolinase/urea amidolyase family protein	GJE03_RS01405, ,psos,5-oxoprolinase/urea amidolyase family protein	CBG40_RS01420, ,psos,5-oxoprolinase/urea amidolyase family protein	BJM02_RS01410, ,psos,5-oxoprolinase/urea amidolyase family protein	TM57_RS14330, ,psos,5-oxoprolinase/urea amidolyase family protein	BJM04_RS01445, ,psos,5-oxoprolinase/urea amidolyase family protein	BJL99_RS01440, ,psos,5-oxoprolinase/urea amidolyase family protein	BJM00_RS01445, ,psos,5-oxoprolinase/urea amidolyase family protein	BJM01_RS01445, ,psos,5-oxoprolinase/urea amidolyase family protein	BJM03_RS01570, ,psos,5-oxoprolinase/urea amidolyase family protein	UB21_RS01395, ,psos,5-oxoprolinase/urea amidolyase family protein	CP432_RS01420, ,psos,5-oxoprolinase/urea amidolyase family protein	CP433_RS01420, ,psos,5-oxoprolinase/urea amidolyase family protein
Rv0264c, ,psos,hypothetical protein	RN06_0327, ,psos,hypothetical protein	MT49_RS01395, ,psos,allophanate hydrolase subunit 1	MT7199_RS01395, ,psos,allophanate hydrolase subunit 1	HKBT1_RS01395, ,psos,allophanate hydrolase subunit 1	HKBT2_RS01395, ,psos,allophanate hydrolase subunit 1	CCDC5079_RS01395, ,psos,allophanate hydrolase subunit 1	CFBS_RS01395, ,psos,allophanate hydrolase subunit 1	CCDC5180_RS01395, ,psos,allophanate hydrolase subunit 1	CFBR_RS01395, ,psos,allophanate hydrolase subunit 1	MT_RS01395, ,psos,allophanate hydrolase subunit 1	MTCTRI2_RS01405, ,psos,allophanate hydrolase subunit 1	M943_RS01405, ,psos,allophanate hydrolase subunit 1	J114_RS01410, ,psos,allophanate hydrolase subunit 1	TBFG_RS01395, ,psos,allophanate hydrolase subunit 1	Y980_RS01395, ,psos,allophanate hydrolase subunit 1	RVBD_RS01395, ,psos,allophanate hydrolase subunit 1	HKBS1_RS01395, ,psos,allophanate hydrolase subunit 1	TBMG_RS01400, ,psos,allophanate hydrolase subunit 1	TBSG_RS01400, ,psos,allophanate hydrolase subunit 1	TBXG_RS01400, ,psos,allophanate hydrolase subunit 1	MTBK_RS01395, ,psos,allophanate hydrolase subunit 1	MRGA327_01685, ,psos,hypothetical protein	MRGA423_01690, ,psos,hypothetical protein	TBPG_RS01390, ,psos,allophanate hydrolase subunit 1	J112_RS01405, ,psos,hypothetical protein	ERDMAN_RS01395, ,psos,allophanate hydrolase subunit 1	TBHG_RS01395, ,psos,allophanate hydrolase subunit 1	KURONO_RS01405, ,psos,allophanate hydrolase subunit 1	BTB1458_RS01380, ,psos,allophanate hydrolase subunit 1	RN14_RS01395, ,psos,allophanate hydrolase subunit 1	RN12_RS01390, ,psos,allophanate hydrolase subunit 1	RN10_RS01430, ,psos,allophanate hydrolase subunit 1	RN11_RS01425, ,psos,allophanate hydrolase subunit 1	RN15_RS01390, ,psos,allophanate hydrolase subunit 1	RN13_RS01390, ,psos,allophanate hydrolase subunit 1	LJ70_RS01395, ,psos,allophanate hydrolase subunit 1	HR37_RS01405, ,psos,allophanate hydrolase subunit 1	GJE03_RS01410, ,psos,allophanate hydrolase subunit 1	CBG40_RS01425, ,psos,allophanate hydrolase subunit 1	BJM02_RS01415, ,psos,allophanate hydrolase subunit 1	TM57_RS14325, ,psos,allophanate hydrolase subunit 1	BJM04_RS01450, ,psos,allophanate hydrolase subunit 1	BJL99_RS01445, ,psos,allophanate hydrolase subunit 1	BJM00_RS01450, ,psos,allophanate hydrolase subunit 1	BJM01_RS01450, ,psos,allophanate hydrolase subunit 1	BJM03_RS01575, ,psos,allophanate hydrolase subunit 1	UB21_RS01400, ,psos,allophanate hydrolase subunit 1	CP432_RS01425, ,psos,allophanate hydrolase subunit 1	CP433_RS01425, ,psos,allophanate hydrolase subunit 1
Rv0268c, ,psos,hypothetical protein	RN06_0331, ,psos,hypothetical protein	MT49_RS01415, ,psos,type II toxin-antitoxin system Phd/YefM family antitoxin	MT7199_RS01415, ,psos,type II toxin-antitoxin system Phd/YefM family antitoxin	HKBT1_RS01415, ,psos,type II toxin-antitoxin system Phd/YefM family antitoxin	HKBT2_RS01415, ,psos,type II toxin-antitoxin system Phd/YefM family antitoxin	CCDC5079_RS01415, ,psos,type II toxin-antitoxin system Phd/YefM family antitoxin	CFBS_RS01415, ,psos,type II toxin-antitoxin system Phd/YefM family antitoxin	CCDC5180_RS01415, ,psos,type II toxin-antitoxin system Phd/YefM family antitoxin	CFBR_RS01415, ,psos,type II toxin-antitoxin system Phd/YefM family antitoxin	MT_RS01415, ,psos,type II toxin-antitoxin system Phd/YefM family antitoxin	MTCTRI2_RS01425, ,psos,type II toxin-antitoxin system Phd/YefM family antitoxin	M943_RS01425, ,psos,type II toxin-antitoxin system Phd/YefM family antitoxin	J114_RS01430, ,psos,type II toxin-antitoxin system Phd/YefM family antitoxin	TBFG_RS01415, ,psos,type II toxin-antitoxin system Phd/YefM family antitoxin	Y980_RS01415, ,psos,type II toxin-antitoxin system Phd/YefM family antitoxin	RVBD_RS01415, ,psos,type II toxin-antitoxin system Phd/YefM family antitoxin	HKBS1_RS01415, ,psos,type II toxin-antitoxin system Phd/YefM family antitoxin	TBMG_RS01420, ,psos,type II toxin-antitoxin system Phd/YefM family antitoxin	TBSG_RS01420, ,psos,type II toxin-antitoxin system Phd/YefM family antitoxin	TBXG_RS01420, ,psos,type II toxin-antitoxin system Phd/YefM family antitoxin	MTBK_RS01415, ,psos,type II toxin-antitoxin system Phd/YefM family antitoxin	MRGA327_01715, ,psos,hypothetical protein	MRGA423_01710, ,psos,hypothetical protein	TBPG_RS01410, ,psos,type II toxin-antitoxin system Phd/YefM family antitoxin	J112_RS01425, ,psos,prevent-host-death family protein	ERDMAN_RS01415, ,psos,type II toxin-antitoxin system Phd/YefM family antitoxin	TBHG_RS01415, ,psos,type II toxin-antitoxin system Phd/YefM family antitoxin	KURONO_RS01425, ,psos,type II toxin-antitoxin system Phd/YefM family antitoxin	BTB1458_RS01400, ,psos,type II toxin-antitoxin system Phd/YefM family antitoxin	RN14_RS01415, ,psos,type II toxin-antitoxin system Phd/YefM family antitoxin	RN12_RS01410, ,psos,type II toxin-antitoxin system Phd/YefM family antitoxin	RN10_RS01450, ,psos,type II toxin-antitoxin system Phd/YefM family antitoxin	RN11_RS01445, ,psos,type II toxin-antitoxin system Phd/YefM family antitoxin	RN15_RS01410, ,psos,type II toxin-antitoxin system Phd/YefM family antitoxin	RN13_RS01410, ,psos,type II toxin-antitoxin system Phd/YefM family antitoxin	LJ70_RS01415, ,psos,type II toxin-antitoxin system Phd/YefM family antitoxin	HR37_RS01425, ,psos,type II toxin-antitoxin system Phd/YefM family antitoxin	GJE03_RS01430, ,psos,type II toxin-antitoxin system Phd/YefM family antitoxin	CBG40_RS01445, ,psos,type II toxin-antitoxin system Phd/YefM family antitoxin	BJM02_RS01435, ,psos,type II toxin-antitoxin system Phd/YefM family antitoxin	TM57_RS14305, ,psos,type II toxin-antitoxin system Phd/YefM family antitoxin	BJM04_RS01470, ,psos,type II toxin-antitoxin system Phd/YefM family antitoxin	BJL99_RS01465, ,psos,type II toxin-antitoxin system Phd/YefM family antitoxin	BJM00_RS01470, ,psos,type II toxin-antitoxin system Phd/YefM family antitoxin	BJM01_RS01470, ,psos,type II toxin-antitoxin system Phd/YefM family antitoxin	BJM03_RS01595, ,psos,type II toxin-antitoxin system Phd/YefM family antitoxin	UB21_RS01420, ,psos,type II toxin-antitoxin system Phd/YefM family antitoxin	CP432_RS01445, ,psos,type II toxin-antitoxin system Phd/YefM family antitoxin	CP433_RS01445, ,psos,type II toxin-antitoxin system Phd/YefM family antitoxin
Rv0272c, ,psos,hypothetical protein	RN06_0336, ,psos,hypothetical protein	MT49_RS01435, ,psos,hypothetical protein	MT7199_RS01435, ,psos,hypothetical protein	HKBT1_RS01435, ,psos,hypothetical protein	HKBT2_RS01435, ,psos,hypothetical protein	CCDC5079_RS01435, ,psos,hypothetical protein	CFBS_RS01435, ,psos,hypothetical protein	CCDC5180_RS01435, ,psos,hypothetical protein	CFBR_RS01435, ,psos,hypothetical protein	MT_RS01435, ,psos,hypothetical protein	MTCTRI2_RS01445, ,psos,hypothetical protein	M943_RS01445, ,psos,hypothetical protein	J114_RS01450, ,psos,hypothetical protein	TBFG_RS01435, ,psos,hypothetical protein	Y980_RS01435, ,psos,hypothetical protein	RVBD_RS01435, ,psos,hypothetical protein	HKBS1_RS01435, ,psos,hypothetical protein	TBMG_RS01440, ,psos,hypothetical protein	TBSG_RS01440, ,psos,hypothetical protein	TBXG_RS01440, ,psos,hypothetical protein	MTBK_RS01435, ,psos,hypothetical protein	MRGA327_01735, ,psos,hypothetical protein	MRGA423_01735, ,psos,hypothetical protein	TBPG_RS01430, ,psos,hypothetical protein	J112_RS01445, ,psos,hypothetical protein	ERDMAN_RS01435, ,psos,hypothetical protein	TBHG_RS01435, ,psos,hypothetical protein	KURONO_RS01445, ,psos,hypothetical protein	BTB1458_RS01420, ,psos,hypothetical protein	RN14_RS01435, ,psos,hypothetical protein	RN12_RS01430, ,psos,hypothetical protein	RN10_RS01470, ,psos,hypothetical protein	RN11_RS01465, ,psos,hypothetical protein	RN15_RS01430, ,psos,hypothetical protein	RN13_RS01430, ,psos,hypothetical protein	LJ70_RS01435, ,psos,hypothetical protein	HR37_RS01445, ,psos,hypothetical protein	GJE03_RS01450, ,psos,hypothetical protein	CBG40_RS01465, ,psos,hypothetical protein	BJM02_RS01455, ,psos,hypothetical protein	TM57_RS14285, ,psos,hypothetical protein	BJM04_RS01490, ,psos,hypothetical protein	BJL99_RS01485, ,psos,hypothetical protein	BJM00_RS01490, ,psos,hypothetical protein	BJM01_RS01490, ,psos,hypothetical protein	BJM03_RS01615, ,psos,hypothetical protein	UB21_RS01440, ,psos,hypothetical protein	CP432_RS01465, ,psos,hypothetical protein	CP433_RS01465, ,psos,hypothetical protein
Rv0276, ,psos,hypothetical protein	RN06_0340, ,psos,hypothetical protein	MT49_RS01455, ,psos,DUF2236 domain-containing protein	MT7199_RS01455, ,psos,DUF2236 domain-containing protein	HKBT1_RS01455, ,psos,DUF2236 domain-containing protein	HKBT2_RS01455, ,psos,DUF2236 domain-containing protein	CCDC5079_RS01455, ,psos,DUF2236 domain-containing protein	CFBS_RS01455, ,psos,DUF2236 domain-containing protein	CCDC5180_RS01455, ,psos,DUF2236 domain-containing protein	CFBR_RS01455, ,psos,DUF2236 domain-containing protein	MT_RS01455, ,psos,DUF2236 domain-containing protein	MTCTRI2_RS01465, ,psos,DUF2236 domain-containing protein	M943_RS01465, ,psos,DUF2236 domain-containing protein	J114_RS01470, ,psos,DUF2236 domain-containing protein	TBFG_RS01455, ,psos,DUF2236 domain-containing protein	Y980_RS01455, ,psos,DUF2236 domain-containing protein	RVBD_RS01455, ,psos,DUF2236 domain-containing protein	HKBS1_RS01455, ,psos,DUF2236 domain-containing protein	TBMG_RS01460, ,psos,DUF2236 domain-containing protein	TBSG_RS01460, ,psos,DUF2236 domain-containing protein	TBXG_RS01460, ,psos,DUF2236 domain-containing protein	MTBK_RS01455, ,psos,DUF2236 domain-containing protein	MRGA327_01755, ,psos,hypothetical protein	MRGA423_01760, ,psos,hypothetical protein	TBPG_RS01450, ,psos,DUF2236 domain-containing protein	J112_RS01465, ,psos,DUF2236 domain-containing protein	ERDMAN_RS01455, ,psos,DUF2236 domain-containing protein	TBHG_RS01455, ,psos,DUF2236 domain-containing protein	KURONO_RS01465, ,psos,DUF2236 domain-containing protein	BTB1458_RS01440, ,psos,DUF2236 domain-containing protein	RN14_RS01455, ,psos,DUF2236 domain-containing protein	RN12_RS01450, ,psos,DUF2236 domain-containing protein	RN10_RS01490, ,psos,DUF2236 domain-containing protein	RN11_RS01485, ,psos,DUF2236 domain-containing protein	RN15_RS01450, ,psos,DUF2236 domain-containing protein	RN13_RS01450, ,psos,DUF2236 domain-containing protein	LJ70_RS01455, ,psos,DUF2236 domain-containing protein	HR37_RS01465, ,psos,DUF2236 domain-containing protein	GJE03_RS01470, ,psos,DUF2236 domain-containing protein	CBG40_RS01485, ,psos,DUF2236 domain-containing protein	BJM02_RS01475, ,psos,DUF2236 domain-containing protein	TM57_RS14265, ,psos,DUF2236 domain-containing protein	BJM04_RS01510, ,psos,DUF2236 domain-containing protein	BJL99_RS01505, ,psos,DUF2236 domain-containing protein	BJM00_RS01510, ,psos,DUF2236 domain-containing protein	BJM01_RS01510, ,psos,DUF2236 domain-containing protein	BJM03_RS01635, ,psos,DUF2236 domain-containing protein	UB21_RS01460, ,psos,DUF2236 domain-containing protein	CP432_RS01485, ,psos,DUF2236 domain-containing protein	CP433_RS01485, ,psos,DUF2236 domain-containing protein
Rv0285, ,psos,PE family protein PE5	RN06_0361, ,psos,cell motility protein	MT49_RS01505, ,psos,type VII secretion system ESX-3 target PE5	MT7199_RS01510, ,psos,type VII secretion system ESX-3 target PE5	HKBT1_RS01505, ,psos,type VII secretion system ESX-3 target PE5	HKBT2_RS01505, ,psos,type VII secretion system ESX-3 target PE5	CCDC5079_RS01515, ,psos,type VII secretion system ESX-3 target PE5	CFBS_RS01505, ,psos,type VII secretion system ESX-3 target PE5	CCDC5180_RS01505, ,psos,type VII secretion system ESX-3 target PE5	CFBR_RS01505, ,psos,type VII secretion system ESX-3 target PE5	MT_RS01505, ,psos,type VII secretion system ESX-3 target PE5	MTCTRI2_RS01525, ,psos,type VII secretion system ESX-3 target PE5	M943_RS01515, ,psos,type VII secretion system ESX-3 target PE5	J114_RS01520, ,psos,type VII secretion system ESX-3 target PE5	TBFG_RS01520, ,psos,type VII secretion system ESX-3 target PE5	Y980_RS01505, ,psos,type VII secretion system ESX-3 target PE5	RVBD_RS01505, ,psos,type VII secretion system ESX-3 target PE5	HKBS1_RS01505, ,psos,type VII secretion system ESX-3 target PE5	TBMG_RS01515, ,psos,type VII secretion system ESX-3 target PE5	TBSG_RS01520, ,psos,type VII secretion system ESX-3 target PE5	TBXG_RS01515, ,psos,type VII secretion system ESX-3 target PE5	MTBK_RS01500, ,psos,type VII secretion system ESX-3 target PE5	MRGA327_01835, ,psos,PE family protein	MRGA423_01845, ,psos,PE family protein	TBPG_RS01500, ,psos,type VII secretion system ESX-3 target PE5	J112_RS01520, ,psos,type VII secretion system ESX-3 target PE5	ERDMAN_RS01515, ,psos,type VII secretion system ESX-3 target PE5	TBHG_RS01510, ,psos,type VII secretion system ESX-3 target PE5	KURONO_RS01520, ,psos,type VII secretion system ESX-3 target PE5	BTB1458_RS01485, ,psos,type VII secretion system ESX-3 target PE5	RN14_RS01510, ,psos,type VII secretion system ESX-3 target PE5	RN12_RS01505, ,psos,type VII secretion system ESX-3 target PE5	RN10_RS01540, ,psos,type VII secretion system ESX-3 target PE5	RN11_RS01540, ,psos,type VII secretion system ESX-3 target PE5	RN15_RS01505, ,psos,type VII secretion system ESX-3 target PE5	RN13_RS01505, ,psos,type VII secretion system ESX-3 target PE5	LJ70_RS01510, ,psos,type VII secretion system ESX-3 target PE5	HR37_RS01515, ,psos,type VII secretion system ESX-3 target PE5	GJE03_RS01525, ,psos,type VII secretion system ESX-3 target PE5	CBG40_RS01535, ,psos,type VII secretion system ESX-3 target PE5	BJM02_RS01530, ,psos,type VII secretion system ESX-3 target PE5	TM57_RS14215, ,psos,type VII secretion system ESX-3 target PE5	BJM04_RS01565, ,psos,type VII secretion system ESX-3 target PE5	BJL99_RS01560, ,psos,type VII secretion system ESX-3 target PE5	BJM00_RS01565, ,psos,type VII secretion system ESX-3 target PE5	BJM01_RS01565, ,psos,type VII secretion system ESX-3 target PE5	BJM03_RS01690, ,psos,type VII secretion system ESX-3 target PE5	UB21_RS01520, ,psos,type VII secretion system ESX-3 target PE5	CP432_RS01540, ,psos,type VII secretion system ESX-3 target PE5	CP433_RS01540, ,psos,type VII secretion system ESX-3 target PE5
Rv0288, ,psos,ESAT-6-like protein EsxH	RN06_0364, ,psos,ESAT-6-like protein EsxH	MT49_RS01520, ,psos,ESAT-6-like protein EsxH	MT7199_RS01525, ,psos,WXG100 family type VII secretion target	HKBT1_RS01520, ,psos,ESAT-6-like protein EsxH	HKBT2_RS01520, ,psos,ESAT-6-like protein EsxH	CCDC5079_RS01530, ,psos,ESAT-6-like protein EsxH	CFBS_RS01520, ,psos,ESAT-6-like protein EsxH	CCDC5180_RS01520, ,psos,ESAT-6-like protein EsxH	CFBR_RS01520, ,psos,ESAT-6-like protein EsxH	MT_RS01520, ,psos,ESAT-6-like protein EsxH	MTCTRI2_RS01540, ,psos,ESAT-6-like protein EsxH	M943_RS01530, ,psos,ESAT-6-like protein EsxH	J114_RS01535, ,psos,ESAT-6-like protein EsxH	TBFG_RS01535, ,psos,ESAT-6-like protein EsxH	Y980_RS01520, ,psos,ESAT-6-like protein EsxH	RVBD_RS01520, ,psos,ESAT-6-like protein EsxH	HKBS1_RS01520, ,psos,ESAT-6-like protein EsxH	TBMG_RS01530, ,psos,ESAT-6-like protein EsxH	TBSG_RS01535, ,psos,ESAT-6-like protein EsxH	TBXG_RS01530, ,psos,ESAT-6-like protein EsxH	MTBK_RS01515, ,psos,ESAT-6-like protein EsxH	MRGA327_01850, ,psos,low molecular weight protein antigen 7 ESXH	MRGA423_01860, ,psos,low molecular weight protein antigen 7 ESXH	TBPG_RS01515, ,psos,ESAT-6-like protein EsxH	J112_RS01535, ,psos,ESAT-6-like protein EsxH	ERDMAN_RS01530, ,psos,ESAT-6-like protein EsxH	TBHG_RS01525, ,psos,ESAT-6-like protein EsxH	KURONO_RS01535, ,psos,ESAT-6-like protein EsxH	BTB1458_RS01500, ,psos,ESAT-6-like protein EsxH	RN14_RS01525, ,psos,ESAT-6-like protein EsxH	RN12_RS01520, ,psos,ESAT-6-like protein EsxH	RN10_RS01555, ,psos,ESAT-6-like protein EsxH	RN11_RS01555, ,psos,ESAT-6-like protein EsxH	RN15_RS01520, ,psos,ESAT-6-like protein EsxH	RN13_RS01520, ,psos,ESAT-6-like protein EsxH	LJ70_RS01525, ,psos,ESAT-6-like protein EsxH	HR37_RS01530, ,psos,WXG100 family type VII secretion target	GJE03_RS01540, ,psos,ESAT-6-like protein EsxH	CBG40_RS01550, ,psos,ESAT-6-like protein EsxH	BJM02_RS01545, ,psos,ESAT-6-like protein EsxH	TM57_RS14200, ,psos,ESAT-6-like protein EsxH	BJM04_RS01580, ,psos,ESAT-6-like protein EsxH	BJL99_RS01575, ,psos,ESAT-6-like protein EsxH	BJM00_RS01580, ,psos,ESAT-6-like protein EsxH	BJM01_RS01580, ,psos,ESAT-6-like protein EsxH	BJM03_RS01705, ,psos,ESAT-6-like protein EsxH	UB21_RS01535, ,psos,ESAT-6-like protein EsxH	CP432_RS01555, ,psos,ESAT-6-like protein EsxH	CP433_RS01555, ,psos,ESAT-6-like protein EsxH
Rv0289, ,psos,ESX-3 secretion-associated protein EspG3	RN06_0365, ,psos,ESX-3 secretion-associated protein EspG3	MT49_RS01525, ,psos,type VII secretion system ESX-3 associated protein EspG3	MT7199_RS01530, ,psos,type VII secretion system ESX-3 associated protein EspG3	HKBT1_RS01525, ,psos,type VII secretion system ESX-3 associated protein EspG3	HKBT2_RS01525, ,psos,type VII secretion system ESX-3 associated protein EspG3	CCDC5079_RS01535, ,psos,type VII secretion system ESX-3 associated protein EspG3	CFBS_RS01525, ,psos,type VII secretion system ESX-3 associated protein EspG3	CCDC5180_RS01525, ,psos,type VII secretion system ESX-3 associated protein EspG3	CFBR_RS01525, ,psos,type VII secretion system ESX-3 associated protein EspG3	MT_RS01525, ,psos,type VII secretion system ESX-3 associated protein EspG3	MTCTRI2_RS01545, ,psos,type VII secretion system ESX-3 associated protein EspG3	M943_RS01535, ,psos,type VII secretion system ESX-3 associated protein EspG3	J114_RS01540, ,psos,type VII secretion system ESX-3 associated protein EspG3	TBFG_RS01540, ,psos,type VII secretion system ESX-3 associated protein EspG3	Y980_RS01525, ,psos,type VII secretion system ESX-3 associated protein EspG3	RVBD_RS01525, ,psos,type VII secretion system ESX-3 associated protein EspG3	HKBS1_RS01525, ,psos,type VII secretion system ESX-3 associated protein EspG3	TBMG_RS01535, ,psos,type VII secretion system ESX-3 associated protein EspG3	TBSG_RS01540, ,psos,type VII secretion system ESX-3 associated protein EspG3	TBXG_RS01535, ,psos,type VII secretion system ESX-3 associated protein EspG3	MTBK_RS01520, ,psos,type VII secretion system ESX-3 associated protein EspG3	MRGA327_01855, ,psos,hypothetical protein	MRGA423_01865, ,psos,hypothetical protein	TBPG_RS01520, ,psos,type VII secretion system ESX-3 associated protein EspG3	J112_RS01540, ,psos,type VII secretion system ESX-3 associated protein EspG3	ERDMAN_RS01535, ,psos,type VII secretion system ESX-3 associated protein EspG3	TBHG_RS01530, ,psos,type VII secretion system ESX-3 associated protein EspG3	KURONO_RS01540, ,psos,type VII secretion system ESX-3 associated protein EspG3	BTB1458_RS01505, ,psos,type VII secretion system ESX-3 associated protein EspG3	RN14_RS01530, ,psos,type VII secretion system ESX-3 associated protein EspG3	RN12_RS01525, ,psos,type VII secretion system ESX-3 associated protein EspG3	RN10_RS01560, ,psos,type VII secretion system ESX-3 associated protein EspG3	RN11_RS01560, ,psos,type VII secretion system ESX-3 associated protein EspG3	RN15_RS01525, ,psos,type VII secretion system ESX-3 associated protein EspG3	RN13_RS01525, ,psos,type VII secretion system ESX-3 associated protein EspG3	LJ70_RS01530, ,psos,type VII secretion system ESX-3 associated protein EspG3	HR37_RS01535, ,psos,type VII secretion system ESX-3 associated protein EspG3	GJE03_RS01545, ,psos,type VII secretion system ESX-3 associated protein EspG3	CBG40_RS01555, ,psos,type VII secretion system ESX-3 associated protein EspG3	BJM02_RS01550, ,psos,type VII secretion system ESX-3 associated protein EspG3	TM57_RS14195, ,psos,type VII secretion system ESX-3 associated protein EspG3	BJM04_RS01585, ,psos,type VII secretion system ESX-3 associated protein EspG3	BJL99_RS01580, ,psos,type VII secretion system ESX-3 associated protein EspG3	BJM00_RS01585, ,psos,type VII secretion system ESX-3 associated protein EspG3	BJM01_RS01585, ,psos,type VII secretion system ESX-3 associated protein EspG3	BJM03_RS01710, ,psos,type VII secretion system ESX-3 associated protein EspG3	UB21_RS01540, ,psos,type VII secretion system ESX-3 associated protein EspG3	CP432_RS01560, ,psos,type VII secretion system ESX-3 associated protein EspG3	CP433_RS01560, ,psos,type VII secretion system ESX-3 associated protein EspG3
Rv0291, ,psos,membrane-anchored mycosin MycP	RN06_0368, ,psos,membrane-anchored mycosin MycP	MT49_RS01535, ,psos,type VII secretion system ESX-3 serine protease mycosin MycP3	MT7199_RS01540, ,psos,type VII secretion system ESX-3 serine protease mycosin MycP3	HKBT1_RS01535, ,psos,type VII secretion system ESX-3 serine protease mycosin MycP3	HKBT2_RS01535, ,psos,type VII secretion system ESX-3 serine protease mycosin MycP3	CCDC5079_RS01545, ,psos,type VII secretion system ESX-3 serine protease mycosin MycP3	CFBS_RS01535, ,psos,type VII secretion system ESX-3 serine protease mycosin MycP3	CCDC5180_RS01535, ,psos,type VII secretion system ESX-3 serine protease mycosin MycP3	CFBR_RS01535, ,psos,type VII secretion system ESX-3 serine protease mycosin MycP3	MT_RS01535, ,psos,type VII secretion system ESX-3 serine protease mycosin MycP3	MTCTRI2_RS01555, ,psos,type VII secretion system ESX-3 serine protease mycosin MycP3	M943_RS01545, ,psos,type VII secretion system ESX-3 serine protease mycosin MycP3	J114_RS01550, ,psos,type VII secretion system ESX-3 serine protease mycosin MycP3	TBFG_RS01550, ,psos,type VII secretion system ESX-3 serine protease mycosin MycP3	Y980_RS01535, ,psos,type VII secretion system ESX-3 serine protease mycosin MycP3	RVBD_RS01535, ,psos,type VII secretion system ESX-3 serine protease mycosin MycP3	HKBS1_RS01535, ,psos,type VII secretion system ESX-3 serine protease mycosin MycP3	TBMG_RS01545, ,psos,type VII secretion system ESX-3 serine protease mycosin MycP3	TBSG_RS01550, ,psos,type VII secretion system ESX-3 serine protease mycosin MycP3	TBXG_RS01545, ,psos,type VII secretion system ESX-3 serine protease mycosin MycP3	MTBK_RS01530, ,psos,type VII secretion system ESX-3 serine protease mycosin MycP3	MRGA327_01870, ,psos,putative membrane-anchored mycosin MYCP3	MRGA423_01880, ,psos,putative membrane-anchored mycosin MYCP3	TBPG_RS01530, ,psos,type VII secretion system ESX-3 serine protease mycosin MycP3	J112_RS01550, ,psos,type VII secretion system ESX-3 serine protease mycosin MycP3	ERDMAN_RS01545, ,psos,type VII secretion system ESX-3 serine protease mycosin MycP3	TBHG_RS01540, ,psos,type VII secretion system ESX-3 serine protease mycosin MycP3	KURONO_RS01550, ,psos,type VII secretion system ESX-3 serine protease mycosin MycP3	BTB1458_RS01515, ,psos,type VII secretion system ESX-3 serine protease mycosin MycP3	RN14_RS01540, ,psos,type VII secretion system ESX-3 serine protease mycosin MycP3	RN12_RS01535, ,psos,type VII secretion system ESX-3 serine protease mycosin MycP3	RN10_RS01570, ,psos,type VII secretion system ESX-3 serine protease mycosin MycP3	RN11_RS01570, ,psos,type VII secretion system ESX-3 serine protease mycosin MycP3	RN15_RS01535, ,psos,type VII secretion system ESX-3 serine protease mycosin MycP3	RN13_RS01535, ,psos,type VII secretion system ESX-3 serine protease mycosin MycP3	LJ70_RS01540, ,psos,type VII secretion system ESX-3 serine protease mycosin MycP3	HR37_RS01545, ,psos,type VII secretion system ESX-3 serine protease mycosin MycP3	GJE03_RS01555, ,psos,type VII secretion system ESX-3 serine protease mycosin MycP3	CBG40_RS01565, ,psos,type VII secretion system ESX-3 serine protease mycosin MycP3	BJM02_RS01560, ,psos,type VII secretion system ESX-3 serine protease mycosin MycP3	TM57_RS14185, ,psos,type VII secretion system ESX-3 serine protease mycosin MycP3	BJM04_RS01595, ,psos,type VII secretion system ESX-3 serine protease mycosin MycP3	BJL99_RS01590, ,psos,type VII secretion system ESX-3 serine protease mycosin MycP3	BJM00_RS01595, ,psos,type VII secretion system ESX-3 serine protease mycosin MycP3	BJM01_RS01595, ,psos,type VII secretion system ESX-3 serine protease mycosin MycP3	BJM03_RS01720, ,psos,type VII secretion system ESX-3 serine protease mycosin MycP3	UB21_RS01550, ,psos,type VII secretion system ESX-3 serine protease mycosin MycP3	CP432_RS01570, ,psos,type VII secretion system ESX-3 serine protease mycosin MycP3	CP433_RS01570, ,psos,type VII secretion system ESX-3 serine protease mycosin MycP3
Rv0295c, ,psos,hypothetical protein	RN06_0373, ,psos,hypothetical protein	MT49_RS01555, ,psos,hypothetical protein	MT7199_RS01560, ,psos,hypothetical protein	HKBT1_RS01555, ,psos,hypothetical protein	HKBT2_RS01555, ,psos,hypothetical protein	CCDC5079_RS01565, ,psos,hypothetical protein	CFBS_RS01555, ,psos,hypothetical protein	CCDC5180_RS01555, ,psos,hypothetical protein	CFBR_RS01555, ,psos,hypothetical protein	MT_RS01555, ,psos,hypothetical protein	MTCTRI2_RS01575, ,psos,hypothetical protein	M943_RS01565, ,psos,hypothetical protein	J114_RS01570, ,psos,hypothetical protein	TBFG_RS01570, ,psos,hypothetical protein	Y980_RS01555, ,psos,hypothetical protein	RVBD_RS01555, ,psos,hypothetical protein	HKBS1_RS01555, ,psos,hypothetical protein	TBMG_RS01565, ,psos,hypothetical protein	TBSG_RS01570, ,psos,hypothetical protein	TBXG_RS01565, ,psos,hypothetical protein	MTBK_RS01550, ,psos,hypothetical protein	MRGA327_01895, ,psos,hypothetical protein	MRGA423_01900, ,psos,hypothetical protein	TBPG_RS01550, ,psos,hypothetical protein	J112_RS01570, ,psos,hypothetical protein	ERDMAN_RS01565, ,psos,hypothetical protein	TBHG_RS01560, ,psos,hypothetical protein	KURONO_RS01570, ,psos,hypothetical protein	BTB1458_RS01535, ,psos,hypothetical protein	RN14_RS01560, ,psos,hypothetical protein	RN12_RS01555, ,psos,hypothetical protein	RN10_RS01590, ,psos,hypothetical protein	RN11_RS01590, ,psos,hypothetical protein	RN15_RS01555, ,psos,hypothetical protein	RN13_RS01555, ,psos,hypothetical protein	LJ70_RS01560, ,psos,hypothetical protein	HR37_RS01565, ,psos,hypothetical protein	GJE03_RS01575, ,psos,hypothetical protein	CBG40_RS01585, ,psos,hypothetical protein	BJM02_RS01580, ,psos,hypothetical protein	TM57_RS14165, ,psos,hypothetical protein	BJM04_RS01615, ,psos,hypothetical protein	BJL99_RS01610, ,psos,hypothetical protein	BJM00_RS01615, ,psos,hypothetical protein	BJM01_RS01615, ,psos,hypothetical protein	BJM03_RS01740, ,psos,hypothetical protein	UB21_RS01570, ,psos,hypothetical protein	CP432_RS01590, ,psos,hypothetical protein	CP433_RS01590, ,psos,hypothetical protein
Rv0298, ,psos,antitoxin	RN06_0376, ,psos,antitoxin	MT49_RS01570, ,psos,ribbon-helix-helix protein, CopG family	MT7199_RS01575, ,psos,ribbon-helix-helix protein, CopG family	HKBT1_RS01570, ,psos,ribbon-helix-helix protein, CopG family	HKBT2_RS01570, ,psos,ribbon-helix-helix protein, CopG family	CCDC5079_RS01580, ,psos,ribbon-helix-helix protein, CopG family	CFBS_RS01570, ,psos,ribbon-helix-helix protein, CopG family	CCDC5180_RS01570, ,psos,ribbon-helix-helix protein, CopG family	CFBR_RS01570, ,psos,ribbon-helix-helix protein, CopG family	MT_RS01570, ,psos,ribbon-helix-helix protein, CopG family	MTCTRI2_RS01590, ,psos,ribbon-helix-helix protein, CopG family	M943_RS01580, ,psos,ribbon-helix-helix protein, CopG family	J114_RS01585, ,psos,ribbon-helix-helix protein, CopG family	TBFG_RS01585, ,psos,ribbon-helix-helix protein, CopG family	Y980_RS01570, ,psos,ribbon-helix-helix protein, CopG family	RVBD_RS01570, ,psos,ribbon-helix-helix protein, CopG family	HKBS1_RS01570, ,psos,ribbon-helix-helix protein, CopG family	TBMG_RS01580, ,psos,ribbon-helix-helix protein, CopG family	TBSG_RS01585, ,psos,ribbon-helix-helix protein, CopG family	TBXG_RS01580, ,psos,ribbon-helix-helix protein, CopG family	MTBK_RS01565, ,psos,ribbon-helix-helix protein, CopG family	MRGA327_01910, ,psos,hypothetical protein	MRGA423_01920, ,psos,hypothetical protein	TBPG_RS01565, ,psos,ribbon-helix-helix protein, CopG family	J112_RS01590, ,psos,antitoxin	ERDMAN_RS01580, ,psos,ribbon-helix-helix protein, CopG family	TBHG_RS01575, ,psos,ribbon-helix-helix protein, CopG family	KURONO_RS01585, ,psos,ribbon-helix-helix protein, CopG family	BTB1458_RS01550, ,psos,ribbon-helix-helix protein, CopG family	RN14_RS01575, ,psos,ribbon-helix-helix protein, CopG family	RN12_RS01570, ,psos,ribbon-helix-helix protein, CopG family	RN10_RS01605, ,psos,ribbon-helix-helix protein, CopG family	RN11_RS01605, ,psos,ribbon-helix-helix protein, CopG family	RN15_RS01570, ,psos,ribbon-helix-helix protein, CopG family	RN13_RS01570, ,psos,ribbon-helix-helix protein, CopG family	LJ70_RS01575, ,psos,ribbon-helix-helix protein, CopG family	HR37_RS01580, ,psos,ribbon-helix-helix protein, CopG family	GJE03_RS01590, ,psos,ribbon-helix-helix protein, CopG family	CBG40_RS01600, ,psos,ribbon-helix-helix protein, CopG family	BJM02_RS01595, ,psos,ribbon-helix-helix protein, CopG family	TM57_RS14150, ,psos,ribbon-helix-helix protein, CopG family	BJM04_RS01630, ,psos,ribbon-helix-helix protein, CopG family	BJL99_RS01625, ,psos,ribbon-helix-helix protein, CopG family	BJM00_RS01630, ,psos,ribbon-helix-helix protein, CopG family	BJM01_RS01630, ,psos,ribbon-helix-helix protein, CopG family	BJM03_RS01755, ,psos,ribbon-helix-helix protein, CopG family	UB21_RS01585, ,psos,ribbon-helix-helix protein, CopG family	CP432_RS01605, ,psos,ribbon-helix-helix protein, CopG family	CP433_RS01605, ,psos,ribbon-helix-helix protein, CopG family
Rv0300, ,psos,antitoxin VapB2	RN06_0378, ,psos,antitoxin VapB2	MT49_RS01580, ,psos,type II toxin-antitoxin system antitoxin VapB2	MT7199_RS01585, ,psos,type II toxin-antitoxin system antitoxin VapB2	HKBT1_RS01580, ,psos,type II toxin-antitoxin system antitoxin VapB2	HKBT2_RS01580, ,psos,type II toxin-antitoxin system antitoxin VapB2	CCDC5079_RS01590, ,psos,ribbon-helix-helix protein, CopG family	CFBS_RS01580, ,psos,ribbon-helix-helix protein, CopG family	CCDC5180_RS01580, ,psos,ribbon-helix-helix protein, CopG family	CFBR_RS01580, ,psos,type II toxin-antitoxin system antitoxin VapB2	MT_RS01580, ,psos,type II toxin-antitoxin system antitoxin VapB2	MTCTRI2_RS01600, ,psos,type II toxin-antitoxin system antitoxin VapB2	M943_RS01590, ,psos,type II toxin-antitoxin system antitoxin VapB2	J114_RS01595, ,psos,type II toxin-antitoxin system antitoxin VapB2	TBFG_RS01595, ,psos,ribbon-helix-helix protein, CopG family	Y980_RS01580, ,psos,type II toxin-antitoxin system antitoxin VapB2	RVBD_RS01580, ,psos,ribbon-helix-helix protein, CopG family	HKBS1_RS01580, ,psos,type II toxin-antitoxin system antitoxin VapB2	TBMG_RS01590, ,psos,ribbon-helix-helix protein, CopG family	TBSG_RS01595, ,psos,ribbon-helix-helix protein, CopG family	TBXG_RS01590, ,psos,ribbon-helix-helix protein, CopG family	MTBK_RS01575, ,psos,type II toxin-antitoxin system antitoxin VapB2	MRGA327_01920, ,psos,hypothetical protein	MRGA423_01930, ,psos,hypothetical protein	TBPG_RS01575, ,psos,type II toxin-antitoxin system antitoxin VapB2	J112_RS01600, ,psos,antitoxin VapB2	ERDMAN_RS01590, ,psos,type II toxin-antitoxin system antitoxin VapB2	TBHG_RS01585, ,psos,type II toxin-antitoxin system antitoxin VapB2	KURONO_RS01595, ,psos,type II toxin-antitoxin system antitoxin VapB2	BTB1458_RS01560, ,psos,type II toxin-antitoxin system antitoxin VapB2	RN14_RS01585, ,psos,type II toxin-antitoxin system antitoxin VapB2	RN12_RS01580, ,psos,type II toxin-antitoxin system antitoxin VapB2	RN10_RS01615, ,psos,ribbon-helix-helix protein, CopG family	RN11_RS01615, ,psos,ribbon-helix-helix protein, CopG family	RN15_RS01580, ,psos,type II toxin-antitoxin system antitoxin VapB2	RN13_RS01580, ,psos,ribbon-helix-helix protein, CopG family	LJ70_RS01585, ,psos,type II toxin-antitoxin system antitoxin VapB2	HR37_RS01590, ,psos,type II toxin-antitoxin system antitoxin VapB2	GJE03_RS01600, ,psos,ribbon-helix-helix protein, CopG family	CBG40_RS01610, ,psos,ribbon-helix-helix protein, CopG family	BJM02_RS01605, ,psos,type II toxin-antitoxin system antitoxin VapB2	TM57_RS14140, ,psos,type II toxin-antitoxin system antitoxin VapB2	BJM04_RS01640, ,psos,type II toxin-antitoxin system antitoxin VapB2	BJL99_RS01635, ,psos,type II toxin-antitoxin system antitoxin VapB2	BJM00_RS01640, ,psos,type II toxin-antitoxin system antitoxin VapB2	BJM01_RS01640, ,psos,type II toxin-antitoxin system antitoxin VapB2	BJM03_RS01765, ,psos,type II toxin-antitoxin system antitoxin VapB2	UB21_RS01595, ,psos,ribbon-helix-helix protein, CopG family	CP432_RS01615, ,psos,type II toxin-antitoxin system antitoxin VapB2	CP433_RS01615, ,psos,type II toxin-antitoxin system antitoxin VapB2
Rv0301, ,psos,ribonuclease VapC2	RN06_0379, ,psos,ribonuclease VapC2	MT49_RS01585, ,psos,PIN domain nuclease	MT7199_RS01590, ,psos,PIN domain nuclease	HKBT1_RS01585, ,psos,PIN domain nuclease	HKBT2_RS01585, ,psos,PIN domain nuclease	CCDC5079_RS01595, ,psos,PIN domain nuclease	CFBS_RS01585, ,psos,PIN domain nuclease	CCDC5180_RS01585, ,psos,PIN domain nuclease	CFBR_RS01585, ,psos,PIN domain nuclease	MT_RS01585, ,psos,PIN domain nuclease	MTCTRI2_RS01605, ,psos,PIN domain nuclease	M943_RS01595, ,psos,PIN domain nuclease	J114_RS01600, ,psos,PIN domain nuclease	TBFG_RS01600, ,psos,PIN domain nuclease	Y980_RS01585, ,psos,PIN domain nuclease	RVBD_RS01585, ,psos,PIN domain nuclease	HKBS1_RS01585, ,psos,PIN domain nuclease	TBMG_RS01595, ,psos,PIN domain nuclease	TBSG_RS01600, ,psos,PIN domain nuclease	TBXG_RS01595, ,psos,PIN domain nuclease	MTBK_RS01580, ,psos,PIN domain nuclease	MRGA327_01925, ,psos,toxin	MRGA423_01935, ,psos,toxin	TBPG_RS01580, ,psos,PIN domain nuclease	J112_RS01605, ,psos,ribonuclease VapC2	ERDMAN_RS01595, ,psos,PIN domain nuclease	TBHG_RS01590, ,psos,PIN domain nuclease	KURONO_RS01600, ,psos,PIN domain nuclease	BTB1458_RS01565, ,psos,PIN domain nuclease	RN14_RS01590, ,psos,PIN domain nuclease	RN12_RS01585, ,psos,PIN domain nuclease	RN10_RS01620, ,psos,PIN domain nuclease	RN11_RS01620, ,psos,PIN domain nuclease	RN15_RS01585, ,psos,PIN domain nuclease	RN13_RS01585, ,psos,PIN domain nuclease	LJ70_RS01590, ,psos,PIN domain nuclease	HR37_RS01595, ,psos,PIN domain nuclease	GJE03_RS01605, ,psos,PIN domain nuclease	CBG40_RS01615, ,psos,PIN domain nuclease	BJM02_RS01610, ,psos,PIN domain nuclease	TM57_RS14135, ,psos,PIN domain nuclease	BJM04_RS01645, ,psos,PIN domain nuclease	BJL99_RS01640, ,psos,PIN domain nuclease	BJM00_RS01645, ,psos,PIN domain nuclease	BJM01_RS01645, ,psos,PIN domain nuclease	BJM03_RS01770, ,psos,PIN domain nuclease	UB21_RS01600, ,psos,PIN domain nuclease	CP432_RS01620, ,psos,PIN domain nuclease	CP433_RS01620, ,psos,PIN domain nuclease
Rv0302, ,psos,transcriptional regulator	RN06_0380, ,psos,transcriptional regulator	MT49_RS01590, ,psos,TetR/AcrR family transcriptional regulator	MT7199_RS01595, ,psos,TetR/AcrR family transcriptional regulator	HKBT1_RS01590, ,psos,TetR/AcrR family transcriptional regulator	HKBT2_RS01590, ,psos,TetR/AcrR family transcriptional regulator	CCDC5079_RS01600, ,psos,TetR/AcrR family transcriptional regulator	CFBS_RS01590, ,psos,TetR/AcrR family transcriptional regulator	CCDC5180_RS01590, ,psos,TetR/AcrR family transcriptional regulator	CFBR_RS01590, ,psos,TetR/AcrR family transcriptional regulator	MT_RS01590, ,psos,TetR/AcrR family transcriptional regulator	MTCTRI2_RS01610, ,psos,TetR/AcrR family transcriptional regulator	M943_RS01600, ,psos,TetR/AcrR family transcriptional regulator	J114_RS01605, ,psos,TetR/AcrR family transcriptional regulator	TBFG_RS01605, ,psos,TetR/AcrR family transcriptional regulator	Y980_RS01590, ,psos,TetR/AcrR family transcriptional regulator	RVBD_RS01590, ,psos,TetR/AcrR family transcriptional regulator	HKBS1_RS01590, ,psos,TetR/AcrR family transcriptional regulator	TBMG_RS01600, ,psos,TetR/AcrR family transcriptional regulator	TBSG_RS01605, ,psos,TetR/AcrR family transcriptional regulator	TBXG_RS01600, ,psos,TetR/AcrR family transcriptional regulator	MTBK_RS01585, ,psos,TetR/AcrR family transcriptional regulator	MRGA327_01930, ,psos,TetR family transcriptional regulator	MRGA423_01940, ,psos,TetR family transcriptional regulator	TBPG_RS01585, ,psos,TetR/AcrR family transcriptional regulator	J112_RS01610, ,psos,TetR/AcrR family transcriptional regulator	ERDMAN_RS01600, ,psos,TetR/AcrR family transcriptional regulator	TBHG_RS01595, ,psos,TetR/AcrR family transcriptional regulator	KURONO_RS01605, ,psos,TetR/AcrR family transcriptional regulator	BTB1458_RS01570, ,psos,TetR/AcrR family transcriptional regulator	RN14_RS01595, ,psos,TetR/AcrR family transcriptional regulator	RN12_RS01590, ,psos,TetR/AcrR family transcriptional regulator	RN10_RS01625, ,psos,TetR/AcrR family transcriptional regulator	RN11_RS01625, ,psos,TetR/AcrR family transcriptional regulator	RN15_RS01590, ,psos,TetR/AcrR family transcriptional regulator	RN13_RS01590, ,psos,TetR/AcrR family transcriptional regulator	LJ70_RS01595, ,psos,TetR/AcrR family transcriptional regulator	HR37_RS01600, ,psos,TetR/AcrR family transcriptional regulator	GJE03_RS01610, ,psos,TetR/AcrR family transcriptional regulator	CBG40_RS01620, ,psos,TetR/AcrR family transcriptional regulator	BJM02_RS01615, ,psos,TetR/AcrR family transcriptional regulator	TM57_RS14130, ,psos,TetR/AcrR family transcriptional regulator	BJM04_RS01650, ,psos,TetR/AcrR family transcriptional regulator	BJL99_RS01645, ,psos,TetR/AcrR family transcriptional regulator	BJM00_RS01650, ,psos,TetR/AcrR family transcriptional regulator	BJM01_RS01650, ,psos,TetR/AcrR family transcriptional regulator	BJM03_RS01775, ,psos,TetR/AcrR family transcriptional regulator	UB21_RS01605, ,psos,TetR/AcrR family transcriptional regulator	CP432_RS01625, ,psos,TetR/AcrR family transcriptional regulator	CP433_RS01625, ,psos,TetR/AcrR family transcriptional regulator
Rv0308, ,psos,integral membrane protein	RN06_0388, ,psos,integral membrane protein	MT49_RS01615, ,psos,phosphatase PAP2 family protein	MT7199_RS01620, ,psos,phosphatase PAP2 family protein	HKBT1_RS01615, ,psos,phosphatase PAP2 family protein	HKBT2_RS01615, ,psos,phosphatase PAP2 family protein	CCDC5079_RS01630, ,psos,phosphatase PAP2 family protein	CFBS_RS01615, ,psos,phosphatase PAP2 family protein	CCDC5180_RS01615, ,psos,phosphatase PAP2 family protein	CFBR_RS01615, ,psos,phosphatase PAP2 family protein	MT_RS01615, ,psos,phosphatase PAP2 family protein	MTCTRI2_RS01635, ,psos,phosphatase PAP2 family protein	M943_RS01625, ,psos,phosphatase PAP2 family protein	J114_RS01630, ,psos,phosphatase PAP2 family protein	TBFG_RS01630, ,psos,phosphatase PAP2 family protein	Y980_RS01625, ,psos,phosphatase PAP2 family protein	RVBD_RS01625, ,psos,phosphatase PAP2 family protein	HKBS1_RS01615, ,psos,phosphatase PAP2 family protein	TBMG_RS01625, ,psos,phosphatase PAP2 family protein	TBSG_RS01630, ,psos,phosphatase PAP2 family protein	TBXG_RS01625, ,psos,phosphatase PAP2 family protein	MTBK_RS01610, ,psos,phosphatase PAP2 family protein	MRGA327_01985, ,psos,putative integral membrane protein	MRGA423_01975, ,psos,putative integral membrane protein	TBPG_RS01610, ,psos,phosphatase PAP2 family protein	J112_RS01635, ,psos,PAP2 family protein	ERDMAN_RS01625, ,psos,phosphatase PAP2 family protein	TBHG_RS01620, ,psos,phosphatase PAP2 family protein	KURONO_RS01635, ,psos,phosphatase PAP2 family protein	BTB1458_RS01595, ,psos,phosphatase PAP2 family protein	RN14_RS01620, ,psos,phosphatase PAP2 family protein	RN12_RS01615, ,psos,phosphatase PAP2 family protein	RN10_RS01650, ,psos,phosphatase PAP2 family protein	RN11_RS01650, ,psos,phosphatase PAP2 family protein	RN15_RS01615, ,psos,phosphatase PAP2 family protein	RN13_RS01615, ,psos,phosphatase PAP2 family protein	LJ70_RS01620, ,psos,phosphatase PAP2 family protein	HR37_RS01625, ,psos,phosphatase PAP2 family protein	GJE03_RS01635, ,psos,phosphatase PAP2 family protein	CBG40_RS01645, ,psos,phosphatase PAP2 family protein	BJM02_RS01640, ,psos,phosphatase PAP2 family protein	TM57_RS14105, ,psos,phosphatase PAP2 family protein	BJM04_RS01675, ,psos,phosphatase PAP2 family protein	BJL99_RS01670, ,psos,phosphatase PAP2 family protein	BJM00_RS01675, ,psos,phosphatase PAP2 family protein	BJM01_RS01675, ,psos,phosphatase PAP2 family protein	BJM03_RS01800, ,psos,phosphatase PAP2 family protein	UB21_RS01630, ,psos,phosphatase PAP2 family protein	CP432_RS01650, ,psos,phosphatase PAP2 family protein	CP433_RS01655, ,psos,phosphatase PAP2 family protein
Rv0309, ,psos,hypothetical protein	RN06_0389, ,psos,hypothetical protein	MT49_RS01620, ,psos,L,D-transpeptidase	MT7199_RS01625, ,psos,L,D-transpeptidase	HKBT1_RS01620, ,psos,L,D-transpeptidase	HKBT2_RS01620, ,psos,L,D-transpeptidase	CCDC5079_RS01635, ,psos,L,D-transpeptidase	CFBS_RS01620, ,psos,L,D-transpeptidase	CCDC5180_RS01620, ,psos,L,D-transpeptidase	CFBR_RS01620, ,psos,L,D-transpeptidase	MT_RS01620, ,psos,L,D-transpeptidase	MTCTRI2_RS01640, ,psos,L,D-transpeptidase	M943_RS01630, ,psos,L,D-transpeptidase	J114_RS01635, ,psos,L,D-transpeptidase	TBFG_RS01635, ,psos,L,D-transpeptidase	Y980_RS01630, ,psos,L,D-transpeptidase	RVBD_RS01630, ,psos,L,D-transpeptidase	HKBS1_RS01620, ,psos,L,D-transpeptidase	TBMG_RS01630, ,psos,L,D-transpeptidase	TBSG_RS01635, ,psos,L,D-transpeptidase	TBXG_RS01630, ,psos,L,D-transpeptidase	MTBK_RS01615, ,psos,L,D-transpeptidase	MRGA327_01990, ,psos,hypothetical protein	MRGA423_01980, ,psos,hypothetical protein	TBPG_RS01615, ,psos,L,D-transpeptidase	J112_RS01640, ,psos,hypothetical protein	ERDMAN_RS01630, ,psos,L,D-transpeptidase	TBHG_RS01625, ,psos,L,D-transpeptidase	KURONO_RS01640, ,psos,L,D-transpeptidase	BTB1458_RS01600, ,psos,L,D-transpeptidase	RN14_RS01625, ,psos,L,D-transpeptidase	RN12_RS01620, ,psos,L,D-transpeptidase	RN10_RS01655, ,psos,L,D-transpeptidase	RN11_RS01655, ,psos,L,D-transpeptidase	RN15_RS01620, ,psos,L,D-transpeptidase	RN13_RS01620, ,psos,L,D-transpeptidase	LJ70_RS01625, ,psos,L,D-transpeptidase	HR37_RS01630, ,psos,L,D-transpeptidase	GJE03_RS01640, ,psos,L,D-transpeptidase	CBG40_RS01650, ,psos,L,D-transpeptidase	BJM02_RS01645, ,psos,L,D-transpeptidase	TM57_RS14100, ,psos,L,D-transpeptidase	BJM04_RS01680, ,psos,L,D-transpeptidase	BJL99_RS01675, ,psos,L,D-transpeptidase	BJM00_RS01680, ,psos,L,D-transpeptidase	BJM01_RS01680, ,psos,L,D-transpeptidase	BJM03_RS01805, ,psos,L,D-transpeptidase	UB21_RS01635, ,psos,L,D-transpeptidase	CP432_RS01655, ,psos,L,D-transpeptidase	CP433_RS01660, ,psos,L,D-transpeptidase
Rv0310c, ,psos,hypothetical protein	RN06_0390, ,psos,hypothetical protein	MT49_RS01625, ,psos,nuclear transport factor 2 family protein	MT7199_RS01630, ,psos,nuclear transport factor 2 family protein	HKBT1_RS01625, ,psos,nuclear transport factor 2 family protein	HKBT2_RS01625, ,psos,nuclear transport factor 2 family protein	CCDC5079_RS01640, ,psos,nuclear transport factor 2 family protein	CFBS_RS01625, ,psos,nuclear transport factor 2 family protein	CCDC5180_RS01625, ,psos,nuclear transport factor 2 family protein	CFBR_RS01625, ,psos,nuclear transport factor 2 family protein	MT_RS01625, ,psos,nuclear transport factor 2 family protein	MTCTRI2_RS01645, ,psos,nuclear transport factor 2 family protein	M943_RS01635, ,psos,nuclear transport factor 2 family protein	J114_RS01640, ,psos,nuclear transport factor 2 family protein	TBFG_RS01640, ,psos,nuclear transport factor 2 family protein	Y980_RS01635, ,psos,nuclear transport factor 2 family protein	RVBD_RS01635, ,psos,nuclear transport factor 2 family protein	HKBS1_RS01625, ,psos,nuclear transport factor 2 family protein	TBMG_RS01635, ,psos,nuclear transport factor 2 family protein	TBSG_RS01640, ,psos,nuclear transport factor 2 family protein	TBXG_RS01635, ,psos,nuclear transport factor 2 family protein	MTBK_RS01620, ,psos,nuclear transport factor 2 family protein	MRGA327_01995, ,psos,hypothetical protein	MRGA423_01985, ,psos,hypothetical protein	TBPG_RS01620, ,psos,nuclear transport factor 2 family protein	J112_RS01645, ,psos,nuclear transport factor 2 family protein	ERDMAN_RS01635, ,psos,nuclear transport factor 2 family protein	TBHG_RS01630, ,psos,nuclear transport factor 2 family protein	KURONO_RS01645, ,psos,nuclear transport factor 2 family protein	BTB1458_RS01605, ,psos,nuclear transport factor 2 family protein	RN14_RS01630, ,psos,nuclear transport factor 2 family protein	RN12_RS01625, ,psos,nuclear transport factor 2 family protein	RN10_RS01660, ,psos,nuclear transport factor 2 family protein	RN11_RS01660, ,psos,nuclear transport factor 2 family protein	RN15_RS01625, ,psos,nuclear transport factor 2 family protein	RN13_RS01625, ,psos,nuclear transport factor 2 family protein	LJ70_RS01630, ,psos,nuclear transport factor 2 family protein	HR37_RS01635, ,psos,nuclear transport factor 2 family protein	GJE03_RS01645, ,psos,nuclear transport factor 2 family protein	CBG40_RS01655, ,psos,nuclear transport factor 2 family protein	BJM02_RS01650, ,psos,nuclear transport factor 2 family protein	TM57_RS14095, ,psos,nuclear transport factor 2 family protein	BJM04_RS01685, ,psos,nuclear transport factor 2 family protein	BJL99_RS01680, ,psos,nuclear transport factor 2 family protein	BJM00_RS01685, ,psos,nuclear transport factor 2 family protein	BJM01_RS01685, ,psos,nuclear transport factor 2 family protein	BJM03_RS01810, ,psos,nuclear transport factor 2 family protein	UB21_RS01640, ,psos,nuclear transport factor 2 family protein	CP432_RS01660, ,psos,nuclear transport factor 2 family protein	CP433_RS01665, ,psos,nuclear transport factor 2 family protein
Rv0313, ,psos,hypothetical protein	RN06_0393, ,psos,hypothetical protein	MT49_RS01640, ,psos,hypothetical protein	MT7199_RS01645, ,psos,hypothetical protein	HKBT1_RS01640, ,psos,hypothetical protein	HKBT2_RS01640, ,psos,hypothetical protein	CCDC5079_RS01655, ,psos,hypothetical protein	CFBS_RS01640, ,psos,hypothetical protein	CCDC5180_RS01640, ,psos,hypothetical protein	CFBR_RS01640, ,psos,hypothetical protein	MT_RS01640, ,psos,hypothetical protein	MTCTRI2_RS01660, ,psos,hypothetical protein	M943_RS01650, ,psos,hypothetical protein	J114_RS01655, ,psos,hypothetical protein	TBFG_RS01655, ,psos,hypothetical protein	Y980_RS01650, ,psos,hypothetical protein	RVBD_RS01650, ,psos,hypothetical protein	HKBS1_RS01640, ,psos,hypothetical protein	TBMG_RS01650, ,psos,hypothetical protein	TBSG_RS01655, ,psos,hypothetical protein	TBXG_RS01650, ,psos,hypothetical protein	MTBK_RS01635, ,psos,hypothetical protein	MRGA327_02010, ,psos,hypothetical protein	MRGA423_02000, ,psos,hypothetical protein	TBPG_RS01635, ,psos,hypothetical protein	J112_RS01660, ,psos,hypothetical protein	ERDMAN_RS01650, ,psos,hypothetical protein	TBHG_RS01645, ,psos,hypothetical protein	KURONO_RS01660, ,psos,hypothetical protein	BTB1458_RS01620, ,psos,hypothetical protein	RN14_RS01645, ,psos,hypothetical protein	RN12_RS01640, ,psos,hypothetical protein	RN10_RS01675, ,psos,hypothetical protein	RN11_RS01675, ,psos,hypothetical protein	RN15_RS01640, ,psos,hypothetical protein	RN13_RS01640, ,psos,hypothetical protein	LJ70_RS01645, ,psos,hypothetical protein	HR37_RS01650, ,psos,hypothetical protein	GJE03_RS01660, ,psos,hypothetical protein	CBG40_RS01670, ,psos,hypothetical protein	BJM02_RS01665, ,psos,hypothetical protein	TM57_RS14080, ,psos,hypothetical protein	BJM04_RS01700, ,psos,hypothetical protein	BJL99_RS01695, ,psos,hypothetical protein	BJM00_RS01700, ,psos,hypothetical protein	BJM01_RS01700, ,psos,hypothetical protein	BJM03_RS01825, ,psos,hypothetical protein	UB21_RS01655, ,psos,hypothetical protein	CP432_RS01675, ,psos,hypothetical protein	CP433_RS01680, ,psos,hypothetical protein
Rv0317c, ,psos,glycerophosphoryl diester phosphodiesterase GlpQ	RN06_0397, ,psos,glycerophosphoryl diester phosphodiesterase GlpQ	MT49_RS01660, ,psos,glycerophosphodiester phosphodiesterase	MT7199_RS01665, ,psos,glycerophosphodiester phosphodiesterase	HKBT1_RS01660, ,psos,glycerophosphodiester phosphodiesterase	HKBT2_RS01660, ,psos,glycerophosphodiester phosphodiesterase	CCDC5079_RS01675, ,psos,glycerophosphodiester phosphodiesterase	CFBS_RS01660, ,psos,glycerophosphodiester phosphodiesterase	CCDC5180_RS01660, ,psos,glycerophosphodiester phosphodiesterase	CFBR_RS01660, ,psos,glycerophosphodiester phosphodiesterase	MT_RS01660, ,psos,glycerophosphodiester phosphodiesterase	MTCTRI2_RS01680, ,psos,glycerophosphodiester phosphodiesterase	M943_RS01670, ,psos,glycerophosphodiester phosphodiesterase	J114_RS01675, ,psos,glycerophosphodiester phosphodiesterase	TBFG_RS01675, ,psos,glycerophosphodiester phosphodiesterase	Y980_RS01670, ,psos,glycerophosphodiester phosphodiesterase	RVBD_RS01670, ,psos,glycerophosphodiester phosphodiesterase	HKBS1_RS01660, ,psos,glycerophosphodiester phosphodiesterase	TBMG_RS01670, ,psos,glycerophosphodiester phosphodiesterase	TBSG_RS01675, ,psos,glycerophosphodiester phosphodiesterase	TBXG_RS01670, ,psos,glycerophosphodiester phosphodiesterase	MTBK_RS01655, ,psos,glycerophosphodiester phosphodiesterase	MRGA327_02030, ,psos,glycerophosphoryl diester phosphodiesterase glpQ2	MRGA423_02020, ,psos,glycerophosphoryl diester phosphodiesterase glpQ2	TBPG_RS01655, ,psos,glycerophosphodiester phosphodiesterase	J112_RS01680, ,psos,glycerophosphodiester phosphodiesterase	ERDMAN_RS01670, ,psos,glycerophosphodiester phosphodiesterase	TBHG_RS01665, ,psos,glycerophosphodiester phosphodiesterase	KURONO_RS01680, ,psos,glycerophosphodiester phosphodiesterase	BTB1458_RS01640, ,psos,glycerophosphodiester phosphodiesterase	RN14_RS01665, ,psos,glycerophosphodiester phosphodiesterase	RN12_RS01660, ,psos,glycerophosphodiester phosphodiesterase	RN10_RS01695, ,psos,glycerophosphodiester phosphodiesterase	RN11_RS01695, ,psos,glycerophosphodiester phosphodiesterase	RN15_RS01660, ,psos,glycerophosphodiester phosphodiesterase	RN13_RS01660, ,psos,glycerophosphodiester phosphodiesterase	LJ70_RS01665, ,psos,glycerophosphodiester phosphodiesterase	HR37_RS01670, ,psos,glycerophosphodiester phosphodiesterase	GJE03_RS01680, ,psos,glycerophosphodiester phosphodiesterase	CBG40_RS01690, ,psos,glycerophosphodiester phosphodiesterase	BJM02_RS01685, ,psos,glycerophosphodiester phosphodiesterase	TM57_RS14060, ,psos,glycerophosphodiester phosphodiesterase	BJM04_RS01720, ,psos,glycerophosphodiester phosphodiesterase	BJL99_RS01715, ,psos,glycerophosphodiester phosphodiesterase	BJM00_RS01720, ,psos,glycerophosphodiester phosphodiesterase	BJM01_RS01720, ,psos,glycerophosphodiester phosphodiesterase	BJM03_RS01845, ,psos,glycerophosphodiester phosphodiesterase	UB21_RS01675, ,psos,glycerophosphodiester phosphodiesterase	CP432_RS01695, ,psos,glycerophosphodiester phosphodiesterase	CP433_RS01700, ,psos,glycerophosphodiester phosphodiesterase
Rv0319, ,psos,pyrrolidone-carboxylate peptidase	RN06_0399, ,psos,pyrrolidone-carboxylate peptidase	MT49_RS01675, ,psos,pyroglutamyl-peptidase I	MT7199_RS01680, ,psos,pyroglutamyl-peptidase I	HKBT1_RS01675, ,psos,pyroglutamyl-peptidase I	HKBT2_RS01675, ,psos,pyroglutamyl-peptidase I	CCDC5079_RS01690, ,psos,pyroglutamyl-peptidase I	CFBS_RS01675, ,psos,pyroglutamyl-peptidase I	CCDC5180_RS01675, ,psos,pyroglutamyl-peptidase I	CFBR_RS01675, ,psos,pyroglutamyl-peptidase I	MT_RS01675, ,psos,pyroglutamyl-peptidase I	MTCTRI2_RS01695, ,psos,pyroglutamyl-peptidase I	M943_RS01685, ,psos,pyroglutamyl-peptidase I	J114_RS01690, ,psos,pyroglutamyl-peptidase I	TBFG_RS01690, ,psos,pyroglutamyl-peptidase I	Y980_RS01685, ,psos,pyroglutamyl-peptidase I	RVBD_RS01685, ,psos,pyroglutamyl-peptidase I	HKBS1_RS01675, ,psos,pyroglutamyl-peptidase I	TBMG_RS01685, ,psos,pyroglutamyl-peptidase I	TBSG_RS01690, ,psos,pyroglutamyl-peptidase I	TBXG_RS01685, ,psos,pyroglutamyl-peptidase I	MTBK_RS01670, ,psos,pyroglutamyl-peptidase I	MRGA327_02040, ,psos,pyrrolidone-carboxylate peptidase	MRGA423_02030, ,psos,pyrrolidone-carboxylate peptidase	TBPG_RS01670, ,psos,pyroglutamyl-peptidase I	J112_RS01695, ,psos,pyrrolidone-carboxylate peptidase	ERDMAN_RS01685, ,psos,pyroglutamyl-peptidase I	TBHG_RS01680, ,psos,pyroglutamyl-peptidase I	KURONO_RS01695, ,psos,pyroglutamyl-peptidase I	BTB1458_RS01655, ,psos,pyroglutamyl-peptidase I	RN14_RS01680, ,psos,pyroglutamyl-peptidase I	RN12_RS01675, ,psos,pyroglutamyl-peptidase I	RN10_RS01710, ,psos,pyroglutamyl-peptidase I	RN11_RS01710, ,psos,pyroglutamyl-peptidase I	RN15_RS01675, ,psos,pyroglutamyl-peptidase I	RN13_RS01675, ,psos,pyroglutamyl-peptidase I	LJ70_RS01680, ,psos,pyroglutamyl-peptidase I	HR37_RS01685, ,psos,pyroglutamyl-peptidase I	GJE03_RS01695, ,psos,pyroglutamyl-peptidase I	CBG40_RS01705, ,psos,pyroglutamyl-peptidase I	BJM02_RS01700, ,psos,pyroglutamyl-peptidase I	TM57_RS14045, ,psos,pyroglutamyl-peptidase I	BJM04_RS01735, ,psos,pyroglutamyl-peptidase I	BJL99_RS01730, ,psos,pyroglutamyl-peptidase I	BJM00_RS01735, ,psos,pyroglutamyl-peptidase I	BJM01_RS01735, ,psos,pyroglutamyl-peptidase I	BJM03_RS01860, ,psos,pyroglutamyl-peptidase I	UB21_RS01690, ,psos,pyroglutamyl-peptidase I	CP432_RS01710, ,psos,pyroglutamyl-peptidase I	CP433_RS01715, ,psos,pyroglutamyl-peptidase I
Rv0320, ,psos,hypothetical protein	RN06_0400, ,psos,hypothetical protein	MT49_RS01680, ,psos,hypothetical protein	MT7199_RS01685, ,psos,hypothetical protein	HKBT1_RS01680, ,psos,hypothetical protein	HKBT2_RS01680, ,psos,hypothetical protein	CCDC5079_RS01695, ,psos,hypothetical protein	CFBS_RS01680, ,psos,hypothetical protein	CCDC5180_RS01680, ,psos,hypothetical protein	CFBR_RS01680, ,psos,hypothetical protein	MT_RS01680, ,psos,hypothetical protein	MTCTRI2_RS01700, ,psos,hypothetical protein	M943_RS01690, ,psos,hypothetical protein	J114_RS01695, ,psos,hypothetical protein	TBFG_RS01695, ,psos,hypothetical protein	Y980_RS01690, ,psos,hypothetical protein	RVBD_RS01690, ,psos,hypothetical protein	HKBS1_RS01680, ,psos,hypothetical protein	TBMG_RS01690, ,psos,hypothetical protein	TBSG_RS01695, ,psos,hypothetical protein	TBXG_RS01690, ,psos,hypothetical protein	MTBK_RS01675, ,psos,hypothetical protein	MRGA327_02045, ,psos,hypothetical protein	MRGA423_02035, ,psos,hypothetical protein	TBPG_RS01675, ,psos,hypothetical protein	J112_RS01700, ,psos,hypothetical protein	ERDMAN_RS01690, ,psos,hypothetical protein	TBHG_RS01685, ,psos,hypothetical protein	KURONO_RS01700, ,psos,hypothetical protein	BTB1458_RS01660, ,psos,hypothetical protein	RN14_RS01685, ,psos,hypothetical protein	RN12_RS01680, ,psos,hypothetical protein	RN10_RS01715, ,psos,hypothetical protein	RN11_RS01715, ,psos,hypothetical protein	RN15_RS01680, ,psos,hypothetical protein	RN13_RS01680, ,psos,hypothetical protein	LJ70_RS01685, ,psos,hypothetical protein	HR37_RS01690, ,psos,hypothetical protein	GJE03_RS01700, ,psos,hypothetical protein	CBG40_RS01710, ,psos,hypothetical protein	BJM02_RS01705, ,psos,hypothetical protein	TM57_RS14040, ,psos,hypothetical protein	BJM04_RS01740, ,psos,hypothetical protein	BJL99_RS01735, ,psos,hypothetical protein	BJM00_RS01740, ,psos,hypothetical protein	BJM01_RS01740, ,psos,hypothetical protein	BJM03_RS01865, ,psos,hypothetical protein	UB21_RS01695, ,psos,hypothetical protein	CP432_RS01715, ,psos,hypothetical protein	CP433_RS01720, ,psos,hypothetical protein
Rv0321, ,psos,deoxycytidine triphosphate deaminase	RN06_0401, ,psos,deoxycytidine triphosphate deaminase	MT49_RS01685, ,psos,dCTP deaminase	MT7199_RS01690, ,psos,dCTP deaminase	HKBT1_RS01685, ,psos,dCTP deaminase	HKBT2_RS01685, ,psos,dCTP deaminase	CCDC5079_RS01700, ,psos,dCTP deaminase	CFBS_RS01685, ,psos,dCTP deaminase	CCDC5180_RS01685, ,psos,dCTP deaminase	CFBR_RS01685, ,psos,dCTP deaminase	MT_RS01685, ,psos,dCTP deaminase	MTCTRI2_RS01705, ,psos,dCTP deaminase	M943_RS01695, ,psos,dCTP deaminase	J114_RS01700, ,psos,dCTP deaminase	TBFG_RS01700, ,psos,dCTP deaminase	Y980_RS01695, ,psos,dCTP deaminase	RVBD_RS01695, ,psos,dCTP deaminase	HKBS1_RS01685, ,psos,dCTP deaminase	TBMG_RS01695, ,psos,dCTP deaminase	TBSG_RS01700, ,psos,dCTP deaminase	TBXG_RS01695, ,psos,dCTP deaminase	MTBK_RS01680, ,psos,dCTP deaminase	MRGA327_02050, ,psos,deoxycytidine triphosphate deaminase	MRGA423_02040, ,psos,deoxycytidine triphosphate deaminase	TBPG_RS01680, ,psos,dCTP deaminase	J112_RS01705, ,psos,deoxycytidine triphosphate deaminase	ERDMAN_RS01695, ,psos,dCTP deaminase	TBHG_RS01690, ,psos,dCTP deaminase	KURONO_RS01705, ,psos,dCTP deaminase	BTB1458_RS01665, ,psos,dCTP deaminase	RN14_RS01690, ,psos,dCTP deaminase	RN12_RS01685, ,psos,dCTP deaminase	RN10_RS01720, ,psos,dCTP deaminase	RN11_RS01720, ,psos,dCTP deaminase	RN15_RS01685, ,psos,dCTP deaminase	RN13_RS01685, ,psos,dCTP deaminase	LJ70_RS01690, ,psos,dCTP deaminase	HR37_RS01695, ,psos,dCTP deaminase	GJE03_RS01705, ,psos,dCTP deaminase	CBG40_RS01715, ,psos,dCTP deaminase	BJM02_RS01710, ,psos,dCTP deaminase	TM57_RS14035, ,psos,dCTP deaminase	BJM04_RS01745, ,psos,dCTP deaminase	BJL99_RS01740, ,psos,dCTP deaminase	BJM00_RS01745, ,psos,dCTP deaminase	BJM01_RS01745, ,psos,dCTP deaminase	BJM03_RS01870, ,psos,dCTP deaminase	UB21_RS01700, ,psos,dCTP deaminase	CP432_RS01720, ,psos,dCTP deaminase	CP433_RS01725, ,psos,dCTP deaminase
Rv0327c, ,psos,cytochrome P450 Cyp135A1	RN06_0406, ,psos,cytochrome P450 Cyp135A1	MT49_RS01710, ,psos,cytochrome P450	MT7199_RS01720, ,psos,cytochrome P450	HKBT1_RS01710, ,psos,cytochrome P450	HKBT2_RS01710, ,psos,cytochrome P450	CCDC5079_RS01725, ,psos,cytochrome P450	CFBS_RS01710, ,psos,cytochrome P450	CCDC5180_RS01710, ,psos,cytochrome P450	CFBR_RS01710, ,psos,cytochrome P450	MT_RS01715, ,psos,cytochrome P450	MTCTRI2_RS01735, ,psos,cytochrome P450	M943_RS01720, ,psos,cytochrome P450	J114_RS01725, ,psos,cytochrome P450	TBFG_RS01730, ,psos,cytochrome P450	Y980_RS01725, ,psos,cytochrome P450	RVBD_RS01725, ,psos,cytochrome P450	HKBS1_RS01710, ,psos,cytochrome P450	TBMG_RS01725, ,psos,cytochrome P450	TBSG_RS01730, ,psos,cytochrome P450	TBXG_RS01725, ,psos,cytochrome P450	MTBK_RS01705, ,psos,cytochrome P450	MRGA327_02080, ,psos,putative cytochrome P450 135A1 CYP135A1	MRGA423_02065, ,psos,putative cytochrome P450 135A1 CYP135A1	TBPG_RS01705, ,psos,cytochrome P450	J112_RS01730, ,psos,cytochrome P450 Cyp135A1	ERDMAN_RS01725, ,psos,cytochrome P450	TBHG_RS01720, ,psos,cytochrome P450	KURONO_RS01735, ,psos,cytochrome P450	BTB1458_RS01690, ,psos,cytochrome P450	RN14_RS01720, ,psos,cytochrome P450	RN12_RS01715, ,psos,cytochrome P450	RN10_RS01745, ,psos,cytochrome P450	RN11_RS01745, ,psos,cytochrome P450	RN15_RS01710, ,psos,cytochrome P450	RN13_RS01715, ,psos,cytochrome P450	LJ70_RS01715, ,psos,cytochrome P450	HR37_RS01720, ,psos,cytochrome P450	GJE03_RS01730, ,psos,cytochrome P450	CBG40_RS01740, ,psos,cytochrome P450	BJM02_RS01735, ,psos,cytochrome P450	TM57_RS14010, ,psos,cytochrome P450	BJM04_RS01770, ,psos,cytochrome P450	BJL99_RS01765, ,psos,cytochrome P450	BJM00_RS01770, ,psos,cytochrome P450	BJM01_RS01770, ,psos,cytochrome P450	BJM03_RS01895, ,psos,cytochrome P450	UB21_RS01725, ,psos,cytochrome P450	CP432_RS01750, ,psos,cytochrome P450	CP433_RS01755, ,psos,cytochrome P450
Rv0328, ,psos,transcriptional regulator	RN06_0407, ,psos,transcriptional regulator	MT49_RS01715, ,psos,TetR/AcrR family transcriptional regulator	MT7199_RS01725, ,psos,TetR/AcrR family transcriptional regulator	HKBT1_RS01715, ,psos,TetR/AcrR family transcriptional regulator	HKBT2_RS01715, ,psos,TetR/AcrR family transcriptional regulator	CCDC5079_RS01730, ,psos,TetR/AcrR family transcriptional regulator	CFBS_RS01715, ,psos,TetR/AcrR family transcriptional regulator	CCDC5180_RS01715, ,psos,TetR/AcrR family transcriptional regulator	CFBR_RS01715, ,psos,TetR/AcrR family transcriptional regulator	MT_RS01720, ,psos,TetR/AcrR family transcriptional regulator	MTCTRI2_RS01740, ,psos,TetR/AcrR family transcriptional regulator	M943_RS01725, ,psos,TetR/AcrR family transcriptional regulator	J114_RS01730, ,psos,TetR/AcrR family transcriptional regulator	TBFG_RS01735, ,psos,TetR/AcrR family transcriptional regulator	Y980_RS01730, ,psos,TetR/AcrR family transcriptional regulator	RVBD_RS01730, ,psos,TetR/AcrR family transcriptional regulator	HKBS1_RS01715, ,psos,TetR/AcrR family transcriptional regulator	TBMG_RS01730, ,psos,TetR/AcrR family transcriptional regulator	TBSG_RS01735, ,psos,TetR/AcrR family transcriptional regulator	TBXG_RS01730, ,psos,TetR/AcrR family transcriptional regulator	MTBK_RS01710, ,psos,TetR/AcrR family transcriptional regulator	MRGA327_02085, ,psos,TetR family transcriptional regulator	MRGA423_02070, ,psos,TetR family transcriptional regulator	TBPG_RS01710, ,psos,TetR/AcrR family transcriptional regulator	J112_RS01735, ,psos,TetR/AcrR family transcriptional regulator	ERDMAN_RS01730, ,psos,TetR/AcrR family transcriptional regulator	TBHG_RS01725, ,psos,TetR/AcrR family transcriptional regulator	KURONO_RS01740, ,psos,TetR/AcrR family transcriptional regulator	BTB1458_RS01695, ,psos,TetR/AcrR family transcriptional regulator	RN14_RS01725, ,psos,TetR/AcrR family transcriptional regulator	RN12_RS01720, ,psos,TetR/AcrR family transcriptional regulator	RN10_RS01750, ,psos,TetR/AcrR family transcriptional regulator	RN11_RS01750, ,psos,TetR/AcrR family transcriptional regulator	RN15_RS01715, ,psos,TetR/AcrR family transcriptional regulator	RN13_RS01720, ,psos,TetR/AcrR family transcriptional regulator	LJ70_RS01720, ,psos,TetR/AcrR family transcriptional regulator	HR37_RS01725, ,psos,TetR/AcrR family transcriptional regulator	GJE03_RS01735, ,psos,TetR/AcrR family transcriptional regulator	CBG40_RS01745, ,psos,TetR/AcrR family transcriptional regulator	BJM02_RS01740, ,psos,TetR/AcrR family transcriptional regulator	TM57_RS14005, ,psos,TetR/AcrR family transcriptional regulator	BJM04_RS01775, ,psos,TetR/AcrR family transcriptional regulator	BJL99_RS01770, ,psos,TetR/AcrR family transcriptional regulator	BJM00_RS01775, ,psos,TetR/AcrR family transcriptional regulator	BJM01_RS01775, ,psos,TetR/AcrR family transcriptional regulator	BJM03_RS01900, ,psos,TetR/AcrR family transcriptional regulator	UB21_RS01730, ,psos,TetR/AcrR family transcriptional regulator	CP432_RS01755, ,psos,TetR/AcrR family transcriptional regulator	CP433_RS01760, ,psos,TetR/AcrR family transcriptional regulator
Rv0330c, ,psos,hypothetical protein	RN06_0409, ,psos,hypothetical protein	MT49_RS01725, ,psos,TetR/AcrR family transcriptional regulator	MT7199_RS01735, ,psos,TetR/AcrR family transcriptional regulator	HKBT1_RS01725, ,psos,TetR/AcrR family transcriptional regulator	HKBT2_RS01725, ,psos,TetR/AcrR family transcriptional regulator	CCDC5079_RS01740, ,psos,TetR/AcrR family transcriptional regulator	CFBS_RS01725, ,psos,TetR/AcrR family transcriptional regulator	CCDC5180_RS01725, ,psos,TetR/AcrR family transcriptional regulator	CFBR_RS01725, ,psos,TetR/AcrR family transcriptional regulator	MT_RS01730, ,psos,TetR/AcrR family transcriptional regulator	MTCTRI2_RS01750, ,psos,TetR/AcrR family transcriptional regulator	M943_RS01735, ,psos,TetR/AcrR family transcriptional regulator	J114_RS01740, ,psos,TetR/AcrR family transcriptional regulator	TBFG_RS01745, ,psos,TetR/AcrR family transcriptional regulator	Y980_RS01740, ,psos,TetR/AcrR family transcriptional regulator	RVBD_RS01740, ,psos,TetR/AcrR family transcriptional regulator	HKBS1_RS01725, ,psos,TetR/AcrR family transcriptional regulator	TBMG_RS01740, ,psos,TetR/AcrR family transcriptional regulator	TBSG_RS01745, ,psos,TetR/AcrR family transcriptional regulator	TBXG_RS01740, ,psos,TetR/AcrR family transcriptional regulator	MTBK_RS01720, ,psos,TetR/AcrR family transcriptional regulator	MRGA327_02095, ,psos,hypothetical protein	MRGA423_02080, ,psos,hypothetical protein	TBPG_RS01720, ,psos,TetR/AcrR family transcriptional regulator	J112_RS01745, ,psos,TetR/AcrR family transcriptional regulator	ERDMAN_RS01740, ,psos,TetR/AcrR family transcriptional regulator	TBHG_RS01735, ,psos,TetR/AcrR family transcriptional regulator	KURONO_RS01750, ,psos,TetR/AcrR family transcriptional regulator	BTB1458_RS01705, ,psos,TetR/AcrR family transcriptional regulator	RN14_RS01735, ,psos,TetR/AcrR family transcriptional regulator	RN12_RS01730, ,psos,TetR/AcrR family transcriptional regulator	RN10_RS01760, ,psos,TetR/AcrR family transcriptional regulator	RN11_RS01760, ,psos,TetR/AcrR family transcriptional regulator	RN15_RS01725, ,psos,TetR/AcrR family transcriptional regulator	RN13_RS01730, ,psos,TetR/AcrR family transcriptional regulator	LJ70_RS01730, ,psos,TetR/AcrR family transcriptional regulator	HR37_RS01735, ,psos,TetR/AcrR family transcriptional regulator	GJE03_RS01745, ,psos,TetR/AcrR family transcriptional regulator	CBG40_RS01755, ,psos,TetR family transcriptional regulator	BJM02_RS01750, ,psos,TetR/AcrR family transcriptional regulator	TM57_RS13995, ,psos,TetR/AcrR family transcriptional regulator	BJM04_RS01785, ,psos,TetR/AcrR family transcriptional regulator	BJL99_RS01780, ,psos,TetR/AcrR family transcriptional regulator	BJM00_RS01785, ,psos,TetR/AcrR family transcriptional regulator	BJM01_RS01785, ,psos,TetR/AcrR family transcriptional regulator	BJM03_RS01910, ,psos,TetR/AcrR family transcriptional regulator	UB21_RS01740, ,psos,TetR/AcrR family transcriptional regulator	CP432_RS01765, ,psos,TetR/AcrR family transcriptional regulator	CP433_RS01770, ,psos,TetR/AcrR family transcriptional regulator
Rv0333, ,psos,hypothetical protein	RN06_0413, ,psos,hypothetical protein	MT49_RS01740, ,psos,nuclear transport factor 2 family protein	MT7199_RS01750, ,psos,nuclear transport factor 2 family protein	HKBT1_RS01740, ,psos,nuclear transport factor 2 family protein	HKBT2_RS01740, ,psos,nuclear transport factor 2 family protein	CCDC5079_RS01755, ,psos,nuclear transport factor 2 family protein	CFBS_RS01740, ,psos,nuclear transport factor 2 family protein	CCDC5180_RS01740, ,psos,nuclear transport factor 2 family protein	CFBR_RS01740, ,psos,nuclear transport factor 2 family protein	MT_RS01745, ,psos,nuclear transport factor 2 family protein	MTCTRI2_RS01765, ,psos,nuclear transport factor 2 family protein	M943_RS01750, ,psos,nuclear transport factor 2 family protein	J114_RS01755, ,psos,nuclear transport factor 2 family protein	TBFG_RS01760, ,psos,nuclear transport factor 2 family protein	Y980_RS01755, ,psos,nuclear transport factor 2 family protein	RVBD_RS01755, ,psos,nuclear transport factor 2 family protein	HKBS1_RS01740, ,psos,nuclear transport factor 2 family protein	TBMG_RS01755, ,psos,nuclear transport factor 2 family protein	TBSG_RS01760, ,psos,nuclear transport factor 2 family protein	TBXG_RS01755, ,psos,nuclear transport factor 2 family protein	MTBK_RS01735, ,psos,nuclear transport factor 2 family protein	MRGA327_02110, ,psos,hypothetical protein	MRGA423_02100, ,psos,hypothetical protein	TBPG_RS01735, ,psos,nuclear transport factor 2 family protein	J112_RS01760, ,psos,nuclear transport factor 2 family protein	ERDMAN_RS01755, ,psos,nuclear transport factor 2 family protein	TBHG_RS01750, ,psos,nuclear transport factor 2 family protein	KURONO_RS01765, ,psos,nuclear transport factor 2 family protein	BTB1458_RS01720, ,psos,nuclear transport factor 2 family protein	RN14_RS01750, ,psos,nuclear transport factor 2 family protein	RN12_RS01745, ,psos,nuclear transport factor 2 family protein	RN10_RS01775, ,psos,nuclear transport factor 2 family protein	RN11_RS01775, ,psos,nuclear transport factor 2 family protein	RN15_RS01740, ,psos,nuclear transport factor 2 family protein	RN13_RS01745, ,psos,nuclear transport factor 2 family protein	LJ70_RS01745, ,psos,nuclear transport factor 2 family protein	HR37_RS01750, ,psos,nuclear transport factor 2 family protein	GJE03_RS01760, ,psos,nuclear transport factor 2 family protein	CBG40_RS01770, ,psos,nuclear transport factor 2 family protein	BJM02_RS01765, ,psos,nuclear transport factor 2 family protein	TM57_RS13980, ,psos,nuclear transport factor 2 family protein	BJM04_RS01800, ,psos,nuclear transport factor 2 family protein	BJL99_RS01795, ,psos,nuclear transport factor 2 family protein	BJM00_RS01800, ,psos,nuclear transport factor 2 family protein	BJM01_RS01800, ,psos,nuclear transport factor 2 family protein	BJM03_RS01925, ,psos,nuclear transport factor 2 family protein	UB21_RS01755, ,psos,nuclear transport factor 2 family protein	CP432_RS01780, ,psos,nuclear transport factor 2 family protein	CP433_RS01785, ,psos,nuclear transport factor 2 family protein
Rv0334, ,psos,glucose-1-phosphate thymidylyltransferase	RN06_0414, ,psos,glucose-1-phosphate thymidylyltransferase	MT49_RS01745, ,psos,glucose-1-phosphate thymidylyltransferase RfbA	MT7199_RS01755, ,psos,glucose-1-phosphate thymidylyltransferase RfbA	HKBT1_RS01745, ,psos,glucose-1-phosphate thymidylyltransferase RfbA	HKBT2_RS01745, ,psos,glucose-1-phosphate thymidylyltransferase RfbA	CCDC5079_RS01760, ,psos,glucose-1-phosphate thymidylyltransferase RfbA	CFBS_RS01745, ,psos,glucose-1-phosphate thymidylyltransferase RfbA	CCDC5180_RS01745, ,psos,glucose-1-phosphate thymidylyltransferase RfbA	CFBR_RS01745, ,psos,glucose-1-phosphate thymidylyltransferase RfbA	MT_RS01750, ,psos,glucose-1-phosphate thymidylyltransferase RfbA	MTCTRI2_RS01770, ,psos,glucose-1-phosphate thymidylyltransferase RfbA	M943_RS01755, ,psos,glucose-1-phosphate thymidylyltransferase RfbA	J114_RS01760, ,psos,glucose-1-phosphate thymidylyltransferase RfbA	TBFG_RS01765, ,psos,glucose-1-phosphate thymidylyltransferase RfbA	Y980_RS01760, ,psos,glucose-1-phosphate thymidylyltransferase RfbA	RVBD_RS01760, ,psos,glucose-1-phosphate thymidylyltransferase RfbA	HKBS1_RS01745, ,psos,glucose-1-phosphate thymidylyltransferase RfbA	TBMG_RS01760, ,psos,glucose-1-phosphate thymidylyltransferase RfbA	TBSG_RS01765, ,psos,glucose-1-phosphate thymidylyltransferase RfbA	TBXG_RS01760, ,psos,glucose-1-phosphate thymidylyltransferase RfbA	MTBK_RS01740, ,psos,glucose-1-phosphate thymidylyltransferase RfbA	MRGA327_02115, ,psos,glucose-1-phosphate thymidylyltransferase	MRGA423_02105, ,psos,glucose-1-phosphate thymidylyltransferase	TBPG_RS01740, ,psos,glucose-1-phosphate thymidylyltransferase RfbA	J112_RS01765, ,psos,glucose-1-phosphate thymidylyltransferase	ERDMAN_RS01760, ,psos,glucose-1-phosphate thymidylyltransferase RfbA	TBHG_RS01755, ,psos,glucose-1-phosphate thymidylyltransferase RfbA	KURONO_RS01770, ,psos,glucose-1-phosphate thymidylyltransferase RfbA	BTB1458_RS01725, ,psos,glucose-1-phosphate thymidylyltransferase RfbA	RN14_RS01755, ,psos,glucose-1-phosphate thymidylyltransferase RfbA	RN12_RS01750, ,psos,glucose-1-phosphate thymidylyltransferase RfbA	RN10_RS01780, ,psos,glucose-1-phosphate thymidylyltransferase RfbA	RN11_RS01780, ,psos,glucose-1-phosphate thymidylyltransferase RfbA	RN15_RS01745, ,psos,glucose-1-phosphate thymidylyltransferase RfbA	RN13_RS01750, ,psos,glucose-1-phosphate thymidylyltransferase RfbA	LJ70_RS01750, ,psos,glucose-1-phosphate thymidylyltransferase RfbA	HR37_RS01755, ,psos,glucose-1-phosphate thymidylyltransferase RfbA	GJE03_RS01765, ,psos,glucose-1-phosphate thymidylyltransferase RfbA	CBG40_RS01775, ,psos,glucose-1-phosphate thymidylyltransferase RfbA	BJM02_RS01770, ,psos,glucose-1-phosphate thymidylyltransferase RfbA	TM57_RS13975, ,psos,glucose-1-phosphate thymidylyltransferase RfbA	BJM04_RS01805, ,psos,glucose-1-phosphate thymidylyltransferase RfbA	BJL99_RS01800, ,psos,glucose-1-phosphate thymidylyltransferase RfbA	BJM00_RS01805, ,psos,glucose-1-phosphate thymidylyltransferase RfbA	BJM01_RS01805, ,psos,glucose-1-phosphate thymidylyltransferase RfbA	BJM03_RS01930, ,psos,glucose-1-phosphate thymidylyltransferase RfbA	UB21_RS01760, ,psos,glucose-1-phosphate thymidylyltransferase RfbA	CP432_RS01785, ,psos,glucose-1-phosphate thymidylyltransferase RfbA	CP433_RS01790, ,psos,glucose-1-phosphate thymidylyltransferase RfbA
Rv0340, ,psos,hypothetical protein	RN06_0420, ,psos,hypothetical protein	MT49_RS01775, ,psos,hypothetical protein	MT7199_RS01785, ,psos,hypothetical protein	HKBT1_RS01775, ,psos,hypothetical protein	HKBT2_RS01775, ,psos,hypothetical protein	CCDC5079_RS01790, ,psos,hypothetical protein	CFBS_RS01775, ,psos,hypothetical protein	CCDC5180_RS01775, ,psos,hypothetical protein	CFBR_RS01775, ,psos,hypothetical protein	MT_RS01780, ,psos,hypothetical protein	MTCTRI2_RS01800, ,psos,hypothetical protein	M943_RS01785, ,psos,hypothetical protein	J114_RS01790, ,psos,hypothetical protein	TBFG_RS01795, ,psos,hypothetical protein	Y980_RS01790, ,psos,hypothetical protein	RVBD_RS01790, ,psos,hypothetical protein	HKBS1_RS01775, ,psos,hypothetical protein	TBMG_RS01790, ,psos,hypothetical protein	TBSG_RS01795, ,psos,hypothetical protein	TBXG_RS01790, ,psos,hypothetical protein	MTBK_RS01770, ,psos,hypothetical protein	MRGA327_02150, ,psos,hypothetical protein	MRGA423_02135, ,psos,hypothetical protein	TBPG_RS01770, ,psos,hypothetical protein	J112_RS01795, ,psos,hypothetical protein	ERDMAN_RS01790, ,psos,hypothetical protein	TBHG_RS01785, ,psos,hypothetical protein	KURONO_RS01800, ,psos,hypothetical protein	BTB1458_RS01755, ,psos,hypothetical protein	RN14_RS01785, ,psos,hypothetical protein	RN12_RS01780, ,psos,hypothetical protein	RN10_RS01815, ,psos,hypothetical protein	RN11_RS01815, ,psos,hypothetical protein	RN15_RS01775, ,psos,hypothetical protein	RN13_RS01780, ,psos,hypothetical protein	LJ70_RS01780, ,psos,hypothetical protein	HR37_RS01785, ,psos,hypothetical protein	GJE03_RS01795, ,psos,hypothetical protein	CBG40_RS01810, ,psos,hypothetical protein	BJM02_RS01805, ,psos,hypothetical protein	TM57_RS13945, ,psos,hypothetical protein	BJM04_RS01840, ,psos,hypothetical protein	BJL99_RS01835, ,psos,hypothetical protein	BJM00_RS01840, ,psos,hypothetical protein	BJM01_RS01840, ,psos,hypothetical protein	BJM03_RS01965, ,psos,hypothetical protein	UB21_RS01790, ,psos,hypothetical protein	CP432_RS01820, ,psos,hypothetical protein	CP433_RS01825, ,psos,hypothetical protein
Rv0344c, ,psos,lipoprotein LpqJ	RN06_0424, ,psos,lipoprotein LpqJ	MT49_RS01795, ,psos,hypothetical protein	MT7199_RS01805, ,psos,hypothetical protein	HKBT1_RS01795, ,psos,hypothetical protein	HKBT2_RS01795, ,psos,hypothetical protein	CCDC5079_RS01810, ,psos,hypothetical protein	CFBS_RS01795, ,psos,hypothetical protein	CCDC5180_RS01795, ,psos,hypothetical protein	CFBR_RS01795, ,psos,hypothetical protein	MT_RS01800, ,psos,hypothetical protein	MTCTRI2_RS01820, ,psos,hypothetical protein	M943_RS01805, ,psos,hypothetical protein	J114_RS01810, ,psos,hypothetical protein	TBFG_RS01815, ,psos,hypothetical protein	Y980_RS01810, ,psos,hypothetical protein	RVBD_RS01810, ,psos,hypothetical protein	HKBS1_RS01795, ,psos,hypothetical protein	TBMG_RS01810, ,psos,hypothetical protein	TBSG_RS01815, ,psos,hypothetical protein	TBXG_RS01810, ,psos,hypothetical protein	MTBK_RS01790, ,psos,hypothetical protein	MRGA327_02175, ,psos,hypothetical protein	MRGA423_02160, ,psos,hypothetical protein	TBPG_RS01790, ,psos,hypothetical protein	J112_RS01815, ,psos,hypothetical protein	ERDMAN_RS01810, ,psos,hypothetical protein	TBHG_RS01805, ,psos,hypothetical protein	KURONO_RS01820, ,psos,hypothetical protein	BTB1458_RS01775, ,psos,hypothetical protein	RN14_RS01805, ,psos,hypothetical protein	RN12_RS01800, ,psos,hypothetical protein	RN10_RS01835, ,psos,hypothetical protein	RN11_RS01835, ,psos,hypothetical protein	RN15_RS01795, ,psos,hypothetical protein	RN13_RS01800, ,psos,hypothetical protein	LJ70_RS01800, ,psos,hypothetical protein	HR37_RS01805, ,psos,hypothetical protein	GJE03_RS01815, ,psos,hypothetical protein	CBG40_RS01830, ,psos,hypothetical protein	BJM02_RS01825, ,psos,hypothetical protein	TM57_RS13925, ,psos,hypothetical protein	BJM04_RS01860, ,psos,hypothetical protein	BJL99_RS01855, ,psos,hypothetical protein	BJM00_RS01860, ,psos,hypothetical protein	BJM01_RS01860, ,psos,hypothetical protein	BJM03_RS01985, ,psos,hypothetical protein	UB21_RS01810, ,psos,hypothetical protein	CP432_RS01840, ,psos,hypothetical protein	CP433_RS01845, ,psos,hypothetical protein
Rv0347, ,psos,membrane protein	RN06_0427, ,psos,membrane protein	MT49_RS01810, ,psos,TIGR04255 family protein	MT7199_RS01820, ,psos,TIGR04255 family protein	HKBT1_RS01810, ,psos,TIGR04255 family protein	HKBT2_RS01810, ,psos,TIGR04255 family protein	CCDC5079_RS01825, ,psos,TIGR04255 family protein	CFBS_RS01810, ,psos,TIGR04255 family protein	CCDC5180_RS01810, ,psos,TIGR04255 family protein	CFBR_RS01810, ,psos,TIGR04255 family protein	MT_RS01815, ,psos,TIGR04255 family protein	MTCTRI2_RS01835, ,psos,TIGR04255 family protein	M943_RS01820, ,psos,TIGR04255 family protein	J114_RS01825, ,psos,TIGR04255 family protein	TBFG_RS01830, ,psos,TIGR04255 family protein	Y980_RS01825, ,psos,TIGR04255 family protein	RVBD_RS01825, ,psos,TIGR04255 family protein	HKBS1_RS01810, ,psos,TIGR04255 family protein	TBMG_RS01825, ,psos,TIGR04255 family protein	TBSG_RS01830, ,psos,TIGR04255 family protein	TBXG_RS01825, ,psos,TIGR04255 family protein	MTBK_RS01805, ,psos,TIGR04255 family protein	MRGA327_02190, ,psos,hypothetical protein	MRGA423_02175, ,psos,hypothetical protein	TBPG_RS01805, ,psos,TIGR04255 family protein	J112_RS01830, ,psos,TIGR04255 family protein	ERDMAN_RS01825, ,psos,TIGR04255 family protein	TBHG_RS01820, ,psos,TIGR04255 family protein	KURONO_RS01835, ,psos,TIGR04255 family protein	BTB1458_RS01790, ,psos,TIGR04255 family protein	RN14_RS01820, ,psos,TIGR04255 family protein	RN12_RS01815, ,psos,TIGR04255 family protein	RN10_RS01850, ,psos,TIGR04255 family protein	RN11_RS01850, ,psos,TIGR04255 family protein	RN15_RS01810, ,psos,TIGR04255 family protein	RN13_RS01815, ,psos,TIGR04255 family protein	LJ70_RS01815, ,psos,TIGR04255 family protein	HR37_RS01820, ,psos,TIGR04255 family protein	GJE03_RS01830, ,psos,TIGR04255 family protein	CBG40_RS01845, ,psos,TIGR04255 family protein	BJM02_RS01840, ,psos,TIGR04255 family protein	TM57_RS13910, ,psos,TIGR04255 family protein	BJM04_RS01875, ,psos,TIGR04255 family protein	BJL99_RS01870, ,psos,TIGR04255 family protein	BJM00_RS01875, ,psos,TIGR04255 family protein	BJM01_RS01875, ,psos,TIGR04255 family protein	BJM03_RS02000, ,psos,TIGR04255 family protein	UB21_RS01825, ,psos,TIGR04255 family protein	CP432_RS01855, ,psos,TIGR04255 family protein	CP433_RS01860, ,psos,TIGR04255 family protein
Rv0348, ,psos,transcriptional regulator	RN06_0428, ,psos,transcriptional regulator	MT49_RS01815, ,psos,transcriptional regulator	MT7199_RS01825, ,psos,transcriptional regulator	HKBT1_RS01815, ,psos,transcriptional regulator	HKBT2_RS01815, ,psos,transcriptional regulator	CCDC5079_RS01830, ,psos,transcriptional regulator	CFBS_RS01815, ,psos,transcriptional regulator	CCDC5180_RS01815, ,psos,transcriptional regulator	CFBR_RS01815, ,psos,transcriptional regulator	MT_RS01820, ,psos,transcriptional regulator	MTCTRI2_RS01840, ,psos,transcriptional regulator	M943_RS01825, ,psos,transcriptional regulator	J114_RS01830, ,psos,transcriptional regulator	TBFG_RS01835, ,psos,transcriptional regulator	Y980_RS01830, ,psos,transcriptional regulator	RVBD_RS01830, ,psos,transcriptional regulator	HKBS1_RS01815, ,psos,transcriptional regulator	TBMG_RS01830, ,psos,transcriptional regulator	TBSG_RS01835, ,psos,transcriptional regulator	TBXG_RS01830, ,psos,transcriptional regulator	MTBK_RS01810, ,psos,transcriptional regulator	MRGA327_02195, ,psos,putative transcriptional regulatory protein	MRGA423_02180, ,psos,putative transcriptional regulatory protein	TBPG_RS01810, ,psos,transcriptional regulator	J112_RS01835, ,psos,transcriptional regulator	ERDMAN_RS01830, ,psos,transcriptional regulator	TBHG_RS01825, ,psos,transcriptional regulator	KURONO_RS01840, ,psos,transcriptional regulator	BTB1458_RS01795, ,psos,transcriptional regulator	RN14_RS01825, ,psos,transcriptional regulator	RN12_RS01820, ,psos,transcriptional regulator	RN10_RS01855, ,psos,transcriptional regulator	RN11_RS01855, ,psos,transcriptional regulator	RN15_RS01815, ,psos,transcriptional regulator	RN13_RS01820, ,psos,transcriptional regulator	LJ70_RS01820, ,psos,transcriptional regulator	HR37_RS01825, ,psos,transcriptional regulator	GJE03_RS01835, ,psos,transcriptional regulator	CBG40_RS01850, ,psos,transcriptional regulator	BJM02_RS01845, ,psos,transcriptional regulator	TM57_RS13905, ,psos,transcriptional regulator	BJM04_RS01880, ,psos,transcriptional regulator	BJL99_RS01875, ,psos,transcriptional regulator	BJM00_RS01880, ,psos,transcriptional regulator	BJM01_RS01880, ,psos,transcriptional regulator	BJM03_RS02005, ,psos,transcriptional regulator	UB21_RS01830, ,psos,transcriptional regulator	CP432_RS01860, ,psos,transcriptional regulator	CP433_RS01865, ,psos,transcriptional regulator MosR
Rv0349, ,psos,hypothetical protein	RN06_0429, ,psos,hypothetical protein	MT49_RS01820, ,psos,hypothetical protein	MT7199_RS01830, ,psos,hypothetical protein	HKBT1_RS01820, ,psos,hypothetical protein	HKBT2_RS01820, ,psos,hypothetical protein	CCDC5079_RS01835, ,psos,hypothetical protein	CFBS_RS01820, ,psos,hypothetical protein	CCDC5180_RS01820, ,psos,hypothetical protein	CFBR_RS01820, ,psos,hypothetical protein	MT_RS01825, ,psos,hypothetical protein	MTCTRI2_RS01845, ,psos,hypothetical protein	M943_RS01830, ,psos,hypothetical protein	J114_RS01835, ,psos,hypothetical protein	TBFG_RS01840, ,psos,hypothetical protein	Y980_RS01835, ,psos,hypothetical protein	RVBD_RS01835, ,psos,hypothetical protein	HKBS1_RS01820, ,psos,hypothetical protein	TBMG_RS01835, ,psos,hypothetical protein	TBSG_RS01840, ,psos,hypothetical protein	TBXG_RS01835, ,psos,hypothetical protein	MTBK_RS01815, ,psos,hypothetical protein	MRGA327_02200, ,psos,hypothetical protein	MRGA423_02185, ,psos,hypothetical protein	TBPG_RS01815, ,psos,hypothetical protein	J112_RS01840, ,psos,hypothetical protein	ERDMAN_RS01835, ,psos,hypothetical protein	TBHG_RS01830, ,psos,hypothetical protein	KURONO_RS01845, ,psos,hypothetical protein	BTB1458_RS01800, ,psos,hypothetical protein	RN14_RS01830, ,psos,hypothetical protein	RN12_RS01825, ,psos,hypothetical protein	RN10_RS01860, ,psos,hypothetical protein	RN11_RS01860, ,psos,hypothetical protein	RN15_RS01820, ,psos,hypothetical protein	RN13_RS01825, ,psos,hypothetical protein	LJ70_RS01825, ,psos,hypothetical protein	HR37_RS01830, ,psos,hypothetical protein	GJE03_RS01840, ,psos,hypothetical protein	CBG40_RS01855, ,psos,hypothetical protein	BJM02_RS01850, ,psos,hypothetical protein	TM57_RS13900, ,psos,hypothetical protein	BJM04_RS01885, ,psos,hypothetical protein	BJL99_RS01880, ,psos,hypothetical protein	BJM00_RS01885, ,psos,hypothetical protein	BJM01_RS01885, ,psos,hypothetical protein	BJM03_RS02010, ,psos,hypothetical protein	UB21_RS01835, ,psos,hypothetical protein	CP432_RS01865, ,psos,hypothetical protein	CP433_RS01870, ,psos,hypothetical protein
Rv0353, ,psos,heat shock protein transcriptional repressor HspR	RN06_0433, ,psos,heat shock protein transcriptional repressor HspR	MT49_RS01840, ,psos,MerR family transcriptional regulator	MT7199_RS01850, ,psos,MerR family transcriptional regulator	HKBT1_RS01840, ,psos,MerR family transcriptional regulator	HKBT2_RS01840, ,psos,MerR family transcriptional regulator	CCDC5079_RS01855, ,psos,MerR family transcriptional regulator	CFBS_RS01840, ,psos,MerR family transcriptional regulator	CCDC5180_RS01840, ,psos,MerR family transcriptional regulator	CFBR_RS01840, ,psos,MerR family transcriptional regulator	MT_RS01845, ,psos,MerR family transcriptional regulator	MTCTRI2_RS01865, ,psos,MerR family transcriptional regulator	M943_RS01850, ,psos,MerR family transcriptional regulator	J114_RS01855, ,psos,MerR family transcriptional regulator	TBFG_RS01860, ,psos,MerR family transcriptional regulator	Y980_RS01855, ,psos,MerR family transcriptional regulator	RVBD_RS01855, ,psos,MerR family transcriptional regulator	HKBS1_RS01840, ,psos,MerR family transcriptional regulator	TBMG_RS01855, ,psos,MerR family transcriptional regulator	TBSG_RS01860, ,psos,MerR family transcriptional regulator	TBXG_RS01855, ,psos,MerR family transcriptional regulator	MTBK_RS01835, ,psos,MerR family transcriptional regulator	MRGA327_02220, ,psos,heat shock protein transcriptional repressor HspR	MRGA423_02210, ,psos,heat shock protein transcriptional repressor HspR	TBPG_RS01835, ,psos,MerR family transcriptional regulator	J112_RS01860, ,psos,MerR family transcriptional regulator	ERDMAN_RS01855, ,psos,MerR family transcriptional regulator	TBHG_RS01850, ,psos,MerR family transcriptional regulator	KURONO_RS01865, ,psos,MerR family transcriptional regulator	BTB1458_RS01820, ,psos,MerR family transcriptional regulator	RN14_RS01850, ,psos,MerR family transcriptional regulator	RN12_RS01845, ,psos,MerR family transcriptional regulator	RN10_RS01880, ,psos,MerR family transcriptional regulator	RN11_RS01880, ,psos,MerR family transcriptional regulator	RN15_RS01840, ,psos,MerR family transcriptional regulator	RN13_RS01845, ,psos,MerR family transcriptional regulator	LJ70_RS01845, ,psos,MerR family transcriptional regulator	HR37_RS01850, ,psos,MerR family transcriptional regulator	GJE03_RS01860, ,psos,MerR family transcriptional regulator	CBG40_RS01875, ,psos,MerR family transcriptional regulator	BJM02_RS01870, ,psos,MerR family transcriptional regulator	TM57_RS13880, ,psos,MerR family transcriptional regulator	BJM04_RS01905, ,psos,MerR family transcriptional regulator	BJL99_RS01900, ,psos,MerR family transcriptional regulator	BJM00_RS01905, ,psos,MerR family transcriptional regulator	BJM01_RS01905, ,psos,MerR family transcriptional regulator	BJM03_RS02030, ,psos,MerR family transcriptional regulator	UB21_RS01855, ,psos,MerR family transcriptional regulator	CP432_RS01885, ,psos,MerR family transcriptional regulator	CP433_RS01890, ,psos,MerR family transcriptional regulator
Rv0360c, ,psos,hypothetical protein	RN06_0443, ,psos,hypothetical protein	MT49_RS01870, ,psos,DUF3151 domain-containing protein	MT7199_RS01880, ,psos,DUF3151 domain-containing protein	HKBT1_RS01870, ,psos,DUF3151 domain-containing protein	HKBT2_RS01870, ,psos,DUF3151 domain-containing protein	CCDC5079_RS01885, ,psos,DUF3151 domain-containing protein	CFBS_RS01870, ,psos,DUF3151 domain-containing protein	CCDC5180_RS01875, ,psos,DUF3151 domain-containing protein	CFBR_RS01870, ,psos,DUF3151 domain-containing protein	MT_RS01875, ,psos,DUF3151 domain-containing protein	MTCTRI2_RS01900, ,psos,DUF3151 domain-containing protein	M943_RS01880, ,psos,DUF3151 domain-containing protein	J114_RS01885, ,psos,DUF3151 domain-containing protein	TBFG_RS01890, ,psos,DUF3151 domain-containing protein	Y980_RS01890, ,psos,DUF3151 domain-containing protein	RVBD_RS01890, ,psos,DUF3151 domain-containing protein	HKBS1_RS01870, ,psos,DUF3151 domain-containing protein	TBMG_RS01890, ,psos,DUF3151 domain-containing protein	TBSG_RS01895, ,psos,DUF3151 domain-containing protein	TBXG_RS01890, ,psos,DUF3151 domain-containing protein	MTBK_RS01865, ,psos,DUF3151 domain-containing protein	MRGA327_02285, ,psos,hypothetical protein	MRGA423_02255, ,psos,hypothetical protein	TBPG_RS01865, ,psos,DUF3151 domain-containing protein	J112_RS01890, ,psos,DUF3151 domain-containing protein	ERDMAN_RS01885, ,psos,DUF3151 domain-containing protein	TBHG_RS01880, ,psos,DUF3151 domain-containing protein	KURONO_RS01895, ,psos,DUF3151 domain-containing protein	BTB1458_RS01850, ,psos,DUF3151 domain-containing protein	RN14_RS01880, ,psos,DUF3151 domain-containing protein	RN12_RS01875, ,psos,DUF3151 domain-containing protein	RN10_RS01920, ,psos,DUF3151 domain-containing protein	RN11_RS01920, ,psos,DUF3151 domain-containing protein	RN15_RS01870, ,psos,DUF3151 domain-containing protein	RN13_RS01875, ,psos,DUF3151 domain-containing protein	LJ70_RS01875, ,psos,DUF3151 domain-containing protein	HR37_RS01880, ,psos,DUF3151 domain-containing protein	GJE03_RS01890, ,psos,DUF3151 domain-containing protein	CBG40_RS01905, ,psos,DUF3151 domain-containing protein	BJM02_RS01900, ,psos,DUF3151 domain-containing protein	TM57_RS13845, ,psos,DUF3151 domain-containing protein	BJM04_RS01935, ,psos,DUF3151 domain-containing protein	BJL99_RS01930, ,psos,DUF3151 domain-containing protein	BJM00_RS01935, ,psos,DUF3151 domain-containing protein	BJM01_RS01935, ,psos,DUF3151 domain-containing protein	BJM03_RS02060, ,psos,DUF3151 domain-containing protein	UB21_RS01885, ,psos,DUF3151 domain-containing protein	CP432_RS01915, ,psos,DUF3151 domain-containing protein	CP433_RS01925, ,psos,DUF3151 domain-containing protein
Rv0362, ,psos,Mg2+ transport transmembrane protein MgtE	RN06_0446, ,psos,Mg2+ transport transmembrane protein MgtE	MT49_RS01880, ,psos,magnesium transporter	MT7199_RS01890, ,psos,magnesium transporter	HKBT1_RS01880, ,psos,magnesium transporter	HKBT2_RS01880, ,psos,magnesium transporter	CCDC5079_RS01895, ,psos,magnesium transporter	CFBS_RS01880, ,psos,magnesium transporter	CCDC5180_RS01885, ,psos,magnesium transporter	CFBR_RS01880, ,psos,magnesium transporter	MT_RS01885, ,psos,magnesium transporter	MTCTRI2_RS01910, ,psos,magnesium transporter	M943_RS01890, ,psos,magnesium transporter	J114_RS01895, ,psos,magnesium transporter	TBFG_RS01900, ,psos,magnesium transporter	Y980_RS01900, ,psos,magnesium transporter	RVBD_RS01900, ,psos,magnesium transporter	HKBS1_RS01880, ,psos,magnesium transporter	TBMG_RS01900, ,psos,magnesium transporter	TBSG_RS01905, ,psos,magnesium transporter	TBXG_RS01900, ,psos,magnesium transporter	MTBK_RS01875, ,psos,magnesium transporter	MRGA327_02295, ,psos,putative Mg2+ transport transmembrane protein MGTE	MRGA423_02270, ,psos,putative Mg2+ transport transmembrane protein MGTE	TBPG_RS01875, ,psos,magnesium transporter	J112_RS01900, ,psos,magnesium transporter	ERDMAN_RS01895, ,psos,magnesium transporter	TBHG_RS01890, ,psos,magnesium transporter	KURONO_RS01905, ,psos,magnesium transporter	BTB1458_RS01860, ,psos,magnesium transporter	RN14_RS01890, ,psos,magnesium transporter	RN12_RS01885, ,psos,magnesium transporter	RN10_RS01930, ,psos,magnesium transporter	RN11_RS01930, ,psos,magnesium transporter	RN15_RS01880, ,psos,magnesium transporter	RN13_RS01885, ,psos,magnesium transporter	LJ70_RS01885, ,psos,magnesium transporter	HR37_RS01890, ,psos,magnesium transporter	GJE03_RS01900, ,psos,magnesium transporter	CBG40_RS01915, ,psos,magnesium transporter	BJM02_RS01910, ,psos,magnesium transporter	TM57_RS13835, ,psos,magnesium transporter	BJM04_RS01945, ,psos,magnesium transporter	BJL99_RS01940, ,psos,magnesium transporter	BJM00_RS01945, ,psos,magnesium transporter	BJM01_RS01945, ,psos,magnesium transporter	BJM03_RS02070, ,psos,magnesium transporter	UB21_RS01895, ,psos,magnesium transporter	CP432_RS01925, ,psos,magnesium transporter	CP433_RS01935, ,psos,magnesium transporter
Rv0363c, ,psos,fructose-bisphosphate aldolase	RN06_0447, ,psos,fructose-bisphosphate aldolase	MT49_RS01885, ,psos,class II fructose-bisphosphate aldolase	MT7199_RS01895, ,psos,class II fructose-bisphosphate aldolase	HKBT1_RS01885, ,psos,class II fructose-bisphosphate aldolase	HKBT2_RS01885, ,psos,class II fructose-bisphosphate aldolase	CCDC5079_RS01900, ,psos,class II fructose-bisphosphate aldolase	CFBS_RS01885, ,psos,class II fructose-bisphosphate aldolase	CCDC5180_RS01890, ,psos,class II fructose-bisphosphate aldolase	CFBR_RS01885, ,psos,class II fructose-bisphosphate aldolase	MT_RS01890, ,psos,class II fructose-bisphosphate aldolase	MTCTRI2_RS01915, ,psos,class II fructose-bisphosphate aldolase	M943_RS01895, ,psos,class II fructose-bisphosphate aldolase	J114_RS01900, ,psos,class II fructose-bisphosphate aldolase	TBFG_RS01905, ,psos,class II fructose-bisphosphate aldolase	Y980_RS01905, ,psos,class II fructose-bisphosphate aldolase	RVBD_RS01905, ,psos,class II fructose-bisphosphate aldolase	HKBS1_RS01885, ,psos,class II fructose-bisphosphate aldolase	TBMG_RS01905, ,psos,class II fructose-bisphosphate aldolase	TBSG_RS01910, ,psos,class II fructose-bisphosphate aldolase	TBXG_RS01905, ,psos,class II fructose-bisphosphate aldolase	MTBK_RS01880, ,psos,class II fructose-bisphosphate aldolase	MRGA327_02300, ,psos,fructose-bisphosphate aldolase	MRGA423_02275, ,psos,fructose-bisphosphate aldolase	TBPG_RS01880, ,psos,class II fructose-bisphosphate aldolase	J112_RS01905, ,psos,class II fructose-bisphosphate aldolase	ERDMAN_RS01900, ,psos,class II fructose-bisphosphate aldolase	TBHG_RS01895, ,psos,class II fructose-bisphosphate aldolase	KURONO_RS01910, ,psos,class II fructose-bisphosphate aldolase	BTB1458_RS01865, ,psos,class II fructose-bisphosphate aldolase	RN14_RS01895, ,psos,class II fructose-bisphosphate aldolase	RN12_RS01890, ,psos,class II fructose-bisphosphate aldolase	RN10_RS01935, ,psos,class II fructose-bisphosphate aldolase	RN11_RS01935, ,psos,class II fructose-bisphosphate aldolase	RN15_RS01885, ,psos,class II fructose-bisphosphate aldolase	RN13_RS01890, ,psos,class II fructose-bisphosphate aldolase	LJ70_RS01890, ,psos,class II fructose-bisphosphate aldolase	HR37_RS01895, ,psos,class II fructose-bisphosphate aldolase	GJE03_RS01905, ,psos,class II fructose-bisphosphate aldolase	CBG40_RS01920, ,psos,class II fructose-bisphosphate aldolase	BJM02_RS01915, ,psos,class II fructose-bisphosphate aldolase	TM57_RS13830, ,psos,class II fructose-bisphosphate aldolase	BJM04_RS01950, ,psos,class II fructose-bisphosphate aldolase	BJL99_RS01945, ,psos,class II fructose-bisphosphate aldolase	BJM00_RS01950, ,psos,class II fructose-bisphosphate aldolase	BJM01_RS01950, ,psos,class II fructose-bisphosphate aldolase	BJM03_RS02075, ,psos,class II fructose-bisphosphate aldolase	UB21_RS01900, ,psos,class II fructose-bisphosphate aldolase	CP432_RS01930, ,psos,class II fructose-bisphosphate aldolase	CP433_RS01940, ,psos,class II fructose-bisphosphate aldolase
Rv0366c, ,psos,hypothetical protein	RN06_0451, ,psos,hypothetical protein	MT49_RS01900, ,psos,AAA family ATPase	MT7199_RS01910, ,psos,AAA family ATPase	HKBT1_RS01900, ,psos,AAA family ATPase	HKBT2_RS01900, ,psos,AAA family ATPase	CCDC5079_RS01915, ,psos,AAA family ATPase	CFBS_RS01900, ,psos,AAA family ATPase	CCDC5180_RS01905, ,psos,AAA family ATPase	CFBR_RS01900, ,psos,AAA family ATPase	MT_RS01905, ,psos,AAA family ATPase	MTCTRI2_RS01930, ,psos,AAA family ATPase	M943_RS01910, ,psos,AAA family ATPase	J114_RS01915, ,psos,AAA family ATPase	TBFG_RS01920, ,psos,AAA family ATPase	Y980_RS01920, ,psos,AAA family ATPase	RVBD_RS01920, ,psos,AAA family ATPase	HKBS1_RS01900, ,psos,AAA family ATPase	TBMG_RS01920, ,psos,AAA family ATPase	TBSG_RS01925, ,psos,AAA family ATPase	TBXG_RS01920, ,psos,AAA family ATPase	MTBK_RS01895, ,psos,AAA family ATPase	MRGA327_02320, ,psos,hypothetical protein	MRGA423_02295, ,psos,hypothetical protein	TBPG_RS01895, ,psos,AAA family ATPase	J112_RS01920, ,psos,hypothetical protein	ERDMAN_RS01915, ,psos,AAA family ATPase	TBHG_RS01910, ,psos,AAA family ATPase	KURONO_RS01925, ,psos,AAA family ATPase	BTB1458_RS01880, ,psos,AAA family ATPase	RN14_RS01910, ,psos,AAA family ATPase	RN12_RS01905, ,psos,AAA family ATPase	RN10_RS01950, ,psos,AAA family ATPase	RN11_RS01950, ,psos,AAA family ATPase	RN15_RS01900, ,psos,AAA family ATPase	RN13_RS01905, ,psos,AAA family ATPase	LJ70_RS01905, ,psos,AAA family ATPase	HR37_RS01910, ,psos,AAA family ATPase	GJE03_RS01920, ,psos,AAA family ATPase	CBG40_RS01935, ,psos,AAA family ATPase	BJM02_RS01930, ,psos,AAA family ATPase	TM57_RS13815, ,psos,AAA family ATPase	BJM04_RS01965, ,psos,AAA family ATPase	BJL99_RS01960, ,psos,AAA family ATPase	BJM00_RS01965, ,psos,AAA family ATPase	BJM01_RS01965, ,psos,AAA family ATPase	BJM03_RS02090, ,psos,AAA family ATPase	UB21_RS01915, ,psos,AAA family ATPase	CP432_RS01945, ,psos,AAA family ATPase	CP433_RS01955, ,psos,AAA family ATPase
Rv0367c, ,psos,hypothetical protein	RN06_0452, ,psos,hypothetical protein	MT49_RS01905, ,psos,hypothetical protein	MT7199_RS01915, ,psos,hypothetical protein	HKBT1_RS01905, ,psos,hypothetical protein	HKBT2_RS01905, ,psos,hypothetical protein	CCDC5079_RS01920, ,psos,hypothetical protein	CFBS_RS01905, ,psos,hypothetical protein	CCDC5180_RS01910, ,psos,hypothetical protein	CFBR_RS01905, ,psos,hypothetical protein	MT_RS01910, ,psos,hypothetical protein	MTCTRI2_RS01935, ,psos,hypothetical protein	M943_RS01915, ,psos,hypothetical protein	J114_RS01920, ,psos,hypothetical protein	TBFG_RS01925, ,psos,hypothetical protein	Y980_RS01925, ,psos,hypothetical protein	RVBD_RS01925, ,psos,hypothetical protein	HKBS1_RS01905, ,psos,hypothetical protein	TBMG_RS01925, ,psos,hypothetical protein	TBSG_RS01930, ,psos,hypothetical protein	TBXG_RS01925, ,psos,hypothetical protein	MTBK_RS01900, ,psos,hypothetical protein	MRGA327_02325, ,psos,hypothetical protein	MRGA423_02300, ,psos,hypothetical protein	TBPG_RS01900, ,psos,hypothetical protein	J112_RS01925, ,psos,hypothetical protein	ERDMAN_RS01920, ,psos,hypothetical protein	TBHG_RS01915, ,psos,hypothetical protein	KURONO_RS01930, ,psos,hypothetical protein	BTB1458_RS01885, ,psos,hypothetical protein	RN14_RS01915, ,psos,hypothetical protein	RN12_RS01910, ,psos,hypothetical protein	RN10_RS01955, ,psos,hypothetical protein	RN11_RS01955, ,psos,hypothetical protein	RN15_RS01905, ,psos,hypothetical protein	RN13_RS01910, ,psos,hypothetical protein	LJ70_RS01910, ,psos,hypothetical protein	HR37_RS01915, ,psos,hypothetical protein	GJE03_RS01925, ,psos,hypothetical protein	CBG40_RS01940, ,psos,hypothetical protein	BJM02_RS01935, ,psos,hypothetical protein	TM57_RS13810, ,psos,hypothetical protein	BJM04_RS01970, ,psos,hypothetical protein	BJL99_RS01965, ,psos,hypothetical protein	BJM00_RS01970, ,psos,hypothetical protein	BJM01_RS01970, ,psos,hypothetical protein	BJM03_RS02095, ,psos,hypothetical protein	UB21_RS01920, ,psos,hypothetical protein	CP432_RS01950, ,psos,hypothetical protein	CP433_RS01960, ,psos,hypothetical protein
Rv0371c, ,psos,hypothetical protein	RN06_0457, ,psos,hypothetical protein	MT49_RS01925, ,psos,NTP transferase domain-containing protein	MT7199_RS01935, ,psos,NTP transferase domain-containing protein	HKBT1_RS01925, ,psos,NTP transferase domain-containing protein	HKBT2_RS01925, ,psos,NTP transferase domain-containing protein	CCDC5079_RS01945, ,psos,NTP transferase domain-containing protein	CFBS_RS01930, ,psos,NTP transferase domain-containing protein	CCDC5180_RS01930, ,psos,NTP transferase domain-containing protein	CFBR_RS01925, ,psos,NTP transferase domain-containing protein	MT_RS01930, ,psos,NTP transferase domain-containing protein	MTCTRI2_RS01955, ,psos,NTP transferase domain-containing protein	M943_RS01935, ,psos,NTP transferase domain-containing protein	J114_RS01940, ,psos,NTP transferase domain-containing protein	TBFG_RS01945, ,psos,NTP transferase domain-containing protein	Y980_RS01945, ,psos,NTP transferase domain-containing protein	RVBD_RS01945, ,psos,NTP transferase domain-containing protein	HKBS1_RS01925, ,psos,NTP transferase domain-containing protein	TBMG_RS01945, ,psos,NTP transferase domain-containing protein	TBSG_RS01950, ,psos,NTP transferase domain-containing protein	TBXG_RS01945, ,psos,NTP transferase domain-containing protein	MTBK_RS01920, ,psos,NTP transferase domain-containing protein	MRGA327_02345, ,psos,hypothetical protein	MRGA423_02315, ,psos,hypothetical protein	TBPG_RS01920, ,psos,NTP transferase domain-containing protein	J112_RS01945, ,psos,hypothetical protein	ERDMAN_RS01940, ,psos,NTP transferase domain-containing protein	TBHG_RS01935, ,psos,NTP transferase domain-containing protein	KURONO_RS01950, ,psos,NTP transferase domain-containing protein	BTB1458_RS01905, ,psos,NTP transferase domain-containing protein	RN14_RS01935, ,psos,NTP transferase domain-containing protein	RN12_RS01930, ,psos,NTP transferase domain-containing protein	RN10_RS01975, ,psos,NTP transferase domain-containing protein	RN11_RS01975, ,psos,NTP transferase domain-containing protein	RN15_RS01925, ,psos,NTP transferase domain-containing protein	RN13_RS01930, ,psos,NTP transferase domain-containing protein	LJ70_RS01930, ,psos,NTP transferase domain-containing protein	HR37_RS01935, ,psos,NTP transferase domain-containing protein	GJE03_RS01945, ,psos,NTP transferase domain-containing protein	CBG40_RS01960, ,psos,NTP transferase domain-containing protein	BJM02_RS01955, ,psos,NTP transferase domain-containing protein	TM57_RS13790, ,psos,NTP transferase domain-containing protein	BJM04_RS01990, ,psos,NTP transferase domain-containing protein	BJL99_RS01985, ,psos,NTP transferase domain-containing protein	BJM00_RS01990, ,psos,NTP transferase domain-containing protein	BJM01_RS01990, ,psos,NTP transferase domain-containing protein	BJM03_RS02115, ,psos,NTP transferase domain-containing protein	UB21_RS01945, ,psos,NTP transferase domain-containing protein	CP432_RS01970, ,psos,NTP transferase domain-containing protein	CP433_RS01980, ,psos,NTP transferase domain-containing protein
Rv0379, ,psos,protein translocase subunit SecE	RN06_0465, ,psos,protein translocase subunit SecE	MT49_RS01965, ,psos,calcium dodecin	MT7199_RS01975, ,psos,calcium dodecin	HKBT1_RS01965, ,psos,calcium dodecin	HKBT2_RS01965, ,psos,calcium dodecin	CCDC5079_RS01985, ,psos,calcium dodecin	CFBS_RS01970, ,psos,calcium dodecin	CCDC5180_RS01970, ,psos,calcium dodecin	CFBR_RS01965, ,psos,calcium dodecin	MT_RS01970, ,psos,calcium dodecin	MTCTRI2_RS01980, ,psos,calcium dodecin	M943_RS01975, ,psos,calcium dodecin	J114_RS01980, ,psos,calcium dodecin	TBFG_RS01985, ,psos,calcium dodecin	Y980_RS01985, ,psos,calcium dodecin	RVBD_RS01985, ,psos,calcium dodecin	HKBS1_RS01965, ,psos,calcium dodecin	TBMG_RS01970, ,psos,calcium dodecin	TBSG_RS01975, ,psos,calcium dodecin	TBXG_RS01970, ,psos,calcium dodecin	MTBK_RS01960, ,psos,calcium dodecin	MRGA327_02390, ,psos,putative protein transport protein SECE2	MRGA423_02375, ,psos,putative protein transport protein SECE2	TBPG_RS01960, ,psos,calcium dodecin	J112_RS01985, ,psos,calcium dodecin	ERDMAN_RS01980, ,psos,calcium dodecin	TBHG_RS01975, ,psos,calcium dodecin	KURONO_RS01990, ,psos,calcium dodecin	BTB1458_RS01945, ,psos,calcium dodecin	RN14_RS01975, ,psos,calcium dodecin	RN12_RS01970, ,psos,calcium dodecin	RN10_RS02015, ,psos,calcium dodecin	RN11_RS02015, ,psos,calcium dodecin	RN15_RS01965, ,psos,calcium dodecin	RN13_RS01970, ,psos,calcium dodecin	LJ70_RS01970, ,psos,calcium dodecin	HR37_RS01975, ,psos,calcium dodecin	GJE03_RS01985, ,psos,calcium dodecin	CBG40_RS02000, ,psos,calcium dodecin	BJM02_RS01995, ,psos,calcium dodecin	TM57_RS13750, ,psos,calcium dodecin	BJM04_RS02030, ,psos,calcium dodecin	BJL99_RS02025, ,psos,calcium dodecin	BJM00_RS02030, ,psos,calcium dodecin	BJM01_RS02030, ,psos,calcium dodecin	BJM03_RS02155, ,psos,calcium dodecin	UB21_RS01985, ,psos,calcium dodecin	CP432_RS02010, ,psos,calcium dodecin	CP433_RS02020, ,psos,calcium dodecin
Rv0381c, ,psos,hypothetical protein	RN06_0467, ,psos,hypothetical protein	MT49_RS01975, ,psos,hypothetical protein	MT7199_RS01985, ,psos,hypothetical protein	HKBT1_RS01975, ,psos,hypothetical protein	HKBT2_RS01975, ,psos,hypothetical protein	CCDC5079_RS01995, ,psos,hypothetical protein	CFBS_RS01980, ,psos,hypothetical protein	CCDC5180_RS01980, ,psos,hypothetical protein	CFBR_RS01975, ,psos,hypothetical protein	MT_RS01980, ,psos,hypothetical protein	MTCTRI2_RS01990, ,psos,hypothetical protein	M943_RS01985, ,psos,hypothetical protein	J114_RS01990, ,psos,hypothetical protein	TBFG_RS01995, ,psos,hypothetical protein	Y980_RS01995, ,psos,hypothetical protein	RVBD_RS01995, ,psos,hypothetical protein	HKBS1_RS01975, ,psos,hypothetical protein	TBMG_RS01980, ,psos,hypothetical protein	TBSG_RS01985, ,psos,hypothetical protein	TBXG_RS01980, ,psos,hypothetical protein	MTBK_RS01970, ,psos,hypothetical protein	MRGA327_02400, ,psos,hypothetical protein	MRGA423_02385, ,psos,hypothetical protein	TBPG_RS01970, ,psos,hypothetical protein	J112_RS01995, ,psos,hypothetical protein	ERDMAN_RS01990, ,psos,hypothetical protein	TBHG_RS01985, ,psos,hypothetical protein	KURONO_RS02000, ,psos,hypothetical protein	BTB1458_RS01955, ,psos,hypothetical protein	RN14_RS01985, ,psos,hypothetical protein	RN12_RS01980, ,psos,hypothetical protein	RN10_RS02025, ,psos,hypothetical protein	RN11_RS02025, ,psos,hypothetical protein	RN15_RS01975, ,psos,hypothetical protein	RN13_RS01980, ,psos,hypothetical protein	LJ70_RS01980, ,psos,hypothetical protein	HR37_RS01985, ,psos,hypothetical protein	GJE03_RS01995, ,psos,hypothetical protein	CBG40_RS02010, ,psos,hypothetical protein	BJM02_RS02005, ,psos,hypothetical protein	TM57_RS13740, ,psos,hypothetical protein	BJM04_RS02040, ,psos,hypothetical protein	BJL99_RS02035, ,psos,hypothetical protein	BJM00_RS02040, ,psos,hypothetical protein	BJM01_RS02040, ,psos,hypothetical protein	BJM03_RS02165, ,psos,hypothetical protein	UB21_RS01995, ,psos,hypothetical protein	CP432_RS02020, ,psos,hypothetical protein	CP433_RS02030, ,psos,hypothetical protein
Rv0382c, ,psos,orotate phosphoribosyltransferase	RN06_0468, ,psos,orotate phosphoribosyltransferase	MT49_RS01980, ,psos,orotate phosphoribosyltransferase	MT7199_RS01990, ,psos,orotate phosphoribosyltransferase	HKBT1_RS01980, ,psos,orotate phosphoribosyltransferase	HKBT2_RS01980, ,psos,orotate phosphoribosyltransferase	CCDC5079_RS02000, ,psos,orotate phosphoribosyltransferase	CFBS_RS01985, ,psos,orotate phosphoribosyltransferase	CCDC5180_RS01985, ,psos,orotate phosphoribosyltransferase	CFBR_RS01980, ,psos,orotate phosphoribosyltransferase	MT_RS01985, ,psos,orotate phosphoribosyltransferase	MTCTRI2_RS01995, ,psos,orotate phosphoribosyltransferase	M943_RS01990, ,psos,orotate phosphoribosyltransferase	J114_RS01995, ,psos,orotate phosphoribosyltransferase	TBFG_RS02000, ,psos,orotate phosphoribosyltransferase	Y980_RS02000, ,psos,orotate phosphoribosyltransferase	RVBD_RS02000, ,psos,orotate phosphoribosyltransferase	HKBS1_RS01980, ,psos,orotate phosphoribosyltransferase	TBMG_RS01985, ,psos,orotate phosphoribosyltransferase	TBSG_RS01990, ,psos,orotate phosphoribosyltransferase	TBXG_RS01985, ,psos,orotate phosphoribosyltransferase	MTBK_RS01975, ,psos,orotate phosphoribosyltransferase	MRGA327_02405, ,psos,orotate phosphoribosyltransferase	MRGA423_02390, ,psos,orotate phosphoribosyltransferase	TBPG_RS01975, ,psos,orotate phosphoribosyltransferase	J112_RS02000, ,psos,orotate phosphoribosyltransferase	ERDMAN_RS01995, ,psos,orotate phosphoribosyltransferase	TBHG_RS01990, ,psos,orotate phosphoribosyltransferase	KURONO_RS02005, ,psos,orotate phosphoribosyltransferase	BTB1458_RS01960, ,psos,orotate phosphoribosyltransferase	RN14_RS01990, ,psos,orotate phosphoribosyltransferase	RN12_RS01985, ,psos,orotate phosphoribosyltransferase	RN10_RS02030, ,psos,orotate phosphoribosyltransferase	RN11_RS02030, ,psos,orotate phosphoribosyltransferase	RN15_RS01980, ,psos,orotate phosphoribosyltransferase	RN13_RS01985, ,psos,orotate phosphoribosyltransferase	LJ70_RS01985, ,psos,orotate phosphoribosyltransferase	HR37_RS01990, ,psos,orotate phosphoribosyltransferase	GJE03_RS02000, ,psos,orotate phosphoribosyltransferase	CBG40_RS02015, ,psos,orotate phosphoribosyltransferase	BJM02_RS02010, ,psos,orotate phosphoribosyltransferase	TM57_RS13735, ,psos,orotate phosphoribosyltransferase	BJM04_RS02045, ,psos,orotate phosphoribosyltransferase	BJL99_RS02040, ,psos,orotate phosphoribosyltransferase	BJM00_RS02045, ,psos,orotate phosphoribosyltransferase	BJM01_RS02045, ,psos,orotate phosphoribosyltransferase	BJM03_RS02170, ,psos,orotate phosphoribosyltransferase	UB21_RS02000, ,psos,orotate phosphoribosyltransferase	CP432_RS02025, ,psos,orotate phosphoribosyltransferase	CP433_RS02035, ,psos,orotate phosphoribosyltransferase
Rv0390, ,psos,hypothetical protein	RN06_0478, ,psos,hypothetical protein	MT49_RS02015, ,psos,rhodanese-like domain-containing protein	MT7199_RS02025, ,psos,rhodanese-like domain-containing protein	HKBT1_RS02015, ,psos,rhodanese-like domain-containing protein	HKBT2_RS02015, ,psos,rhodanese-like domain-containing protein	CCDC5079_RS02035, ,psos,rhodanese-like domain-containing protein	CFBS_RS02020, ,psos,rhodanese-like domain-containing protein	CCDC5180_RS02020, ,psos,rhodanese-like domain-containing protein	CFBR_RS02015, ,psos,rhodanese-like domain-containing protein	MT_RS02020, ,psos,rhodanese-like domain-containing protein	MTCTRI2_RS02030, ,psos,rhodanese-like domain-containing protein	M943_RS02025, ,psos,rhodanese-like domain-containing protein	J114_RS02030, ,psos,rhodanese-like domain-containing protein	TBFG_RS02035, ,psos,rhodanese-like domain-containing protein	Y980_RS02035, ,psos,rhodanese-like domain-containing protein	RVBD_RS02035, ,psos,rhodanese-like domain-containing protein	HKBS1_RS02015, ,psos,rhodanese-like domain-containing protein	TBMG_RS02020, ,psos,rhodanese-like domain-containing protein	TBSG_RS02025, ,psos,rhodanese-like domain-containing protein	TBXG_RS02020, ,psos,rhodanese-like domain-containing protein	MTBK_RS02010, ,psos,rhodanese-like domain-containing protein	MRGA327_02465, ,psos,hypothetical protein	MRGA423_02445, ,psos,hypothetical protein	TBPG_RS02010, ,psos,rhodanese-like domain-containing protein	J112_RS02035, ,psos,rhodanese-like domain-containing protein	ERDMAN_RS02030, ,psos,rhodanese-like domain-containing protein	TBHG_RS02025, ,psos,rhodanese-like domain-containing protein	KURONO_RS02040, ,psos,rhodanese-like domain-containing protein	BTB1458_RS01995, ,psos,rhodanese-like domain-containing protein	RN14_RS02025, ,psos,rhodanese-like domain-containing protein	RN12_RS02020, ,psos,rhodanese-like domain-containing protein	RN10_RS02065, ,psos,rhodanese-like domain-containing protein	RN11_RS02065, ,psos,rhodanese-like domain-containing protein	RN15_RS02015, ,psos,rhodanese-like domain-containing protein	RN13_RS02020, ,psos,rhodanese-like domain-containing protein	LJ70_RS02020, ,psos,rhodanese-like domain-containing protein	HR37_RS02025, ,psos,rhodanese-like domain-containing protein	GJE03_RS02035, ,psos,rhodanese-like domain-containing protein	CBG40_RS02050, ,psos,rhodanese-like domain-containing protein	BJM02_RS02050, ,psos,rhodanese-like domain-containing protein	TM57_RS13700, ,psos,rhodanese-like domain-containing protein	BJM04_RS02085, ,psos,rhodanese-like domain-containing protein	BJL99_RS02080, ,psos,rhodanese-like domain-containing protein	BJM00_RS02085, ,psos,rhodanese-like domain-containing protein	BJM01_RS02085, ,psos,rhodanese-like domain-containing protein	BJM03_RS02210, ,psos,rhodanese-like domain-containing protein	UB21_RS02035, ,psos,rhodanese-like domain-containing protein	CP432_RS02065, ,psos,rhodanese-like domain-containing protein	CP433_RS02075, ,psos,rhodanese-like domain-containing protein
Rv0396, ,psos,hypothetical protein	RN06_0486, ,psos,hypothetical protein	MT49_RS02045, ,psos,hypothetical protein	MT7199_RS02055, ,psos,hypothetical protein	HKBT1_RS02045, ,psos,hypothetical protein	HKBT2_RS02045, ,psos,hypothetical protein	CCDC5079_RS02065, ,psos,hypothetical protein	CFBS_RS02050, ,psos,hypothetical protein	CCDC5180_RS02050, ,psos,hypothetical protein	CFBR_RS02045, ,psos,hypothetical protein	MT_RS02050, ,psos,hypothetical protein	MTCTRI2_RS02060, ,psos,hypothetical protein	M943_RS02055, ,psos,hypothetical protein	J114_RS02060, ,psos,hypothetical protein	TBFG_RS02065, ,psos,hypothetical protein	Y980_RS02065, ,psos,hypothetical protein	RVBD_RS02065, ,psos,hypothetical protein	HKBS1_RS02045, ,psos,hypothetical protein	TBMG_RS02050, ,psos,hypothetical protein	TBSG_RS02055, ,psos,hypothetical protein	TBXG_RS02050, ,psos,hypothetical protein	MTBK_RS02040, ,psos,hypothetical protein	MRGA327_02500, ,psos,hypothetical protein	MRGA423_02490, ,psos,hypothetical protein	TBPG_RS02040, ,psos,hypothetical protein	J112_RS02065, ,psos,hypothetical protein	ERDMAN_RS02060, ,psos,hypothetical protein	TBHG_RS02055, ,psos,hypothetical protein	KURONO_RS02070, ,psos,hypothetical protein	BTB1458_RS02025, ,psos,hypothetical protein	RN14_RS02055, ,psos,hypothetical protein	RN12_RS02050, ,psos,hypothetical protein	RN10_RS02095, ,psos,hypothetical protein	RN11_RS02095, ,psos,hypothetical protein	RN15_RS02060, ,psos,hypothetical protein	RN13_RS02050, ,psos,hypothetical protein	LJ70_RS02050, ,psos,hypothetical protein	HR37_RS02055, ,psos,hypothetical protein	GJE03_RS02065, ,psos,hypothetical protein	CBG40_RS02080, ,psos,hypothetical protein	BJM02_RS02080, ,psos,hypothetical protein	TM57_RS13670, ,psos,hypothetical protein	BJM04_RS02115, ,psos,hypothetical protein	BJL99_RS02110, ,psos,hypothetical protein	BJM00_RS02115, ,psos,hypothetical protein	BJM01_RS02115, ,psos,hypothetical protein	BJM03_RS02240, ,psos,hypothetical protein	UB21_RS02065, ,psos,hypothetical protein	CP432_RS02095, ,psos,hypothetical protein	CP433_RS02105, ,psos,hypothetical protein
Rv0403c, ,psos,membrane protein MmpS1	RN06_0496, ,psos,membrane protein MmpS1	MT49_RS02085, ,psos,transport acessory protein MmpS	MT7199_RS02105, ,psos,transport acessory protein MmpS	HKBT1_RS02085, ,psos,transport acessory protein MmpS	HKBT2_RS02085, ,psos,membrane protein	CCDC5079_RS02105, ,psos,transport acessory protein MmpS	CFBS_RS02090, ,psos,transport acessory protein MmpS	CCDC5180_RS02090, ,psos,transport acessory protein MmpS	CFBR_RS02085, ,psos,transport acessory protein MmpS	MT_RS02100, ,psos,transport acessory protein MmpS	MTCTRI2_RS02100, ,psos,transport acessory protein MmpS	M943_RS02095, ,psos,transport acessory protein MmpS	J114_RS02100, ,psos,transport acessory protein MmpS	TBFG_RS02105, ,psos,transport acessory protein MmpS	Y980_RS02105, ,psos,transport acessory protein MmpS	RVBD_RS02105, ,psos,transport acessory protein MmpS	HKBS1_RS02085, ,psos,transport acessory protein MmpS	TBMG_RS02090, ,psos,transport acessory protein MmpS	TBSG_RS02095, ,psos,transport acessory protein MmpS	TBXG_RS02090, ,psos,transport acessory protein MmpS	MTBK_RS02080, ,psos,transport acessory protein MmpS	MRGA327_02550, ,psos,hypothetical protein	MRGA423_02540, ,psos,hypothetical protein	TBPG_RS02080, ,psos,transport acessory protein MmpS	J112_RS02105, ,psos,transport acessory protein MmpS	ERDMAN_RS02110, ,psos,transport acessory protein MmpS	TBHG_RS02105, ,psos,transport acessory protein MmpS	KURONO_RS02110, ,psos,transport acessory protein MmpS	BTB1458_RS02065, ,psos,transport acessory protein MmpS	RN14_RS02095, ,psos,transport acessory protein MmpS	RN12_RS02090, ,psos,transport acessory protein MmpS	RN10_RS02140, ,psos,transport acessory protein MmpS	RN11_RS02140, ,psos,transport acessory protein MmpS	RN15_RS02100, ,psos,transport acessory protein MmpS	RN13_RS02090, ,psos,transport acessory protein MmpS	LJ70_RS02090, ,psos,transport acessory protein MmpS	HR37_RS02095, ,psos,transport acessory protein MmpS	GJE03_RS02105, ,psos,transport acessory protein MmpS	CBG40_RS02130, ,psos,transport acessory protein MmpS	BJM02_RS02125, ,psos,transport acessory protein MmpS	TM57_RS13630, ,psos,transport acessory protein MmpS	BJM04_RS02160, ,psos,transport acessory protein MmpS	BJL99_RS02155, ,psos,transport acessory protein MmpS	BJM00_RS02160, ,psos,transport acessory protein MmpS	BJM01_RS02160, ,psos,transport acessory protein MmpS	BJM03_RS02285, ,psos,transport acessory protein MmpS	UB21_RS02105, ,psos,transport acessory protein MmpS	CP432_RS02140, ,psos,transport acessory protein MmpS	CP433_RS02150, ,psos,transport acessory protein MmpS
Rv0406c, ,psos,beta lactamase-like protein	RN06_0504, ,psos,beta lactamase-like protein	MT49_RS02100, ,psos,MBL fold metallo-hydrolase	MT7199_RS02120, ,psos,MBL fold metallo-hydrolase	HKBT1_RS02100, ,psos,MBL fold metallo-hydrolase	HKBT2_RS02100, ,psos,MBL fold metallo-hydrolase	CCDC5079_RS02120, ,psos,MBL fold metallo-hydrolase	CFBS_RS02105, ,psos,MBL fold metallo-hydrolase	CCDC5180_RS02105, ,psos,MBL fold metallo-hydrolase	CFBR_RS02100, ,psos,MBL fold metallo-hydrolase	MT_RS02115, ,psos,MBL fold metallo-hydrolase	MTCTRI2_RS02115, ,psos,MBL fold metallo-hydrolase	M943_RS02110, ,psos,MBL fold metallo-hydrolase	J114_RS02115, ,psos,MBL fold metallo-hydrolase	TBFG_RS02120, ,psos,MBL fold metallo-hydrolase	Y980_RS02120, ,psos,MBL fold metallo-hydrolase	RVBD_RS02120, ,psos,MBL fold metallo-hydrolase	HKBS1_RS02100, ,psos,MBL fold metallo-hydrolase	TBMG_RS02105, ,psos,MBL fold metallo-hydrolase	TBSG_RS02110, ,psos,MBL fold metallo-hydrolase	TBXG_RS02105, ,psos,MBL fold metallo-hydrolase	MTBK_RS02095, ,psos,MBL fold metallo-hydrolase	MRGA327_02570, ,psos,beta lactamase like protein	MRGA423_02560, ,psos,beta lactamase like protein	TBPG_RS02095, ,psos,MBL fold metallo-hydrolase	J112_RS02120, ,psos,MBL fold hydrolase	ERDMAN_RS02125, ,psos,MBL fold metallo-hydrolase	TBHG_RS02120, ,psos,MBL fold metallo-hydrolase	KURONO_RS02125, ,psos,MBL fold metallo-hydrolase	BTB1458_RS02080, ,psos,MBL fold metallo-hydrolase	RN14_RS02110, ,psos,MBL fold metallo-hydrolase	RN12_RS02105, ,psos,MBL fold metallo-hydrolase	RN10_RS02160, ,psos,MBL fold metallo-hydrolase	RN11_RS02165, ,psos,MBL fold metallo-hydrolase	RN15_RS02115, ,psos,MBL fold metallo-hydrolase	RN13_RS02105, ,psos,MBL fold metallo-hydrolase	LJ70_RS02105, ,psos,MBL fold metallo-hydrolase	HR37_RS02110, ,psos,MBL fold metallo-hydrolase	GJE03_RS02120, ,psos,MBL fold metallo-hydrolase	CBG40_RS02150, ,psos,MBL fold metallo-hydrolase	BJM02_RS02140, ,psos,MBL fold metallo-hydrolase	TM57_RS13615, ,psos,MBL fold metallo-hydrolase	BJM04_RS02175, ,psos,MBL fold metallo-hydrolase	BJL99_RS02170, ,psos,MBL fold metallo-hydrolase	BJM00_RS02175, ,psos,MBL fold metallo-hydrolase	BJM01_RS02175, ,psos,MBL fold metallo-hydrolase	BJM03_RS02300, ,psos,MBL fold metallo-hydrolase	UB21_RS02120, ,psos,MBL fold metallo-hydrolase	CP432_RS02155, ,psos,MBL fold metallo-hydrolase	CP433_RS02165, ,psos,MBL fold metallo-hydrolase
Rv0408, ,psos,phosphate acetyltransferase	RN06_0509, ,psos,phosphate acetyltransferase	MT49_RS02110, ,psos,phosphate acetyltransferase	MT7199_RS02130, ,psos,phosphate acetyltransferase	HKBT1_RS02110, ,psos,phosphate acetyltransferase	HKBT2_RS02110, ,psos,phosphate acetyltransferase	CCDC5079_RS02130, ,psos,phosphate acetyltransferase	CFBS_RS02115, ,psos,phosphate acetyltransferase	CCDC5180_RS02115, ,psos,phosphate acetyltransferase	CFBR_RS02110, ,psos,phosphate acetyltransferase	MT_RS02125, ,psos,phosphate acetyltransferase	MTCTRI2_RS02125, ,psos,phosphate acetyltransferase	M943_RS02120, ,psos,phosphate acetyltransferase	J114_RS02125, ,psos,phosphate acetyltransferase	TBFG_RS02130, ,psos,phosphate acetyltransferase	Y980_RS02130, ,psos,phosphate acetyltransferase	RVBD_RS02130, ,psos,phosphate acetyltransferase	HKBS1_RS02110, ,psos,phosphate acetyltransferase	TBMG_RS02115, ,psos,phosphate acetyltransferase	TBSG_RS02120, ,psos,phosphate acetyltransferase	TBXG_RS02115, ,psos,phosphate acetyltransferase	MTBK_RS02105, ,psos,phosphate acetyltransferase	MRGA327_02585, ,psos,phosphate acetyltransferase	MRGA423_02570, ,psos,phosphate acetyltransferase	TBPG_RS02105, ,psos,phosphate acetyltransferase	J112_RS02130, ,psos,phosphate acetyltransferase	ERDMAN_RS02135, ,psos,phosphate acetyltransferase	TBHG_RS02130, ,psos,phosphate acetyltransferase	KURONO_RS02135, ,psos,phosphate acetyltransferase	BTB1458_RS02090, ,psos,phosphate acetyltransferase	RN14_RS02120, ,psos,phosphate acetyltransferase	RN12_RS02115, ,psos,phosphate acetyltransferase	RN10_RS02170, ,psos,phosphate acetyltransferase	RN11_RS02175, ,psos,phosphate acetyltransferase	RN15_RS02125, ,psos,phosphate acetyltransferase	RN13_RS02115, ,psos,phosphate acetyltransferase	LJ70_RS02115, ,psos,phosphate acetyltransferase	HR37_RS02120, ,psos,phosphate acetyltransferase	GJE03_RS02130, ,psos,phosphate acetyltransferase	CBG40_RS02160, ,psos,phosphate acetyltransferase	BJM02_RS02150, ,psos,phosphate acetyltransferase	TM57_RS13605, ,psos,phosphate acetyltransferase	BJM04_RS02185, ,psos,phosphate acetyltransferase	BJL99_RS02180, ,psos,phosphate acetyltransferase	BJM00_RS02185, ,psos,phosphate acetyltransferase	BJM01_RS02185, ,psos,phosphate acetyltransferase	BJM03_RS02310, ,psos,phosphate acetyltransferase	UB21_RS02130, ,psos,phosphate acetyltransferase	CP432_RS02165, ,psos,phosphate acetyltransferase	CP433_RS02175, ,psos,phosphate acetyltransferase
Rv0414c, ,psos,thiamine-phosphate synthase	RN06_0515, ,psos,thiamine-phosphate synthase	MT49_RS02140, ,psos,thiamine phosphate synthase	MT7199_RS02160, ,psos,thiamine phosphate synthase	HKBT1_RS02140, ,psos,thiamine phosphate synthase	HKBT2_RS02140, ,psos,thiamine phosphate synthase	CCDC5079_RS02160, ,psos,thiamine phosphate synthase	CFBS_RS02145, ,psos,thiamine phosphate synthase	CCDC5180_RS02145, ,psos,thiamine phosphate synthase	CFBR_RS02140, ,psos,thiamine phosphate synthase	MT_RS02155, ,psos,thiamine phosphate synthase	MTCTRI2_RS02155, ,psos,thiamine phosphate synthase	M943_RS02150, ,psos,thiamine phosphate synthase	J114_RS02155, ,psos,thiamine phosphate synthase	TBFG_RS02160, ,psos,thiamine phosphate synthase	Y980_RS02160, ,psos,thiamine phosphate synthase	RVBD_RS02160, ,psos,thiamine phosphate synthase	HKBS1_RS02140, ,psos,thiamine phosphate synthase	TBMG_RS02145, ,psos,thiamine phosphate synthase	TBSG_RS02150, ,psos,thiamine phosphate synthase	TBXG_RS02145, ,psos,thiamine phosphate synthase	MTBK_RS02135, ,psos,thiamine phosphate synthase	MRGA327_02630, ,psos,thiamine-phosphate pyrophosphorylase	MRGA423_02605, ,psos,thiamine-phosphate pyrophosphorylase	TBPG_RS02135, ,psos,thiamine phosphate synthase	J112_RS02160, ,psos,thiamine phosphate synthase	ERDMAN_RS02165, ,psos,thiamine phosphate synthase	TBHG_RS02160, ,psos,thiamine phosphate synthase	KURONO_RS02165, ,psos,thiamine phosphate synthase	BTB1458_RS02120, ,psos,thiamine phosphate synthase	RN14_RS02150, ,psos,thiamine phosphate synthase	RN12_RS02145, ,psos,thiamine phosphate synthase	RN10_RS02200, ,psos,thiamine phosphate synthase	RN11_RS02205, ,psos,thiamine phosphate synthase	RN15_RS02155, ,psos,thiamine phosphate synthase	RN13_RS02145, ,psos,thiamine phosphate synthase	LJ70_RS02145, ,psos,thiamine phosphate synthase	HR37_RS02150, ,psos,thiamine phosphate synthase	GJE03_RS02160, ,psos,thiamine phosphate synthase	CBG40_RS02190, ,psos,thiamine phosphate synthase	BJM02_RS02180, ,psos,thiamine phosphate synthase	TM57_RS13575, ,psos,thiamine phosphate synthase	BJM04_RS02215, ,psos,thiamine phosphate synthase	BJL99_RS02210, ,psos,thiamine phosphate synthase	BJM00_RS02215, ,psos,thiamine phosphate synthase	BJM01_RS02215, ,psos,thiamine phosphate synthase	BJM03_RS02340, ,psos,thiamine phosphate synthase	UB21_RS02160, ,psos,thiamine phosphate synthase	CP432_RS02195, ,psos,thiamine phosphate synthase	CP433_RS02205, ,psos,thiamine phosphate synthase
Rv0416, ,psos,sulfur carrier protein ThiS	RN06_0518, ,psos,sulfur carrier protein ThiS	MT49_RS02150, ,psos,sulfur carrier protein ThiS	MT7199_RS02170, ,psos,sulfur carrier protein ThiS	HKBT1_RS02150, ,psos,sulfur carrier protein ThiS	HKBT2_RS02150, ,psos,sulfur carrier protein ThiS	CCDC5079_RS02170, ,psos,sulfur carrier protein ThiS	CFBS_RS02155, ,psos,sulfur carrier protein ThiS	CCDC5180_RS02155, ,psos,sulfur carrier protein ThiS	CFBR_RS02150, ,psos,sulfur carrier protein ThiS	MT_RS02165, ,psos,sulfur carrier protein ThiS	MTCTRI2_RS02165, ,psos,sulfur carrier protein ThiS	M943_RS02160, ,psos,sulfur carrier protein ThiS	J114_RS02165, ,psos,sulfur carrier protein ThiS	TBFG_RS02170, ,psos,sulfur carrier protein ThiS	Y980_RS02170, ,psos,sulfur carrier protein ThiS	RVBD_RS02170, ,psos,sulfur carrier protein ThiS	HKBS1_RS02150, ,psos,sulfur carrier protein ThiS	TBMG_RS02155, ,psos,sulfur carrier protein ThiS	TBSG_RS02160, ,psos,sulfur carrier protein ThiS	TBXG_RS02155, ,psos,sulfur carrier protein ThiS	MTBK_RS02145, ,psos,sulfur carrier protein ThiS	MRGA327_02640, ,psos,sulfur carrier protein ThiS	MRGA423_02615, ,psos,sulfur carrier protein ThiS	TBPG_RS02145, ,psos,sulfur carrier protein ThiS	J112_RS02170, ,psos,thiamine biosynthesis protein ThiS	ERDMAN_RS02175, ,psos,sulfur carrier protein ThiS	TBHG_RS02170, ,psos,sulfur carrier protein ThiS	KURONO_RS02175, ,psos,sulfur carrier protein ThiS	BTB1458_RS02130, ,psos,sulfur carrier protein ThiS	RN14_RS02160, ,psos,sulfur carrier protein ThiS	RN12_RS02155, ,psos,sulfur carrier protein ThiS	RN10_RS02210, ,psos,sulfur carrier protein ThiS	RN11_RS02215, ,psos,sulfur carrier protein ThiS	RN15_RS02165, ,psos,sulfur carrier protein ThiS	RN13_RS02155, ,psos,sulfur carrier protein ThiS	LJ70_RS02155, ,psos,sulfur carrier protein ThiS	HR37_RS02160, ,psos,sulfur carrier protein ThiS	GJE03_RS02170, ,psos,sulfur carrier protein ThiS	CBG40_RS02200, ,psos,sulfur carrier protein ThiS	BJM02_RS02190, ,psos,sulfur carrier protein ThiS	TM57_RS13565, ,psos,sulfur carrier protein ThiS	BJM04_RS02225, ,psos,sulfur carrier protein ThiS	BJL99_RS02220, ,psos,sulfur carrier protein ThiS	BJM00_RS02225, ,psos,sulfur carrier protein ThiS	BJM01_RS02225, ,psos,sulfur carrier protein ThiS	BJM03_RS02350, ,psos,sulfur carrier protein ThiS	UB21_RS02170, ,psos,sulfur carrier protein ThiS	CP432_RS02205, ,psos,sulfur carrier protein ThiS	CP433_RS02215, ,psos,sulfur carrier protein ThiS
Rv0417, ,psos,thiazole synthase	RN06_0520, ,psos,thiazole synthase	MT49_RS02155, ,psos,thiazole synthase	MT7199_RS02175, ,psos,thiazole synthase	HKBT1_RS02155, ,psos,thiazole synthase	HKBT2_RS02155, ,psos,thiazole synthase	CCDC5079_RS02175, ,psos,thiazole synthase	CFBS_RS02160, ,psos,thiazole synthase	CCDC5180_RS02160, ,psos,thiazole synthase	CFBR_RS02155, ,psos,thiazole synthase	MT_RS02170, ,psos,thiazole synthase	MTCTRI2_RS02170, ,psos,thiazole synthase	M943_RS02165, ,psos,thiazole synthase	J114_RS02170, ,psos,thiazole synthase	TBFG_RS02175, ,psos,thiazole synthase	Y980_RS02175, ,psos,thiazole synthase	RVBD_RS02175, ,psos,thiazole synthase	HKBS1_RS02155, ,psos,thiazole synthase	TBMG_RS02160, ,psos,thiazole synthase	TBSG_RS02165, ,psos,thiazole synthase	TBXG_RS02160, ,psos,thiazole synthase	MTBK_RS02150, ,psos,thiazole synthase	MRGA327_02645, ,psos,thiazole synthase	MRGA423_02620, ,psos,thiazole synthase	TBPG_RS02150, ,psos,thiazole synthase	J112_RS02175, ,psos,thiazole synthase	ERDMAN_RS02180, ,psos,thiazole synthase	TBHG_RS02175, ,psos,thiazole synthase	KURONO_RS02180, ,psos,thiazole synthase	BTB1458_RS02135, ,psos,thiazole synthase	RN14_RS02165, ,psos,thiazole synthase	RN12_RS02160, ,psos,thiazole synthase	RN10_RS02215, ,psos,thiazole synthase	RN11_RS02220, ,psos,thiazole synthase	RN15_RS02170, ,psos,thiazole synthase	RN13_RS02160, ,psos,thiazole synthase	LJ70_RS02160, ,psos,thiazole synthase	HR37_RS02165, ,psos,thiazole synthase	GJE03_RS02175, ,psos,thiazole synthase	CBG40_RS02205, ,psos,thiazole synthase	BJM02_RS02195, ,psos,thiazole synthase	TM57_RS13560, ,psos,thiazole synthase	BJM04_RS02230, ,psos,thiazole synthase	BJL99_RS02225, ,psos,thiazole synthase	BJM00_RS02230, ,psos,thiazole synthase	BJM01_RS02230, ,psos,thiazole synthase	BJM03_RS02355, ,psos,thiazole synthase	UB21_RS02175, ,psos,thiazole synthase	CP432_RS02210, ,psos,thiazole synthase	CP433_RS02220, ,psos,thiazole synthase
Rv0420c, ,psos,transmembrane protein	RN06_0523, ,psos,transmembrane protein	MT49_RS02170, ,psos,hypothetical protein	MT7199_RS02190, ,psos,hypothetical protein	HKBT1_RS02170, ,psos,hypothetical protein	HKBT2_RS02170, ,psos,hypothetical protein	CCDC5079_RS02190, ,psos,hypothetical protein	CFBS_RS02175, ,psos,hypothetical protein	CCDC5180_RS02175, ,psos,hypothetical protein	CFBR_RS02170, ,psos,hypothetical protein	MT_RS02185, ,psos,hypothetical protein	MTCTRI2_RS02185, ,psos,hypothetical protein	M943_RS02180, ,psos,hypothetical protein	J114_RS02185, ,psos,hypothetical protein	TBFG_RS02190, ,psos,hypothetical protein	Y980_RS02190, ,psos,hypothetical protein	RVBD_RS02190, ,psos,hypothetical protein	HKBS1_RS02170, ,psos,hypothetical protein	TBMG_RS02175, ,psos,hypothetical protein	TBSG_RS02180, ,psos,hypothetical protein	TBXG_RS02175, ,psos,hypothetical protein	MTBK_RS02165, ,psos,hypothetical protein	MRGA327_02670, ,psos,putative transmembrane protein	MRGA423_02645, ,psos,putative transmembrane protein	TBPG_RS02165, ,psos,hypothetical protein	J112_RS02190, ,psos,hypothetical protein	ERDMAN_RS02195, ,psos,hypothetical protein	TBHG_RS02190, ,psos,hypothetical protein	KURONO_RS02195, ,psos,hypothetical protein	BTB1458_RS02150, ,psos,hypothetical protein	RN14_RS02180, ,psos,hypothetical protein	RN12_RS02175, ,psos,hypothetical protein	RN10_RS02235, ,psos,hypothetical protein	RN11_RS02240, ,psos,hypothetical protein	RN15_RS02185, ,psos,hypothetical protein	RN13_RS02175, ,psos,hypothetical protein	LJ70_RS02175, ,psos,hypothetical protein	HR37_RS02180, ,psos,hypothetical protein	GJE03_RS02195, ,psos,hypothetical protein	CBG40_RS02225, ,psos,hypothetical protein	BJM02_RS02215, ,psos,hypothetical protein	TM57_RS13545, ,psos,hypothetical protein	BJM04_RS02250, ,psos,hypothetical protein	BJL99_RS02245, ,psos,hypothetical protein	BJM00_RS02250, ,psos,hypothetical protein	BJM01_RS02250, ,psos,hypothetical protein	BJM03_RS02375, ,psos,hypothetical protein	UB21_RS02190, ,psos,hypothetical protein	CP432_RS02230, ,psos,hypothetical protein	CP433_RS02240, ,psos,hypothetical protein
Rv0422c, ,psos,hydroxymethylpyrimidine/phosphomethylpyrimidine kinase	RN06_0525, ,psos,hydroxymethylpyrimidine/phosphomethylpyrimidine kinase	MT49_RS02180, ,psos,bifunctional hydroxymethylpyrimidine kinase/phosphomethylpyrimidine kinase	MT7199_RS02200, ,psos,bifunctional hydroxymethylpyrimidine kinase/phosphomethylpyrimidine kinase	HKBT1_RS02180, ,psos,bifunctional hydroxymethylpyrimidine kinase/phosphomethylpyrimidine kinase	HKBT2_RS02180, ,psos,bifunctional hydroxymethylpyrimidine kinase/phosphomethylpyrimidine kinase	CCDC5079_RS02200, ,psos,bifunctional hydroxymethylpyrimidine kinase/phosphomethylpyrimidine kinase	CFBS_RS02185, ,psos,bifunctional hydroxymethylpyrimidine kinase/phosphomethylpyrimidine kinase	CCDC5180_RS02185, ,psos,bifunctional hydroxymethylpyrimidine kinase/phosphomethylpyrimidine kinase	CFBR_RS02180, ,psos,bifunctional hydroxymethylpyrimidine kinase/phosphomethylpyrimidine kinase	MT_RS02195, ,psos,bifunctional hydroxymethylpyrimidine kinase/phosphomethylpyrimidine kinase	MTCTRI2_RS02195, ,psos,bifunctional hydroxymethylpyrimidine kinase/phosphomethylpyrimidine kinase	M943_RS02190, ,psos,bifunctional hydroxymethylpyrimidine kinase/phosphomethylpyrimidine kinase	J114_RS02195, ,psos,bifunctional hydroxymethylpyrimidine kinase/phosphomethylpyrimidine kinase	TBFG_RS02200, ,psos,bifunctional hydroxymethylpyrimidine kinase/phosphomethylpyrimidine kinase	Y980_RS02200, ,psos,bifunctional hydroxymethylpyrimidine kinase/phosphomethylpyrimidine kinase	RVBD_RS02200, ,psos,bifunctional hydroxymethylpyrimidine kinase/phosphomethylpyrimidine kinase	HKBS1_RS02180, ,psos,bifunctional hydroxymethylpyrimidine kinase/phosphomethylpyrimidine kinase	TBMG_RS02185, ,psos,bifunctional hydroxymethylpyrimidine kinase/phosphomethylpyrimidine kinase	TBSG_RS02190, ,psos,bifunctional hydroxymethylpyrimidine kinase/phosphomethylpyrimidine kinase	TBXG_RS02185, ,psos,bifunctional hydroxymethylpyrimidine kinase/phosphomethylpyrimidine kinase	MTBK_RS02175, ,psos,bifunctional hydroxymethylpyrimidine kinase/phosphomethylpyrimidine kinase	MRGA327_02680, ,psos,bifunctional hydroxy-methylpyrimidine kinase/ hydroxy-phosphomethylpyrimidine kinase	MRGA423_02660, ,psos,bifunctional hydroxy-methylpyrimidine kinase/ hydroxy-phosphomethylpyrimidine kinase	TBPG_RS02175, ,psos,bifunctional hydroxymethylpyrimidine kinase/phosphomethylpyrimidine kinase	J112_RS02200, ,psos,bifunctional hydroxymethylpyrimidine kinase/phosphomethylpyrimidine kinase	ERDMAN_RS02205, ,psos,bifunctional hydroxymethylpyrimidine kinase/phosphomethylpyrimidine kinase	TBHG_RS02200, ,psos,bifunctional hydroxymethylpyrimidine kinase/phosphomethylpyrimidine kinase	KURONO_RS02205, ,psos,bifunctional hydroxymethylpyrimidine kinase/phosphomethylpyrimidine kinase	BTB1458_RS02160, ,psos,bifunctional hydroxymethylpyrimidine kinase/phosphomethylpyrimidine kinase	RN14_RS02190, ,psos,bifunctional hydroxymethylpyrimidine kinase/phosphomethylpyrimidine kinase	RN12_RS02185, ,psos,bifunctional hydroxymethylpyrimidine kinase/phosphomethylpyrimidine kinase	RN10_RS02245, ,psos,bifunctional hydroxymethylpyrimidine kinase/phosphomethylpyrimidine kinase	RN11_RS02250, ,psos,bifunctional hydroxymethylpyrimidine kinase/phosphomethylpyrimidine kinase	RN15_RS02195, ,psos,bifunctional hydroxymethylpyrimidine kinase/phosphomethylpyrimidine kinase	RN13_RS02185, ,psos,bifunctional hydroxymethylpyrimidine kinase/phosphomethylpyrimidine kinase	LJ70_RS02185, ,psos,bifunctional hydroxymethylpyrimidine kinase/phosphomethylpyrimidine kinase	HR37_RS02190, ,psos,bifunctional hydroxymethylpyrimidine kinase/phosphomethylpyrimidine kinase	GJE03_RS02205, ,psos,bifunctional hydroxymethylpyrimidine kinase/phosphomethylpyrimidine kinase	CBG40_RS02235, ,psos,bifunctional hydroxymethylpyrimidine kinase/phosphomethylpyrimidine kinase	BJM02_RS02225, ,psos,bifunctional hydroxymethylpyrimidine kinase/phosphomethylpyrimidine kinase	TM57_RS13535, ,psos,bifunctional hydroxymethylpyrimidine kinase/phosphomethylpyrimidine kinase	BJM04_RS02260, ,psos,bifunctional hydroxymethylpyrimidine kinase/phosphomethylpyrimidine kinase	BJL99_RS02255, ,psos,bifunctional hydroxymethylpyrimidine kinase/phosphomethylpyrimidine kinase	BJM00_RS02260, ,psos,bifunctional hydroxymethylpyrimidine kinase/phosphomethylpyrimidine kinase	BJM01_RS02260, ,psos,bifunctional hydroxymethylpyrimidine kinase/phosphomethylpyrimidine kinase	BJM03_RS02385, ,psos,bifunctional hydroxymethylpyrimidine kinase/phosphomethylpyrimidine kinase	UB21_RS02200, ,psos,bifunctional hydroxymethylpyrimidine kinase/phosphomethylpyrimidine kinase	CP432_RS02240, ,psos,bifunctional hydroxymethylpyrimidine kinase/phosphomethylpyrimidine kinase	CP433_RS02250, ,psos,bifunctional hydroxymethylpyrimidine kinase/phosphomethylpyrimidine kinase
Rv0424c, ,psos,hypothetical protein	RN06_0527, ,psos,hypothetical protein	MT49_RS02190, ,psos,hypothetical protein	MT7199_RS02210, ,psos,hypothetical protein	HKBT1_RS02190, ,psos,hypothetical protein	HKBT2_RS02190, ,psos,hypothetical protein	CCDC5079_RS02210, ,psos,hypothetical protein	CFBS_RS02195, ,psos,hypothetical protein	CCDC5180_RS02195, ,psos,hypothetical protein	CFBR_RS02190, ,psos,hypothetical protein	MT_RS02205, ,psos,hypothetical protein	MTCTRI2_RS02205, ,psos,hypothetical protein	M943_RS02200, ,psos,hypothetical protein	J114_RS02205, ,psos,hypothetical protein	TBFG_RS02210, ,psos,hypothetical protein	Y980_RS02210, ,psos,hypothetical protein	RVBD_RS02210, ,psos,hypothetical protein	HKBS1_RS02190, ,psos,hypothetical protein	TBMG_RS02195, ,psos,hypothetical protein	TBSG_RS02200, ,psos,hypothetical protein	TBXG_RS02195, ,psos,hypothetical protein	MTBK_RS02185, ,psos,hypothetical protein	MRGA327_02690, ,psos,hypothetical protein	MRGA423_02670, ,psos,hypothetical protein	TBPG_RS02185, ,psos,hypothetical protein	J112_RS02210, ,psos,hypothetical protein	ERDMAN_RS02215, ,psos,hypothetical protein	TBHG_RS02210, ,psos,hypothetical protein	KURONO_RS02215, ,psos,hypothetical protein	BTB1458_RS02170, ,psos,hypothetical protein	RN14_RS02200, ,psos,hypothetical protein	RN12_RS02195, ,psos,hypothetical protein	RN10_RS02255, ,psos,hypothetical protein	RN11_RS02260, ,psos,hypothetical protein	RN15_RS02205, ,psos,hypothetical protein	RN13_RS02195, ,psos,hypothetical protein	LJ70_RS02195, ,psos,hypothetical protein	HR37_RS02200, ,psos,hypothetical protein	GJE03_RS02215, ,psos,hypothetical protein	CBG40_RS02245, ,psos,hypothetical protein	BJM02_RS02235, ,psos,hypothetical protein	TM57_RS13525, ,psos,hypothetical protein	BJM04_RS02270, ,psos,hypothetical protein	BJL99_RS02265, ,psos,hypothetical protein	BJM00_RS02270, ,psos,hypothetical protein	BJM01_RS02270, ,psos,hypothetical protein	BJM03_RS02395, ,psos,hypothetical protein	UB21_RS02210, ,psos,hypothetical protein	CP432_RS02250, ,psos,hypothetical protein	CP433_RS02260, ,psos,hypothetical protein
Rv0426c, ,psos,transmembrane protein	RN06_0530, ,psos,transmembrane protein	MT49_RS02200, ,psos,hypothetical protein	MT7199_RS02220, ,psos,hypothetical protein	HKBT1_RS02200, ,psos,hypothetical protein	HKBT2_RS02200, ,psos,hypothetical protein	CCDC5079_RS02220, ,psos,hypothetical protein	CFBS_RS02205, ,psos,hypothetical protein	CCDC5180_RS02205, ,psos,hypothetical protein	CFBR_RS02200, ,psos,hypothetical protein	MT_RS02215, ,psos,hypothetical protein	MTCTRI2_RS02215, ,psos,hypothetical protein	M943_RS02210, ,psos,hypothetical protein	J114_RS02215, ,psos,hypothetical protein	TBFG_RS02220, ,psos,hypothetical protein	Y980_RS02220, ,psos,hypothetical protein	RVBD_RS02220, ,psos,hypothetical protein	HKBS1_RS02200, ,psos,hypothetical protein	TBMG_RS02205, ,psos,hypothetical protein	TBSG_RS02210, ,psos,hypothetical protein	TBXG_RS02205, ,psos,hypothetical protein	MTBK_RS02195, ,psos,hypothetical protein	MRGA327_02700, ,psos,hypothetical protein	MRGA423_02690, ,psos,hypothetical protein	TBPG_RS02195, ,psos,hypothetical protein	J112_RS02220, ,psos,hypothetical protein	ERDMAN_RS02225, ,psos,hypothetical protein	TBHG_RS02220, ,psos,hypothetical protein	KURONO_RS02225, ,psos,hypothetical protein	BTB1458_RS02180, ,psos,hypothetical protein	RN14_RS02210, ,psos,hypothetical protein	RN12_RS02205, ,psos,hypothetical protein	RN10_RS02265, ,psos,hypothetical protein	RN11_RS02270, ,psos,hypothetical protein	RN15_RS02215, ,psos,hypothetical protein	RN13_RS02205, ,psos,hypothetical protein	LJ70_RS02205, ,psos,hypothetical protein	HR37_RS02210, ,psos,hypothetical protein	GJE03_RS02225, ,psos,hypothetical protein	CBG40_RS02255, ,psos,hypothetical protein	BJM02_RS02245, ,psos,hypothetical protein	TM57_RS13515, ,psos,hypothetical protein	BJM04_RS02280, ,psos,hypothetical protein	BJL99_RS02275, ,psos,hypothetical protein	BJM00_RS02280, ,psos,hypothetical protein	BJM01_RS02280, ,psos,hypothetical protein	BJM03_RS02405, ,psos,hypothetical protein	UB21_RS02220, ,psos,hypothetical protein	CP432_RS02260, ,psos,hypothetical protein	CP433_RS02270, ,psos,hypothetical protein
Rv0427c, ,psos,exodeoxyribonuclease III protein XthA	RN06_0531, ,psos,exodeoxyribonuclease III protein XthA	MT49_RS02205, ,psos,exodeoxyribonuclease III	MT7199_RS02225, ,psos,exodeoxyribonuclease III	HKBT1_RS02205, ,psos,exodeoxyribonuclease III	HKBT2_RS02205, ,psos,exodeoxyribonuclease III	CCDC5079_RS02225, ,psos,exodeoxyribonuclease III	CFBS_RS02210, ,psos,exodeoxyribonuclease III	CCDC5180_RS02210, ,psos,exodeoxyribonuclease III	CFBR_RS02205, ,psos,exodeoxyribonuclease III	MT_RS02220, ,psos,exodeoxyribonuclease III	MTCTRI2_RS02220, ,psos,exodeoxyribonuclease III	M943_RS02215, ,psos,exodeoxyribonuclease III	J114_RS02220, ,psos,exodeoxyribonuclease III	TBFG_RS02225, ,psos,exodeoxyribonuclease III	Y980_RS02225, ,psos,exodeoxyribonuclease III	RVBD_RS02225, ,psos,exodeoxyribonuclease III	HKBS1_RS02205, ,psos,exodeoxyribonuclease III	TBMG_RS02210, ,psos,exodeoxyribonuclease III	TBSG_RS02215, ,psos,exodeoxyribonuclease III	TBXG_RS02210, ,psos,exodeoxyribonuclease III	MTBK_RS02200, ,psos,exodeoxyribonuclease III	MRGA327_02705, ,psos,exodeoxyribonuclease III	MRGA423_02695, ,psos,exodeoxyribonuclease III	TBPG_RS02200, ,psos,exodeoxyribonuclease III	J112_RS02225, ,psos,exodeoxyribonuclease III	ERDMAN_RS02230, ,psos,exodeoxyribonuclease III	TBHG_RS02225, ,psos,exodeoxyribonuclease III	KURONO_RS02230, ,psos,exodeoxyribonuclease III	BTB1458_RS02185, ,psos,exodeoxyribonuclease III	RN14_RS02215, ,psos,exodeoxyribonuclease III	RN12_RS02210, ,psos,exodeoxyribonuclease III	RN10_RS02270, ,psos,exodeoxyribonuclease III	RN11_RS02275, ,psos,exodeoxyribonuclease III	RN15_RS02220, ,psos,exodeoxyribonuclease III	RN13_RS02210, ,psos,exodeoxyribonuclease III	LJ70_RS02210, ,psos,exodeoxyribonuclease III	HR37_RS02215, ,psos,exodeoxyribonuclease III	GJE03_RS02230, ,psos,exodeoxyribonuclease III	CBG40_RS02260, ,psos,exodeoxyribonuclease III	BJM02_RS02250, ,psos,exodeoxyribonuclease III	TM57_RS13510, ,psos,exodeoxyribonuclease III	BJM04_RS02285, ,psos,exodeoxyribonuclease III	BJL99_RS02280, ,psos,exodeoxyribonuclease III	BJM00_RS02285, ,psos,exodeoxyribonuclease III	BJM01_RS02285, ,psos,exodeoxyribonuclease III	BJM03_RS02410, ,psos,exodeoxyribonuclease III	UB21_RS02225, ,psos,exodeoxyribonuclease III	CP432_RS02265, ,psos,exodeoxyribonuclease III	CP433_RS02275, ,psos,exodeoxyribonuclease III
Rv0430, ,psos,hypothetical protein	RN06_0534, ,psos,hypothetical protein	MT49_RS02220, ,psos,DUF3263 domain-containing protein	MT7199_RS02240, ,psos,DUF3263 domain-containing protein	HKBT1_RS02220, ,psos,DUF3263 domain-containing protein	HKBT2_RS02220, ,psos,DUF3263 domain-containing protein	CCDC5079_RS02240, ,psos,DUF3263 domain-containing protein	CFBS_RS02225, ,psos,DUF3263 domain-containing protein	CCDC5180_RS02225, ,psos,DUF3263 domain-containing protein	CFBR_RS02220, ,psos,DUF3263 domain-containing protein	MT_RS02235, ,psos,DUF3263 domain-containing protein	MTCTRI2_RS02235, ,psos,DUF3263 domain-containing protein	M943_RS02230, ,psos,DUF3263 domain-containing protein	J114_RS02235, ,psos,DUF3263 domain-containing protein	TBFG_RS02240, ,psos,DUF3263 domain-containing protein	Y980_RS02240, ,psos,DUF3263 domain-containing protein	RVBD_RS02240, ,psos,DUF3263 domain-containing protein	HKBS1_RS02220, ,psos,DUF3263 domain-containing protein	TBMG_RS02225, ,psos,DUF3263 domain-containing protein	TBSG_RS02230, ,psos,DUF3263 domain-containing protein	TBXG_RS02225, ,psos,DUF3263 domain-containing protein	MTBK_RS02215, ,psos,DUF3263 domain-containing protein	MRGA327_02730, ,psos,hypothetical protein	MRGA423_02710, ,psos,hypothetical protein	TBPG_RS02215, ,psos,DUF3263 domain-containing protein	J112_RS02240, ,psos,DUF3263 domain-containing protein	ERDMAN_RS02245, ,psos,DUF3263 domain-containing protein	TBHG_RS02240, ,psos,DUF3263 domain-containing protein	KURONO_RS02245, ,psos,DUF3263 domain-containing protein	BTB1458_RS02200, ,psos,DUF3263 domain-containing protein	RN14_RS02230, ,psos,DUF3263 domain-containing protein	RN12_RS02225, ,psos,DUF3263 domain-containing protein	RN10_RS02285, ,psos,DUF3263 domain-containing protein	RN11_RS02290, ,psos,DUF3263 domain-containing protein	RN15_RS02235, ,psos,DUF3263 domain-containing protein	RN13_RS02225, ,psos,DUF3263 domain-containing protein	LJ70_RS02225, ,psos,DUF3263 domain-containing protein	HR37_RS02230, ,psos,DUF3263 domain-containing protein	GJE03_RS02245, ,psos,DUF3263 domain-containing protein	CBG40_RS02275, ,psos,DUF3263 domain-containing protein	BJM02_RS02265, ,psos,DUF3263 domain-containing protein	TM57_RS13495, ,psos,DUF3263 domain-containing protein	BJM04_RS02300, ,psos,DUF3263 domain-containing protein	BJL99_RS02295, ,psos,DUF3263 domain-containing protein	BJM00_RS02300, ,psos,DUF3263 domain-containing protein	BJM01_RS02300, ,psos,DUF3263 domain-containing protein	BJM03_RS02425, ,psos,DUF3263 domain-containing protein	UB21_RS02240, ,psos,DUF3263 domain-containing protein	CP432_RS02280, ,psos,DUF3263 domain-containing protein	CP433_RS02290, ,psos,DUF3263 domain-containing protein
Rv0438c, ,psos,molybdopterin molybdenumtransferase	RN06_0544, ,psos,molybdopterin molybdenumtransferase	MT49_RS02265, ,psos,molybdopterin molybdotransferase MoeA	MT7199_RS02285, ,psos,molybdopterin molybdotransferase MoeA	HKBT1_RS02265, ,psos,molybdopterin molybdotransferase MoeA	HKBT2_RS02265, ,psos,molybdopterin molybdotransferase MoeA	CCDC5079_RS02285, ,psos,molybdopterin molybdotransferase MoeA	CFBS_RS02270, ,psos,molybdopterin molybdotransferase MoeA	CCDC5180_RS02270, ,psos,molybdopterin molybdotransferase MoeA	CFBR_RS02265, ,psos,molybdopterin molybdotransferase MoeA	MT_RS02280, ,psos,molybdopterin molybdotransferase MoeA	MTCTRI2_RS02280, ,psos,molybdopterin molybdotransferase MoeA	M943_RS02275, ,psos,molybdopterin molybdotransferase MoeA	J114_RS02280, ,psos,molybdopterin molybdotransferase MoeA	TBFG_RS02285, ,psos,molybdopterin molybdotransferase MoeA	Y980_RS02285, ,psos,molybdopterin molybdotransferase MoeA	RVBD_RS02285, ,psos,molybdopterin molybdotransferase MoeA	HKBS1_RS02265, ,psos,molybdopterin molybdotransferase MoeA	TBMG_RS02270, ,psos,molybdopterin molybdotransferase MoeA	TBSG_RS02275, ,psos,molybdopterin molybdotransferase MoeA	TBXG_RS02270, ,psos,molybdopterin molybdotransferase MoeA	MTBK_RS02260, ,psos,molybdopterin molybdotransferase MoeA	MRGA327_02780, ,psos,molybdopterin molybdenumtransferase 2	MRGA423_02760, ,psos,molybdopterin molybdenumtransferase 2	TBPG_RS02260, ,psos,molybdopterin molybdotransferase MoeA	J112_RS02285, ,psos,molybdopterin molybdenumtransferase MoeA	ERDMAN_RS02290, ,psos,molybdopterin molybdotransferase MoeA	TBHG_RS02285, ,psos,molybdopterin molybdotransferase MoeA	KURONO_RS02290, ,psos,molybdopterin molybdotransferase MoeA	BTB1458_RS02240, ,psos,molybdopterin molybdotransferase MoeA	RN14_RS02275, ,psos,molybdopterin molybdotransferase MoeA	RN12_RS02270, ,psos,molybdopterin molybdotransferase MoeA	RN10_RS02325, ,psos,molybdopterin molybdotransferase MoeA	RN11_RS02330, ,psos,molybdopterin molybdotransferase MoeA	RN15_RS02280, ,psos,molybdopterin molybdotransferase MoeA	RN13_RS02270, ,psos,molybdopterin molybdotransferase MoeA	LJ70_RS02270, ,psos,molybdopterin molybdotransferase MoeA	HR37_RS02275, ,psos,molybdopterin molybdotransferase MoeA	GJE03_RS02285, ,psos,molybdopterin molybdotransferase MoeA	CBG40_RS02315, ,psos,molybdopterin molybdotransferase MoeA	BJM02_RS02305, ,psos,molybdopterin molybdotransferase MoeA	TM57_RS13455, ,psos,molybdopterin molybdotransferase MoeA	BJM04_RS02340, ,psos,molybdopterin molybdotransferase MoeA	BJL99_RS02335, ,psos,molybdopterin molybdotransferase MoeA	BJM00_RS02340, ,psos,molybdopterin molybdotransferase MoeA	BJM01_RS02340, ,psos,molybdopterin molybdotransferase MoeA	BJM03_RS02465, ,psos,molybdopterin molybdotransferase MoeA	UB21_RS02285, ,psos,molybdopterin molybdotransferase MoeA	CP432_RS02320, ,psos,molybdopterin molybdotransferase MoeA	CP433_RS02330, ,psos,molybdopterin molybdotransferase MoeA
Rv0439c, ,psos,dehydrogenase/reductase	RN06_0545, ,psos,dehydrogenase/reductase	MT49_RS02270, ,psos,SDR family NAD(P)-dependent oxidoreductase	MT7199_RS02290, ,psos,SDR family NAD(P)-dependent oxidoreductase	HKBT1_RS02270, ,psos,SDR family NAD(P)-dependent oxidoreductase	HKBT2_RS02270, ,psos,SDR family NAD(P)-dependent oxidoreductase	CCDC5079_RS02290, ,psos,SDR family NAD(P)-dependent oxidoreductase	CFBS_RS02275, ,psos,SDR family NAD(P)-dependent oxidoreductase	CCDC5180_RS02275, ,psos,SDR family NAD(P)-dependent oxidoreductase	CFBR_RS02270, ,psos,SDR family NAD(P)-dependent oxidoreductase	MT_RS02285, ,psos,SDR family NAD(P)-dependent oxidoreductase	MTCTRI2_RS02285, ,psos,SDR family NAD(P)-dependent oxidoreductase	M943_RS02280, ,psos,SDR family NAD(P)-dependent oxidoreductase	J114_RS02285, ,psos,SDR family NAD(P)-dependent oxidoreductase	TBFG_RS02290, ,psos,SDR family NAD(P)-dependent oxidoreductase	Y980_RS02290, ,psos,SDR family NAD(P)-dependent oxidoreductase	RVBD_RS02290, ,psos,SDR family NAD(P)-dependent oxidoreductase	HKBS1_RS02270, ,psos,SDR family NAD(P)-dependent oxidoreductase	TBMG_RS02275, ,psos,SDR family NAD(P)-dependent oxidoreductase	TBSG_RS02280, ,psos,SDR family NAD(P)-dependent oxidoreductase	TBXG_RS02275, ,psos,SDR family NAD(P)-dependent oxidoreductase	MTBK_RS02265, ,psos,SDR family NAD(P)-dependent oxidoreductase	MRGA327_02785, ,psos,short chain dehydrogenase	MRGA423_02765, ,psos,short chain dehydrogenase	TBPG_RS02265, ,psos,SDR family NAD(P)-dependent oxidoreductase	J112_RS02290, ,psos,short-chain dehydrogenase	ERDMAN_RS02295, ,psos,SDR family NAD(P)-dependent oxidoreductase	TBHG_RS02290, ,psos,SDR family NAD(P)-dependent oxidoreductase	KURONO_RS02295, ,psos,SDR family NAD(P)-dependent oxidoreductase	BTB1458_RS02245, ,psos,SDR family NAD(P)-dependent oxidoreductase	RN14_RS02280, ,psos,SDR family NAD(P)-dependent oxidoreductase	RN12_RS02275, ,psos,SDR family NAD(P)-dependent oxidoreductase	RN10_RS02330, ,psos,SDR family NAD(P)-dependent oxidoreductase	RN11_RS02335, ,psos,SDR family NAD(P)-dependent oxidoreductase	RN15_RS02285, ,psos,SDR family NAD(P)-dependent oxidoreductase	RN13_RS02275, ,psos,SDR family NAD(P)-dependent oxidoreductase	LJ70_RS02275, ,psos,SDR family NAD(P)-dependent oxidoreductase	HR37_RS02280, ,psos,SDR family NAD(P)-dependent oxidoreductase	GJE03_RS02290, ,psos,SDR family NAD(P)-dependent oxidoreductase	CBG40_RS02320, ,psos,SDR family NAD(P)-dependent oxidoreductase	BJM02_RS02310, ,psos,SDR family NAD(P)-dependent oxidoreductase	TM57_RS13450, ,psos,SDR family NAD(P)-dependent oxidoreductase	BJM04_RS02345, ,psos,SDR family NAD(P)-dependent oxidoreductase	BJL99_RS02340, ,psos,SDR family NAD(P)-dependent oxidoreductase	BJM00_RS02345, ,psos,SDR family NAD(P)-dependent oxidoreductase	BJM01_RS02345, ,psos,SDR family NAD(P)-dependent oxidoreductase	BJM03_RS02470, ,psos,SDR family NAD(P)-dependent oxidoreductase	UB21_RS02290, ,psos,SDR family NAD(P)-dependent oxidoreductase	CP432_RS02325, ,psos,SDR family NAD(P)-dependent oxidoreductase	CP433_RS02335, ,psos,SDR family NAD(P)-dependent oxidoreductase
Rv0441c, ,psos,hypothetical protein	RN06_0547, ,psos,hypothetical protein	MT49_RS02280, ,psos,hypothetical protein	MT7199_RS02300, ,psos,hypothetical protein	HKBT1_RS02280, ,psos,hypothetical protein	HKBT2_RS02280, ,psos,hypothetical protein	CCDC5079_RS02300, ,psos,hypothetical protein	CFBS_RS02285, ,psos,hypothetical protein	CCDC5180_RS02285, ,psos,hypothetical protein	CFBR_RS02280, ,psos,hypothetical protein	MT_RS02295, ,psos,hypothetical protein	MTCTRI2_RS02295, ,psos,hypothetical protein	M943_RS02290, ,psos,hypothetical protein	J114_RS02295, ,psos,hypothetical protein	TBFG_RS02300, ,psos,hypothetical protein	Y980_RS02300, ,psos,hypothetical protein	RVBD_RS02300, ,psos,hypothetical protein	HKBS1_RS02280, ,psos,hypothetical protein	TBMG_RS02285, ,psos,hypothetical protein	TBSG_RS02290, ,psos,hypothetical protein	TBXG_RS02285, ,psos,hypothetical protein	MTBK_RS02275, ,psos,hypothetical protein	MRGA327_02795, ,psos,hypothetical protein	MRGA423_02780, ,psos,hypothetical protein	TBPG_RS02275, ,psos,hypothetical protein	J112_RS02300, ,psos,hypothetical protein	ERDMAN_RS02305, ,psos,hypothetical protein	TBHG_RS02300, ,psos,hypothetical protein	KURONO_RS02305, ,psos,hypothetical protein	BTB1458_RS02255, ,psos,hypothetical protein	RN14_RS02290, ,psos,hypothetical protein	RN12_RS02285, ,psos,hypothetical protein	RN10_RS02340, ,psos,hypothetical protein	RN11_RS02345, ,psos,hypothetical protein	RN15_RS02295, ,psos,hypothetical protein	RN13_RS02285, ,psos,hypothetical protein	LJ70_RS02285, ,psos,hypothetical protein	HR37_RS02290, ,psos,hypothetical protein	GJE03_RS02300, ,psos,hypothetical protein	CBG40_RS02330, ,psos,hypothetical protein	BJM02_RS02320, ,psos,hypothetical protein	TM57_RS13440, ,psos,hypothetical protein	BJM04_RS02355, ,psos,hypothetical protein	BJL99_RS02350, ,psos,hypothetical protein	BJM00_RS02355, ,psos,hypothetical protein	BJM01_RS02355, ,psos,hypothetical protein	BJM03_RS02480, ,psos,hypothetical protein	UB21_RS02300, ,psos,hypothetical protein	CP432_RS02335, ,psos,hypothetical protein	CP433_RS02345, ,psos,hypothetical protein
Rv0445c, ,psos,ECF RNA polymerase sigma factor SigK	RN06_0552, ,psos,ECF RNA polymerase sigma factor SigK	MT49_RS02300, ,psos,ECF RNA polymerase sigma factor SigK	MT7199_RS02320, ,psos,ECF RNA polymerase sigma factor SigK	HKBT1_RS02300, ,psos,ECF RNA polymerase sigma factor SigK	HKBT2_RS02300, ,psos,ECF RNA polymerase sigma factor SigK	CCDC5079_RS02320, ,psos,ECF RNA polymerase sigma factor SigK	CFBS_RS02305, ,psos,ECF RNA polymerase sigma factor SigK	CCDC5180_RS02305, ,psos,ECF RNA polymerase sigma factor SigK	CFBR_RS02300, ,psos,ECF RNA polymerase sigma factor SigK	MT_RS02315, ,psos,ECF RNA polymerase sigma factor SigK	MTCTRI2_RS02315, ,psos,ECF RNA polymerase sigma factor SigK	M943_RS02310, ,psos,ECF RNA polymerase sigma factor SigK	J114_RS02315, ,psos,ECF RNA polymerase sigma factor SigK	TBFG_RS02320, ,psos,ECF RNA polymerase sigma factor SigK	Y980_RS02320, ,psos,ECF RNA polymerase sigma factor SigK	RVBD_RS02320, ,psos,ECF RNA polymerase sigma factor SigK	HKBS1_RS02300, ,psos,ECF RNA polymerase sigma factor SigK	TBMG_RS02305, ,psos,ECF RNA polymerase sigma factor SigK	TBSG_RS02310, ,psos,ECF RNA polymerase sigma factor SigK	TBXG_RS02305, ,psos,ECF RNA polymerase sigma factor SigK	MTBK_RS02295, ,psos,ECF RNA polymerase sigma factor SigK	MRGA327_02815, ,psos,RNA polymerase sigma factor SigK	MRGA423_02805, ,psos,RNA polymerase sigma factor SigK	TBPG_RS02295, ,psos,ECF RNA polymerase sigma factor SigK	J112_RS02320, ,psos,ECF RNA polymerase sigma factor SigK	ERDMAN_RS02325, ,psos,ECF RNA polymerase sigma factor SigK	TBHG_RS02320, ,psos,ECF RNA polymerase sigma factor SigK	KURONO_RS02325, ,psos,ECF RNA polymerase sigma factor SigK	BTB1458_RS02275, ,psos,ECF RNA polymerase sigma factor SigK	RN14_RS02310, ,psos,ECF RNA polymerase sigma factor SigK	RN12_RS02305, ,psos,ECF RNA polymerase sigma factor SigK	RN10_RS02360, ,psos,ECF RNA polymerase sigma factor SigK	RN11_RS02365, ,psos,ECF RNA polymerase sigma factor SigK	RN15_RS02315, ,psos,ECF RNA polymerase sigma factor SigK	RN13_RS02305, ,psos,ECF RNA polymerase sigma factor SigK	LJ70_RS02305, ,psos,ECF RNA polymerase sigma factor SigK	HR37_RS02310, ,psos,ECF RNA polymerase sigma factor SigK	GJE03_RS02320, ,psos,ECF RNA polymerase sigma factor SigK	CBG40_RS02350, ,psos,ECF RNA polymerase sigma factor SigK	BJM02_RS02340, ,psos,ECF RNA polymerase sigma factor SigK	TM57_RS13420, ,psos,ECF RNA polymerase sigma factor SigK	BJM04_RS02375, ,psos,ECF RNA polymerase sigma factor SigK	BJL99_RS02370, ,psos,ECF RNA polymerase sigma factor SigK	BJM00_RS02375, ,psos,ECF RNA polymerase sigma factor SigK	BJM01_RS02375, ,psos,ECF RNA polymerase sigma factor SigK	BJM03_RS02500, ,psos,ECF RNA polymerase sigma factor SigK	UB21_RS02320, ,psos,ECF RNA polymerase sigma factor SigK	CP432_RS02355, ,psos,ECF RNA polymerase sigma factor SigK	CP433_RS02365, ,psos,ECF RNA polymerase sigma factor SigK
Rv0455c, ,psos,hypothetical protein	RN06_0565, ,psos,hypothetical protein	MT49_RS02350, ,psos,DUF5078 domain-containing protein	MT7199_RS02370, ,psos,DUF5078 domain-containing protein	HKBT1_RS02350, ,psos,DUF5078 domain-containing protein	HKBT2_RS02350, ,psos,DUF5078 domain-containing protein	CCDC5079_RS02370, ,psos,DUF5078 domain-containing protein	CFBS_RS02355, ,psos,DUF5078 domain-containing protein	CCDC5180_RS02355, ,psos,DUF5078 domain-containing protein	CFBR_RS02350, ,psos,DUF5078 domain-containing protein	MT_RS02365, ,psos,DUF5078 domain-containing protein	MTCTRI2_RS02365, ,psos,DUF5078 domain-containing protein	M943_RS02360, ,psos,DUF5078 domain-containing protein	J114_RS02365, ,psos,DUF5078 domain-containing protein	TBFG_RS02370, ,psos,DUF5078 domain-containing protein	Y980_RS02370, ,psos,DUF5078 domain-containing protein	RVBD_RS02370, ,psos,DUF5078 domain-containing protein	HKBS1_RS02350, ,psos,DUF5078 domain-containing protein	TBMG_RS02355, ,psos,DUF5078 domain-containing protein	TBSG_RS02360, ,psos,DUF5078 domain-containing protein	TBXG_RS02355, ,psos,DUF5078 domain-containing protein	MTBK_RS02345, ,psos,DUF5078 domain-containing protein	MRGA327_02880, ,psos,hypothetical protein	MRGA423_02870, ,psos,hypothetical protein	TBPG_RS02345, ,psos,DUF5078 domain-containing protein	J112_RS02370, ,psos,DUF5078 domain-containing protein	ERDMAN_RS02375, ,psos,DUF5078 domain-containing protein	TBHG_RS02370, ,psos,DUF5078 domain-containing protein	KURONO_RS02375, ,psos,DUF5078 domain-containing protein	BTB1458_RS02325, ,psos,DUF5078 domain-containing protein	RN14_RS02360, ,psos,DUF5078 domain-containing protein	RN12_RS02355, ,psos,DUF5078 domain-containing protein	RN10_RS02415, ,psos,DUF5078 domain-containing protein	RN11_RS02420, ,psos,DUF5078 domain-containing protein	RN15_RS02365, ,psos,DUF5078 domain-containing protein	RN13_RS02355, ,psos,DUF5078 domain-containing protein	LJ70_RS02355, ,psos,DUF5078 domain-containing protein	HR37_RS02360, ,psos,DUF5078 domain-containing protein	GJE03_RS02370, ,psos,DUF5078 domain-containing protein	CBG40_RS02405, ,psos,DUF5078 domain-containing protein	BJM02_RS02395, ,psos,DUF5078 domain-containing protein	TM57_RS13370, ,psos,DUF5078 domain-containing protein	BJM04_RS02430, ,psos,DUF5078 domain-containing protein	BJL99_RS02425, ,psos,DUF5078 domain-containing protein	BJM00_RS02430, ,psos,DUF5078 domain-containing protein	BJM01_RS02430, ,psos,DUF5078 domain-containing protein	BJM03_RS02555, ,psos,DUF5078 domain-containing protein	UB21_RS02370, ,psos,DUF5078 domain-containing protein	CP432_RS02410, ,psos,DUF5078 domain-containing protein	CP433_RS02420, ,psos,DUF5078 domain-containing protein
Rv0460, ,psos,hypothetical protein	RN06_0570, ,psos,hypothetical protein	MT49_RS02385, ,psos,hypothetical protein	MT7199_RS02405, ,psos,hypothetical protein	HKBT1_RS02385, ,psos,hypothetical protein	HKBT2_RS02385, ,psos,hypothetical protein	CCDC5079_RS02405, ,psos,hypothetical protein	CFBS_RS02390, ,psos,hypothetical protein	CCDC5180_RS02390, ,psos,hypothetical protein	CFBR_RS02385, ,psos,hypothetical protein	MT_RS02400, ,psos,hypothetical protein	MTCTRI2_RS02400, ,psos,hypothetical protein	M943_RS02400, ,psos,hypothetical protein	J114_RS02405, ,psos,hypothetical protein	TBFG_RS02405, ,psos,hypothetical protein	Y980_RS02405, ,psos,hypothetical protein	RVBD_RS02405, ,psos,hypothetical protein	HKBS1_RS02385, ,psos,hypothetical protein	TBMG_RS02390, ,psos,hypothetical protein	TBSG_RS02395, ,psos,hypothetical protein	TBXG_RS02390, ,psos,hypothetical protein	MTBK_RS02380, ,psos,hypothetical protein	MRGA327_02915, ,psos,hydrophobic protein	MRGA423_02910, ,psos,hypothetical protein	TBPG_RS02380, ,psos,hypothetical protein	J112_RS02405, ,psos,hypothetical protein	ERDMAN_RS02410, ,psos,hypothetical protein	TBHG_RS02405, ,psos,hypothetical protein	KURONO_RS02410, ,psos,hypothetical protein	BTB1458_RS02360, ,psos,hypothetical protein	RN14_RS02395, ,psos,hypothetical protein	RN12_RS02390, ,psos,hypothetical protein	RN10_RS02455, ,psos,hypothetical protein	RN11_RS02455, ,psos,hypothetical protein	RN15_RS02400, ,psos,hypothetical protein	RN13_RS02390, ,psos,hypothetical protein	LJ70_RS02390, ,psos,hypothetical protein	HR37_RS02400, ,psos,hypothetical protein	GJE03_RS02405, ,psos,hypothetical protein	CBG40_RS02440, ,psos,hypothetical protein	BJM02_RS02430, ,psos,hypothetical protein	TM57_RS13335, ,psos,hypothetical protein	BJM04_RS02465, ,psos,hypothetical protein	BJL99_RS02460, ,psos,hypothetical protein	BJM00_RS02465, ,psos,hypothetical protein	BJM01_RS02465, ,psos,hypothetical protein	BJM03_RS02590, ,psos,hypothetical protein	UB21_RS02405, ,psos,hypothetical protein	CP432_RS02445, ,psos,hypothetical protein	CP433_RS02455, ,psos,hypothetical protein
Rv0461, ,psos,transmembrane protein	RN06_0571, ,psos,transmembrane protein	MT49_RS02390, ,psos,hypothetical protein	MT7199_RS02410, ,psos,hypothetical protein	HKBT1_RS02390, ,psos,hypothetical protein	HKBT2_RS02390, ,psos,hypothetical protein	CCDC5079_RS02410, ,psos,hypothetical protein	CFBS_RS02395, ,psos,hypothetical protein	CCDC5180_RS02395, ,psos,hypothetical protein	CFBR_RS02390, ,psos,hypothetical protein	MT_RS02405, ,psos,hypothetical protein	MTCTRI2_RS02405, ,psos,hypothetical protein	M943_RS02405, ,psos,hypothetical protein	J114_RS02410, ,psos,hypothetical protein	TBFG_RS02410, ,psos,hypothetical protein	Y980_RS02410, ,psos,hypothetical protein	RVBD_RS02410, ,psos,hypothetical protein	HKBS1_RS02390, ,psos,hypothetical protein	TBMG_RS02395, ,psos,hypothetical protein	TBSG_RS02400, ,psos,hypothetical protein	TBXG_RS02395, ,psos,hypothetical protein	MTBK_RS02385, ,psos,hypothetical protein	MRGA327_02920, ,psos,hypothetical protein	MRGA423_02915, ,psos,hypothetical protein	TBPG_RS02385, ,psos,hypothetical protein	J112_RS02410, ,psos,hypothetical protein	ERDMAN_RS02415, ,psos,hypothetical protein	TBHG_RS02410, ,psos,hypothetical protein	KURONO_RS02415, ,psos,hypothetical protein	BTB1458_RS02365, ,psos,hypothetical protein	RN14_RS02400, ,psos,hypothetical protein	RN12_RS02395, ,psos,hypothetical protein	RN10_RS02460, ,psos,hypothetical protein	RN11_RS02460, ,psos,hypothetical protein	RN15_RS02405, ,psos,hypothetical protein	RN13_RS02395, ,psos,hypothetical protein	LJ70_RS02395, ,psos,hypothetical protein	HR37_RS02405, ,psos,hypothetical protein	GJE03_RS02410, ,psos,hypothetical protein	CBG40_RS02445, ,psos,hypothetical protein	BJM02_RS02435, ,psos,hypothetical protein	TM57_RS13330, ,psos,hypothetical protein	BJM04_RS02470, ,psos,hypothetical protein	BJL99_RS02465, ,psos,hypothetical protein	BJM00_RS02470, ,psos,hypothetical protein	BJM01_RS02470, ,psos,hypothetical protein	BJM03_RS02595, ,psos,hypothetical protein	UB21_RS02410, ,psos,hypothetical protein	CP432_RS02450, ,psos,hypothetical protein	CP433_RS02460, ,psos,hypothetical protein
Rv0463, ,psos,membrane protein	RN06_0573, ,psos,membrane protein	MT49_RS02400, ,psos,hypothetical protein	MT7199_RS02420, ,psos,hypothetical protein	HKBT1_RS02400, ,psos,hypothetical protein	HKBT2_RS02400, ,psos,hypothetical protein	CCDC5079_RS02420, ,psos,hypothetical protein	CFBS_RS02405, ,psos,hypothetical protein	CCDC5180_RS02405, ,psos,hypothetical protein	CFBR_RS02400, ,psos,hypothetical protein	MT_RS02415, ,psos,hypothetical protein	MTCTRI2_RS02415, ,psos,hypothetical protein	M943_RS02415, ,psos,hypothetical protein	J114_RS02420, ,psos,hypothetical protein	TBFG_RS02420, ,psos,hypothetical protein	Y980_RS02420, ,psos,hypothetical protein	RVBD_RS02420, ,psos,hypothetical protein	HKBS1_RS02400, ,psos,hypothetical protein	TBMG_RS02405, ,psos,hypothetical protein	TBSG_RS02410, ,psos,hypothetical protein	TBXG_RS02405, ,psos,hypothetical protein	MTBK_RS02395, ,psos,hypothetical protein	MRGA327_02930, ,psos,hypothetical protein	MRGA423_02930, ,psos,hypothetical protein	TBPG_RS02395, ,psos,hypothetical protein	J112_RS02420, ,psos,hypothetical protein	ERDMAN_RS02425, ,psos,hypothetical protein	TBHG_RS02420, ,psos,hypothetical protein	KURONO_RS02425, ,psos,hypothetical protein	BTB1458_RS02375, ,psos,hypothetical protein	RN14_RS02410, ,psos,hypothetical protein	RN12_RS02405, ,psos,hypothetical protein	RN10_RS02470, ,psos,hypothetical protein	RN11_RS02470, ,psos,hypothetical protein	RN15_RS02415, ,psos,hypothetical protein	RN13_RS02405, ,psos,hypothetical protein	LJ70_RS02405, ,psos,hypothetical protein	HR37_RS02415, ,psos,hypothetical protein	GJE03_RS02420, ,psos,hypothetical protein	CBG40_RS02455, ,psos,hypothetical protein	BJM02_RS02445, ,psos,hypothetical protein	TM57_RS13320, ,psos,hypothetical protein	BJM04_RS02480, ,psos,hypothetical protein	BJL99_RS02475, ,psos,hypothetical protein	BJM00_RS02480, ,psos,hypothetical protein	BJM01_RS02480, ,psos,hypothetical protein	BJM03_RS02605, ,psos,hypothetical protein	UB21_RS02420, ,psos,hypothetical protein	CP432_RS02460, ,psos,hypothetical protein	CP433_RS02470, ,psos,hypothetical protein
Rv0464c, ,psos,hypothetical protein	RN06_0574, ,psos,hypothetical protein	MT49_RS02405, ,psos,carboxymuconolactone decarboxylase family protein	MT7199_RS02425, ,psos,carboxymuconolactone decarboxylase family protein	HKBT1_RS02405, ,psos,carboxymuconolactone decarboxylase family protein	HKBT2_RS02405, ,psos,carboxymuconolactone decarboxylase family protein	CCDC5079_RS02425, ,psos,carboxymuconolactone decarboxylase family protein	CFBS_RS02410, ,psos,carboxymuconolactone decarboxylase family protein	CCDC5180_RS02410, ,psos,carboxymuconolactone decarboxylase family protein	CFBR_RS02405, ,psos,carboxymuconolactone decarboxylase family protein	MT_RS02420, ,psos,carboxymuconolactone decarboxylase family protein	MTCTRI2_RS02420, ,psos,carboxymuconolactone decarboxylase family protein	M943_RS02420, ,psos,carboxymuconolactone decarboxylase family protein	J114_RS02425, ,psos,carboxymuconolactone decarboxylase family protein	TBFG_RS02425, ,psos,carboxymuconolactone decarboxylase family protein	Y980_RS02425, ,psos,carboxymuconolactone decarboxylase family protein	RVBD_RS02425, ,psos,carboxymuconolactone decarboxylase family protein	HKBS1_RS02405, ,psos,carboxymuconolactone decarboxylase family protein	TBMG_RS02410, ,psos,carboxymuconolactone decarboxylase family protein	TBSG_RS02415, ,psos,carboxymuconolactone decarboxylase family protein	TBXG_RS02410, ,psos,carboxymuconolactone decarboxylase family protein	MTBK_RS02400, ,psos,carboxymuconolactone decarboxylase family protein	MRGA327_02935, ,psos,4-carboxymuconolactone decarboxylase	MRGA423_02935, ,psos,4-carboxymuconolactone decarboxylase	TBPG_RS02400, ,psos,carboxymuconolactone decarboxylase family protein	J112_RS02425, ,psos,carboxymuconolactone decarboxylase family protein	ERDMAN_RS02430, ,psos,carboxymuconolactone decarboxylase family protein	TBHG_RS02425, ,psos,carboxymuconolactone decarboxylase family protein	KURONO_RS02430, ,psos,carboxymuconolactone decarboxylase family protein	BTB1458_RS02380, ,psos,carboxymuconolactone decarboxylase family protein	RN14_RS02415, ,psos,carboxymuconolactone decarboxylase family protein	RN12_RS02410, ,psos,carboxymuconolactone decarboxylase family protein	RN10_RS02475, ,psos,carboxymuconolactone decarboxylase family protein	RN11_RS02475, ,psos,carboxymuconolactone decarboxylase family protein	RN15_RS02420, ,psos,carboxymuconolactone decarboxylase family protein	RN13_RS02410, ,psos,carboxymuconolactone decarboxylase family protein	LJ70_RS02410, ,psos,carboxymuconolactone decarboxylase family protein	HR37_RS02420, ,psos,carboxymuconolactone decarboxylase family protein	GJE03_RS02425, ,psos,carboxymuconolactone decarboxylase family protein	CBG40_RS02460, ,psos,carboxymuconolactone decarboxylase family protein	BJM02_RS02450, ,psos,carboxymuconolactone decarboxylase family protein	TM57_RS13315, ,psos,carboxymuconolactone decarboxylase family protein	BJM04_RS02485, ,psos,carboxymuconolactone decarboxylase family protein	BJL99_RS02480, ,psos,carboxymuconolactone decarboxylase family protein	BJM00_RS02485, ,psos,carboxymuconolactone decarboxylase family protein	BJM01_RS02485, ,psos,carboxymuconolactone decarboxylase family protein	BJM03_RS02610, ,psos,carboxymuconolactone decarboxylase family protein	UB21_RS02425, ,psos,carboxymuconolactone decarboxylase family protein	CP432_RS02465, ,psos,carboxymuconolactone decarboxylase family protein	CP433_RS02475, ,psos,carboxymuconolactone decarboxylase family protein
Rv0466, ,psos,hypothetical protein	RN06_0576, ,psos,hypothetical protein	MT49_RS02415, ,psos,acyl-[acyl-carrier-protein] thioesterase	MT7199_RS02435, ,psos,acyl-[acyl-carrier-protein] thioesterase	HKBT1_RS02415, ,psos,acyl-[acyl-carrier-protein] thioesterase	HKBT2_RS02415, ,psos,acyl-[acyl-carrier-protein] thioesterase	CCDC5079_RS02435, ,psos,acyl-[acyl-carrier-protein] thioesterase	CFBS_RS02420, ,psos,acyl-[acyl-carrier-protein] thioesterase	CCDC5180_RS02420, ,psos,acyl-[acyl-carrier-protein] thioesterase	CFBR_RS02415, ,psos,acyl-[acyl-carrier-protein] thioesterase	MT_RS02430, ,psos,acyl-[acyl-carrier-protein] thioesterase	MTCTRI2_RS02430, ,psos,acyl-[acyl-carrier-protein] thioesterase	M943_RS02430, ,psos,acyl-[acyl-carrier-protein] thioesterase	J114_RS02435, ,psos,acyl-[acyl-carrier-protein] thioesterase	TBFG_RS02435, ,psos,acyl-[acyl-carrier-protein] thioesterase	Y980_RS02435, ,psos,acyl-[acyl-carrier-protein] thioesterase	RVBD_RS02435, ,psos,acyl-[acyl-carrier-protein] thioesterase	HKBS1_RS02415, ,psos,acyl-[acyl-carrier-protein] thioesterase	TBMG_RS02420, ,psos,acyl-[acyl-carrier-protein] thioesterase	TBSG_RS02425, ,psos,acyl-[acyl-carrier-protein] thioesterase	TBXG_RS02420, ,psos,acyl-[acyl-carrier-protein] thioesterase	MTBK_RS02410, ,psos,acyl-[acyl-carrier-protein] thioesterase	MRGA327_02945, ,psos,hypothetical protein	MRGA423_02945, ,psos,hypothetical protein	TBPG_RS02410, ,psos,acyl-[acyl-carrier-protein] thioesterase	J112_RS02435, ,psos,acyl-[acyl-carrier-protein] thioesterase	ERDMAN_RS02440, ,psos,acyl-[acyl-carrier-protein] thioesterase	TBHG_RS02435, ,psos,acyl-[acyl-carrier-protein] thioesterase	KURONO_RS02440, ,psos,acyl-[acyl-carrier-protein] thioesterase	BTB1458_RS02390, ,psos,acyl-[acyl-carrier-protein] thioesterase	RN14_RS02425, ,psos,acyl-[acyl-carrier-protein] thioesterase	RN12_RS02420, ,psos,acyl-[acyl-carrier-protein] thioesterase	RN10_RS02485, ,psos,acyl-[acyl-carrier-protein] thioesterase	RN11_RS02485, ,psos,acyl-[acyl-carrier-protein] thioesterase	RN15_RS02430, ,psos,acyl-[acyl-carrier-protein] thioesterase	RN13_RS02420, ,psos,acyl-[acyl-carrier-protein] thioesterase	LJ70_RS02420, ,psos,acyl-[acyl-carrier-protein] thioesterase	HR37_RS02430, ,psos,acyl-[acyl-carrier-protein] thioesterase	GJE03_RS02435, ,psos,acyl-[acyl-carrier-protein] thioesterase	CBG40_RS02470, ,psos,acyl-[acyl-carrier-protein] thioesterase	BJM02_RS02460, ,psos,acyl-[acyl-carrier-protein] thioesterase	TM57_RS13305, ,psos,acyl-[acyl-carrier-protein] thioesterase	BJM04_RS02495, ,psos,acyl-[acyl-carrier-protein] thioesterase	BJL99_RS02490, ,psos,acyl-[acyl-carrier-protein] thioesterase	BJM00_RS02495, ,psos,acyl-[acyl-carrier-protein] thioesterase	BJM01_RS02495, ,psos,acyl-[acyl-carrier-protein] thioesterase	BJM03_RS02620, ,psos,acyl-[acyl-carrier-protein] thioesterase	UB21_RS02435, ,psos,acyl-[acyl-carrier-protein] thioesterase	CP432_RS02475, ,psos,acyl-[acyl-carrier-protein] thioesterase	CP433_RS02485, ,psos,acyl-[acyl-carrier-protein] thioesterase
Rv0467, ,psos,isocitrate lyase	RN06_0577, ,psos,isocitrate lyase	MT49_RS02420, ,psos,isocitrate lyase	MT7199_RS02440, ,psos,isocitrate lyase	HKBT1_RS02420, ,psos,isocitrate lyase	HKBT2_RS02420, ,psos,isocitrate lyase	CCDC5079_RS02440, ,psos,isocitrate lyase	CFBS_RS02425, ,psos,isocitrate lyase	CCDC5180_RS02425, ,psos,isocitrate lyase	CFBR_RS02420, ,psos,isocitrate lyase	MT_RS02435, ,psos,isocitrate lyase	MTCTRI2_RS02435, ,psos,isocitrate lyase	M943_RS02435, ,psos,isocitrate lyase	J114_RS02440, ,psos,isocitrate lyase	TBFG_RS02440, ,psos,isocitrate lyase	Y980_RS02440, ,psos,isocitrate lyase	RVBD_RS02440, ,psos,isocitrate lyase	HKBS1_RS02420, ,psos,isocitrate lyase	TBMG_RS02425, ,psos,isocitrate lyase	TBSG_RS02430, ,psos,isocitrate lyase	TBXG_RS02425, ,psos,isocitrate lyase	MTBK_RS02415, ,psos,isocitrate lyase	MRGA327_02950, ,psos,isocitrate lyase	MRGA423_02950, ,psos,isocitrate lyase	TBPG_RS02415, ,psos,isocitrate lyase	J112_RS02440, ,psos,isocitrate lyase	ERDMAN_RS02445, ,psos,isocitrate lyase	TBHG_RS02440, ,psos,isocitrate lyase	KURONO_RS02445, ,psos,isocitrate lyase	BTB1458_RS02395, ,psos,isocitrate lyase	RN14_RS02430, ,psos,isocitrate lyase	RN12_RS02425, ,psos,isocitrate lyase	RN10_RS02490, ,psos,isocitrate lyase	RN11_RS02490, ,psos,isocitrate lyase	RN15_RS02435, ,psos,isocitrate lyase	RN13_RS02425, ,psos,isocitrate lyase	LJ70_RS02425, ,psos,isocitrate lyase	HR37_RS02435, ,psos,isocitrate lyase	GJE03_RS02440, ,psos,isocitrate lyase	CBG40_RS02475, ,psos,isocitrate lyase	BJM02_RS02465, ,psos,isocitrate lyase	TM57_RS13300, ,psos,isocitrate lyase	BJM04_RS02500, ,psos,isocitrate lyase	BJL99_RS02495, ,psos,isocitrate lyase	BJM00_RS02500, ,psos,isocitrate lyase	BJM01_RS02500, ,psos,isocitrate lyase	BJM03_RS02625, ,psos,isocitrate lyase	UB21_RS02440, ,psos,isocitrate lyase	CP432_RS02480, ,psos,isocitrate lyase	CP433_RS02490, ,psos,isocitrate lyase
Rv0473, ,psos,transmembrane protein	RN06_0585, ,psos,transmembrane protein	MT49_RS02455, ,psos,DUF445 domain-containing protein	MT7199_RS02475, ,psos,DUF445 domain-containing protein	HKBT1_RS02455, ,psos,DUF445 domain-containing protein	HKBT2_RS02455, ,psos,DUF445 domain-containing protein	CCDC5079_RS02475, ,psos,DUF445 domain-containing protein	CFBS_RS02460, ,psos,DUF445 domain-containing protein	CCDC5180_RS02460, ,psos,DUF445 domain-containing protein	CFBR_RS02455, ,psos,DUF445 domain-containing protein	MT_RS02470, ,psos,DUF445 domain-containing protein	MTCTRI2_RS02470, ,psos,DUF445 domain-containing protein	M943_RS02470, ,psos,DUF445 domain-containing protein	J114_RS02475, ,psos,DUF445 domain-containing protein	TBFG_RS02475, ,psos,DUF445 domain-containing protein	Y980_RS02475, ,psos,DUF445 domain-containing protein	RVBD_RS02475, ,psos,DUF445 domain-containing protein	HKBS1_RS02455, ,psos,DUF445 domain-containing protein	TBMG_RS02460, ,psos,DUF445 domain-containing protein	TBSG_RS02465, ,psos,DUF445 domain-containing protein	TBXG_RS02460, ,psos,DUF445 domain-containing protein	MTBK_RS02450, ,psos,DUF445 domain-containing protein	MRGA327_02990, ,psos,hypothetical protein	MRGA423_02985, ,psos,hypothetical protein	TBPG_RS02450, ,psos,DUF445 domain-containing protein	J112_RS02475, ,psos,DUF445 domain-containing protein	ERDMAN_RS02480, ,psos,DUF445 domain-containing protein	TBHG_RS02475, ,psos,DUF445 domain-containing protein	KURONO_RS02480, ,psos,DUF445 domain-containing protein	BTB1458_RS02430, ,psos,DUF445 domain-containing protein	RN14_RS02465, ,psos,DUF445 domain-containing protein	RN12_RS02460, ,psos,DUF445 domain-containing protein	RN10_RS02525, ,psos,DUF445 domain-containing protein	RN11_RS02525, ,psos,DUF445 domain-containing protein	RN15_RS02470, ,psos,DUF445 domain-containing protein	RN13_RS02460, ,psos,DUF445 domain-containing protein	LJ70_RS02460, ,psos,DUF445 domain-containing protein	HR37_RS02470, ,psos,DUF445 domain-containing protein	GJE03_RS02475, ,psos,DUF445 domain-containing protein	CBG40_RS02510, ,psos,DUF445 domain-containing protein	BJM02_RS02500, ,psos,DUF445 domain-containing protein	TM57_RS13265, ,psos,DUF445 domain-containing protein	BJM04_RS02535, ,psos,DUF445 domain-containing protein	BJL99_RS02530, ,psos,DUF445 domain-containing protein	BJM00_RS02535, ,psos,DUF445 domain-containing protein	BJM01_RS02535, ,psos,DUF445 domain-containing protein	BJM03_RS02660, ,psos,DUF445 domain-containing protein	UB21_RS02475, ,psos,DUF445 domain-containing protein	CP432_RS02515, ,psos,DUF445 domain-containing protein	CP433_RS02525, ,psos,DUF445 domain-containing protein
Rv0474, ,psos,HTH-type transcriptional regulator	RN06_0586, ,psos,HTH-type transcriptional regulator	MT49_RS02460, ,psos,helix-turn-helix transcriptional regulator	MT7199_RS02480, ,psos,helix-turn-helix transcriptional regulator	HKBT1_RS02460, ,psos,helix-turn-helix transcriptional regulator	HKBT2_RS02460, ,psos,helix-turn-helix transcriptional regulator	CCDC5079_RS02480, ,psos,helix-turn-helix transcriptional regulator	CFBS_RS02465, ,psos,helix-turn-helix transcriptional regulator	CCDC5180_RS02465, ,psos,helix-turn-helix transcriptional regulator	CFBR_RS02460, ,psos,helix-turn-helix transcriptional regulator	MT_RS02475, ,psos,helix-turn-helix transcriptional regulator	MTCTRI2_RS02475, ,psos,helix-turn-helix transcriptional regulator	M943_RS02475, ,psos,helix-turn-helix transcriptional regulator	J114_RS02480, ,psos,helix-turn-helix transcriptional regulator	TBFG_RS02480, ,psos,helix-turn-helix transcriptional regulator	Y980_RS02480, ,psos,helix-turn-helix transcriptional regulator	RVBD_RS02480, ,psos,helix-turn-helix transcriptional regulator	HKBS1_RS02460, ,psos,helix-turn-helix transcriptional regulator	TBMG_RS02465, ,psos,helix-turn-helix transcriptional regulator	TBSG_RS02470, ,psos,helix-turn-helix transcriptional regulator	TBXG_RS02465, ,psos,helix-turn-helix transcriptional regulator	MTBK_RS02455, ,psos,helix-turn-helix transcriptional regulator	MRGA327_02995, ,psos,transcriptional regulatory protein	MRGA423_02990, ,psos,transcriptional regulatory protein	TBPG_RS02455, ,psos,helix-turn-helix transcriptional regulator	J112_RS02480, ,psos,transcriptional regulator	ERDMAN_RS02485, ,psos,helix-turn-helix transcriptional regulator	TBHG_RS02480, ,psos,helix-turn-helix transcriptional regulator	KURONO_RS02485, ,psos,helix-turn-helix transcriptional regulator	BTB1458_RS02435, ,psos,helix-turn-helix transcriptional regulator	RN14_RS02470, ,psos,helix-turn-helix transcriptional regulator	RN12_RS02465, ,psos,helix-turn-helix transcriptional regulator	RN10_RS02530, ,psos,helix-turn-helix transcriptional regulator	RN11_RS02530, ,psos,helix-turn-helix transcriptional regulator	RN15_RS02475, ,psos,helix-turn-helix transcriptional regulator	RN13_RS02465, ,psos,helix-turn-helix transcriptional regulator	LJ70_RS02465, ,psos,helix-turn-helix transcriptional regulator	HR37_RS02475, ,psos,helix-turn-helix transcriptional regulator	GJE03_RS02480, ,psos,helix-turn-helix transcriptional regulator	CBG40_RS02515, ,psos,helix-turn-helix transcriptional regulator	BJM02_RS02505, ,psos,helix-turn-helix transcriptional regulator	TM57_RS13260, ,psos,helix-turn-helix transcriptional regulator	BJM04_RS02540, ,psos,helix-turn-helix transcriptional regulator	BJL99_RS02535, ,psos,helix-turn-helix transcriptional regulator	BJM00_RS02540, ,psos,helix-turn-helix transcriptional regulator	BJM01_RS02540, ,psos,helix-turn-helix transcriptional regulator	BJM03_RS02665, ,psos,helix-turn-helix transcriptional regulator	UB21_RS02480, ,psos,helix-turn-helix transcriptional regulator	CP432_RS02520, ,psos,helix-turn-helix transcriptional regulator	CP433_RS02530, ,psos,helix-turn-helix transcriptional regulator
Rv0476, ,psos,transmembrane protein	RN06_0588, ,psos,transmembrane protein	MT49_RS02470, ,psos,DUF2516 family protein	MT7199_RS02490, ,psos,DUF2516 family protein	HKBT1_RS02470, ,psos,DUF2516 family protein	HKBT2_RS02470, ,psos,DUF2516 family protein	CCDC5079_RS02490, ,psos,DUF2516 family protein	CFBS_RS02475, ,psos,DUF2516 family protein	CCDC5180_RS02475, ,psos,DUF2516 family protein	CFBR_RS02470, ,psos,DUF2516 family protein	MT_RS02485, ,psos,DUF2516 family protein	MTCTRI2_RS02485, ,psos,DUF2516 family protein	M943_RS02485, ,psos,DUF2516 family protein	J114_RS02490, ,psos,DUF2516 family protein	TBFG_RS02490, ,psos,DUF2516 family protein	Y980_RS02490, ,psos,DUF2516 family protein	RVBD_RS02490, ,psos,DUF2516 family protein	HKBS1_RS02470, ,psos,DUF2516 family protein	TBMG_RS02475, ,psos,DUF2516 family protein	TBSG_RS02480, ,psos,DUF2516 family protein	TBXG_RS02475, ,psos,DUF2516 family protein	MTBK_RS02465, ,psos,DUF2516 family protein	MRGA327_03005, ,psos,hypothetical protein	MRGA423_03000, ,psos,transmembrane protein	TBPG_RS02465, ,psos,DUF2516 family protein	J112_RS02490, ,psos,DUF2516 domain-containing protein	ERDMAN_RS02495, ,psos,DUF2516 family protein	TBHG_RS02490, ,psos,DUF2516 family protein	KURONO_RS02495, ,psos,DUF2516 family protein	BTB1458_RS02445, ,psos,DUF2516 family protein	RN14_RS02480, ,psos,DUF2516 family protein	RN12_RS02475, ,psos,DUF2516 family protein	RN10_RS02540, ,psos,DUF2516 family protein	RN11_RS02540, ,psos,DUF2516 family protein	RN15_RS02485, ,psos,DUF2516 family protein	RN13_RS02475, ,psos,DUF2516 family protein	LJ70_RS02475, ,psos,DUF2516 family protein	HR37_RS02485, ,psos,DUF2516 family protein	GJE03_RS02490, ,psos,DUF2516 family protein	CBG40_RS02525, ,psos,DUF2516 family protein	BJM02_RS02515, ,psos,DUF2516 family protein	TM57_RS13250, ,psos,DUF2516 family protein	BJM04_RS02550, ,psos,DUF2516 family protein	BJL99_RS02545, ,psos,DUF2516 family protein	BJM00_RS02550, ,psos,DUF2516 family protein	BJM01_RS02550, ,psos,DUF2516 family protein	BJM03_RS02675, ,psos,DUF2516 family protein	UB21_RS02490, ,psos,DUF2516 family protein	CP432_RS02530, ,psos,DUF2516 family protein	CP433_RS02540, ,psos,DUF2516 family protein
Rv0477, ,psos,hypothetical protein	RN06_0589, ,psos,hypothetical protein	MT49_RS02475, ,psos,DUF2599 domain-containing protein	MT7199_RS02495, ,psos,DUF2599 domain-containing protein	HKBT1_RS02475, ,psos,DUF2599 domain-containing protein	HKBT2_RS02475, ,psos,DUF2599 domain-containing protein	CCDC5079_RS02495, ,psos,DUF2599 domain-containing protein	CFBS_RS02480, ,psos,DUF2599 domain-containing protein	CCDC5180_RS02480, ,psos,DUF2599 domain-containing protein	CFBR_RS02475, ,psos,DUF2599 domain-containing protein	MT_RS02490, ,psos,DUF2599 domain-containing protein	MTCTRI2_RS02490, ,psos,DUF2599 domain-containing protein	M943_RS02490, ,psos,DUF2599 domain-containing protein	J114_RS02495, ,psos,DUF2599 domain-containing protein	TBFG_RS02495, ,psos,DUF2599 domain-containing protein	Y980_RS02495, ,psos,DUF2599 domain-containing protein	RVBD_RS02495, ,psos,DUF2599 domain-containing protein	HKBS1_RS02475, ,psos,DUF2599 domain-containing protein	TBMG_RS02480, ,psos,DUF2599 domain-containing protein	TBSG_RS02485, ,psos,DUF2599 domain-containing protein	TBXG_RS02480, ,psos,DUF2599 domain-containing protein	MTBK_RS02470, ,psos,DUF2599 domain-containing protein	MRGA327_03010, ,psos,hypothetical protein	MRGA423_03005, ,psos,hypothetical protein	TBPG_RS02470, ,psos,DUF2599 domain-containing protein	J112_RS02495, ,psos,DUF2599 domain-containing protein	ERDMAN_RS02500, ,psos,DUF2599 domain-containing protein	TBHG_RS02495, ,psos,DUF2599 domain-containing protein	KURONO_RS02500, ,psos,DUF2599 domain-containing protein	BTB1458_RS02450, ,psos,DUF2599 domain-containing protein	RN14_RS02485, ,psos,DUF2599 domain-containing protein	RN12_RS02480, ,psos,DUF2599 domain-containing protein	RN10_RS02545, ,psos,DUF2599 domain-containing protein	RN11_RS02545, ,psos,DUF2599 domain-containing protein	RN15_RS02490, ,psos,DUF2599 domain-containing protein	RN13_RS02480, ,psos,DUF2599 domain-containing protein	LJ70_RS02480, ,psos,DUF2599 domain-containing protein	HR37_RS02490, ,psos,DUF2599 domain-containing protein	GJE03_RS02495, ,psos,DUF2599 domain-containing protein	CBG40_RS02530, ,psos,DUF2599 domain-containing protein	BJM02_RS02520, ,psos,DUF2599 domain-containing protein	TM57_RS13245, ,psos,DUF2599 domain-containing protein	BJM04_RS02555, ,psos,DUF2599 domain-containing protein	BJL99_RS02550, ,psos,DUF2599 domain-containing protein	BJM00_RS02555, ,psos,DUF2599 domain-containing protein	BJM01_RS02555, ,psos,DUF2599 domain-containing protein	BJM03_RS02680, ,psos,DUF2599 domain-containing protein	UB21_RS02495, ,psos,DUF2599 domain-containing protein	CP432_RS02535, ,psos,DUF2599 domain-containing protein	CP433_RS02545, ,psos,DUF2599 domain-containing protein
Rv0478, ,psos,2-deoxyribose-5-phosphate aldolase	RN06_0590, ,psos,deoxyribose-phosphate aldolase	MT49_RS02480, ,psos,deoxyribose-phosphate aldolase	MT7199_RS02500, ,psos,deoxyribose-phosphate aldolase	HKBT1_RS02480, ,psos,deoxyribose-phosphate aldolase	HKBT2_RS02480, ,psos,deoxyribose-phosphate aldolase	CCDC5079_RS02500, ,psos,deoxyribose-phosphate aldolase	CFBS_RS02485, ,psos,deoxyribose-phosphate aldolase	CCDC5180_RS02485, ,psos,deoxyribose-phosphate aldolase	CFBR_RS02480, ,psos,deoxyribose-phosphate aldolase	MT_RS02495, ,psos,deoxyribose-phosphate aldolase	MTCTRI2_RS02495, ,psos,deoxyribose-phosphate aldolase	M943_RS02495, ,psos,deoxyribose-phosphate aldolase	J114_RS02500, ,psos,deoxyribose-phosphate aldolase	TBFG_RS02500, ,psos,deoxyribose-phosphate aldolase	Y980_RS02500, ,psos,deoxyribose-phosphate aldolase	RVBD_RS02500, ,psos,deoxyribose-phosphate aldolase	HKBS1_RS02480, ,psos,deoxyribose-phosphate aldolase	TBMG_RS02485, ,psos,deoxyribose-phosphate aldolase	TBSG_RS02490, ,psos,deoxyribose-phosphate aldolase	TBXG_RS02485, ,psos,deoxyribose-phosphate aldolase	MTBK_RS02475, ,psos,deoxyribose-phosphate aldolase	MRGA327_03015, ,psos,deoxyribose-phosphate aldolase	MRGA423_03010, ,psos,deoxyribose-phosphate aldolase	TBPG_RS02475, ,psos,deoxyribose-phosphate aldolase	J112_RS02500, ,psos,2-deoxyribose-5-phosphate aldolase	ERDMAN_RS02505, ,psos,deoxyribose-phosphate aldolase	TBHG_RS02500, ,psos,deoxyribose-phosphate aldolase	KURONO_RS02505, ,psos,deoxyribose-phosphate aldolase	BTB1458_RS02455, ,psos,deoxyribose-phosphate aldolase	RN14_RS02490, ,psos,deoxyribose-phosphate aldolase	RN12_RS02485, ,psos,deoxyribose-phosphate aldolase	RN10_RS02550, ,psos,deoxyribose-phosphate aldolase	RN11_RS02550, ,psos,deoxyribose-phosphate aldolase	RN15_RS02495, ,psos,deoxyribose-phosphate aldolase	RN13_RS02485, ,psos,deoxyribose-phosphate aldolase	LJ70_RS02485, ,psos,deoxyribose-phosphate aldolase	HR37_RS02495, ,psos,deoxyribose-phosphate aldolase	GJE03_RS02500, ,psos,deoxyribose-phosphate aldolase	CBG40_RS02535, ,psos,deoxyribose-phosphate aldolase	BJM02_RS02525, ,psos,deoxyribose-phosphate aldolase	TM57_RS13240, ,psos,deoxyribose-phosphate aldolase	BJM04_RS02560, ,psos,deoxyribose-phosphate aldolase	BJL99_RS02555, ,psos,deoxyribose-phosphate aldolase	BJM00_RS02560, ,psos,deoxyribose-phosphate aldolase	BJM01_RS02560, ,psos,deoxyribose-phosphate aldolase	BJM03_RS02685, ,psos,deoxyribose-phosphate aldolase	UB21_RS02500, ,psos,deoxyribose-phosphate aldolase	CP432_RS02540, ,psos,deoxyribose-phosphate aldolase	CP433_RS02550, ,psos,deoxyribose-phosphate aldolase
Rv0481c, ,psos,hypothetical protein	RN06_0593, ,psos,hypothetical protein	MT49_RS02495, ,psos,DUF2505 domain-containing protein	MT7199_RS02515, ,psos,DUF2505 domain-containing protein	HKBT1_RS02495, ,psos,DUF2505 domain-containing protein	HKBT2_RS02495, ,psos,DUF2505 domain-containing protein	CCDC5079_RS02515, ,psos,DUF2505 domain-containing protein	CFBS_RS02500, ,psos,DUF2505 domain-containing protein	CCDC5180_RS02500, ,psos,DUF2505 domain-containing protein	CFBR_RS02495, ,psos,DUF2505 domain-containing protein	MT_RS02510, ,psos,DUF2505 domain-containing protein	MTCTRI2_RS02510, ,psos,DUF2505 domain-containing protein	M943_RS02510, ,psos,DUF2505 domain-containing protein	J114_RS02515, ,psos,DUF2505 domain-containing protein	TBFG_RS02515, ,psos,DUF2505 domain-containing protein	Y980_RS02515, ,psos,DUF2505 domain-containing protein	RVBD_RS02515, ,psos,DUF2505 domain-containing protein	HKBS1_RS02495, ,psos,DUF2505 domain-containing protein	TBMG_RS02500, ,psos,DUF2505 domain-containing protein	TBSG_RS02505, ,psos,DUF2505 domain-containing protein	TBXG_RS02500, ,psos,DUF2505 domain-containing protein	MTBK_RS02490, ,psos,DUF2505 domain-containing protein	MRGA327_03040, ,psos,hypothetical protein	MRGA423_03025, ,psos,hypothetical protein	TBPG_RS02490, ,psos,DUF2505 domain-containing protein	J112_RS02515, ,psos,DUF2505 domain-containing protein	ERDMAN_RS02520, ,psos,DUF2505 domain-containing protein	TBHG_RS02515, ,psos,DUF2505 domain-containing protein	KURONO_RS02520, ,psos,DUF2505 domain-containing protein	BTB1458_RS02470, ,psos,DUF2505 domain-containing protein	RN14_RS02505, ,psos,DUF2505 domain-containing protein	RN12_RS02500, ,psos,DUF2505 domain-containing protein	RN10_RS02565, ,psos,DUF2505 domain-containing protein	RN11_RS02565, ,psos,DUF2505 domain-containing protein	RN15_RS02510, ,psos,DUF2505 domain-containing protein	RN13_RS02500, ,psos,DUF2505 domain-containing protein	LJ70_RS02500, ,psos,DUF2505 domain-containing protein	HR37_RS02510, ,psos,DUF2505 domain-containing protein	GJE03_RS02515, ,psos,DUF2505 domain-containing protein	CBG40_RS02550, ,psos,DUF2505 domain-containing protein	BJM02_RS02540, ,psos,DUF2505 domain-containing protein	TM57_RS13225, ,psos,DUF2505 domain-containing protein	BJM04_RS02575, ,psos,DUF2505 domain-containing protein	BJL99_RS02570, ,psos,DUF2505 domain-containing protein	BJM00_RS02575, ,psos,DUF2505 domain-containing protein	BJM01_RS02575, ,psos,DUF2505 domain-containing protein	BJM03_RS02700, ,psos,DUF2505 domain-containing protein	UB21_RS02515, ,psos,DUF2505 domain-containing protein	CP432_RS02555, ,psos,DUF2505 domain-containing protein	CP433_RS02565, ,psos,DUF2505 domain-containing protein
Rv0483, ,psos,lipoprotein LprQ	RN06_0595, ,psos,lipoprotein LprQ	MT49_RS02505, ,psos,L,D-transpeptidase LdtMt5	MT7199_RS02525, ,psos,L,D-transpeptidase LdtMt5	HKBT1_RS02505, ,psos,L,D-transpeptidase LdtMt5	HKBT2_RS02505, ,psos,L,D-transpeptidase LdtMt5	CCDC5079_RS02525, ,psos,L,D-transpeptidase LdtMt5	CFBS_RS02510, ,psos,L,D-transpeptidase LdtMt5	CCDC5180_RS02510, ,psos,L,D-transpeptidase LdtMt5	CFBR_RS02505, ,psos,L,D-transpeptidase LdtMt5	MT_RS02520, ,psos,L,D-transpeptidase LdtMt5	MTCTRI2_RS02520, ,psos,L,D-transpeptidase LdtMt5	M943_RS02520, ,psos,L,D-transpeptidase LdtMt5	J114_RS02525, ,psos,L,D-transpeptidase LdtMt5	TBFG_RS02525, ,psos,L,D-transpeptidase LdtMt5	Y980_RS02525, ,psos,L,D-transpeptidase LdtMt5	RVBD_RS02525, ,psos,L,D-transpeptidase LdtMt5	HKBS1_RS02505, ,psos,L,D-transpeptidase LdtMt5	TBMG_RS02510, ,psos,L,D-transpeptidase LdtMt5	TBSG_RS02515, ,psos,L,D-transpeptidase LdtMt5	TBXG_RS02510, ,psos,L,D-transpeptidase LdtMt5	MTBK_RS02500, ,psos,L,D-transpeptidase LdtMt5	MRGA327_03055, ,psos,hypothetical protein	MRGA423_03035, ,psos,hypothetical protein	TBPG_RS02500, ,psos,L,D-transpeptidase LdtMt5	J112_RS02525, ,psos,hypothetical protein	ERDMAN_RS02530, ,psos,L,D-transpeptidase LdtMt5	TBHG_RS02525, ,psos,L,D-transpeptidase LdtMt5	KURONO_RS02530, ,psos,L,D-transpeptidase LdtMt5	BTB1458_RS02480, ,psos,L,D-transpeptidase LdtMt5	RN14_RS02515, ,psos,L,D-transpeptidase LdtMt5	RN12_RS02510, ,psos,L,D-transpeptidase LdtMt5	RN10_RS02575, ,psos,L,D-transpeptidase family protein	RN11_RS02575, ,psos,L,D-transpeptidase family protein	RN15_RS02520, ,psos,L,D-transpeptidase LdtMt5	RN13_RS02510, ,psos,L,D-transpeptidase family protein	LJ70_RS02510, ,psos,L,D-transpeptidase LdtMt5	HR37_RS02520, ,psos,L,D-transpeptidase LdtMt5	GJE03_RS02525, ,psos,L,D-transpeptidase LdtMt5	CBG40_RS02560, ,psos,L,D-transpeptidase family protein	BJM02_RS02550, ,psos,L,D-transpeptidase LdtMt5	TM57_RS13215, ,psos,L,D-transpeptidase LdtMt5	BJM04_RS02585, ,psos,L,D-transpeptidase LdtMt5	BJL99_RS02580, ,psos,L,D-transpeptidase LdtMt5	BJM00_RS02585, ,psos,L,D-transpeptidase LdtMt5	BJM01_RS02585, ,psos,L,D-transpeptidase LdtMt5	BJM03_RS02710, ,psos,L,D-transpeptidase LdtMt5	UB21_RS02525, ,psos,L,D-transpeptidase family protein	CP432_RS02565, ,psos,L,D-transpeptidase LdtMt5	CP433_RS02575, ,psos,L,D-transpeptidase LdtMt5
Rv0486, ,psos,D-inositol 3-phosphate glycosyltransferase	RN06_0598, ,psos,D-inositol 3-phosphate glycosyltransferase	MT49_RS02520, ,psos,D-inositol-3-phosphate glycosyltransferase	MT7199_RS02540, ,psos,D-inositol-3-phosphate glycosyltransferase	HKBT1_RS02520, ,psos,D-inositol-3-phosphate glycosyltransferase	HKBT2_RS02520, ,psos,D-inositol-3-phosphate glycosyltransferase	CCDC5079_RS02540, ,psos,D-inositol-3-phosphate glycosyltransferase	CFBS_RS02525, ,psos,D-inositol-3-phosphate glycosyltransferase	CCDC5180_RS02525, ,psos,D-inositol-3-phosphate glycosyltransferase	CFBR_RS02520, ,psos,D-inositol-3-phosphate glycosyltransferase	MT_RS02535, ,psos,D-inositol-3-phosphate glycosyltransferase	MTCTRI2_RS02535, ,psos,D-inositol-3-phosphate glycosyltransferase	M943_RS02535, ,psos,D-inositol-3-phosphate glycosyltransferase	J114_RS02540, ,psos,D-inositol-3-phosphate glycosyltransferase	TBFG_RS02540, ,psos,D-inositol-3-phosphate glycosyltransferase	Y980_RS02540, ,psos,D-inositol-3-phosphate glycosyltransferase	RVBD_RS02540, ,psos,D-inositol-3-phosphate glycosyltransferase	HKBS1_RS02520, ,psos,D-inositol-3-phosphate glycosyltransferase	TBMG_RS02525, ,psos,D-inositol-3-phosphate glycosyltransferase	TBSG_RS02530, ,psos,D-inositol-3-phosphate glycosyltransferase	TBXG_RS02525, ,psos,D-inositol-3-phosphate glycosyltransferase	MTBK_RS02515, ,psos,D-inositol-3-phosphate glycosyltransferase	MRGA327_03070, ,psos,mannosyltransferase	MRGA423_03055, ,psos,mannosyltransferase	TBPG_RS02515, ,psos,D-inositol-3-phosphate glycosyltransferase	J112_RS02540, ,psos,D-inositol-3-phosphate glycosyltransferase	ERDMAN_RS02545, ,psos,D-inositol-3-phosphate glycosyltransferase	TBHG_RS02540, ,psos,D-inositol-3-phosphate glycosyltransferase	KURONO_RS02545, ,psos,D-inositol-3-phosphate glycosyltransferase	BTB1458_RS02495, ,psos,D-inositol-3-phosphate glycosyltransferase	RN14_RS02530, ,psos,D-inositol-3-phosphate glycosyltransferase	RN12_RS02525, ,psos,D-inositol-3-phosphate glycosyltransferase	RN10_RS02590, ,psos,D-inositol-3-phosphate glycosyltransferase	RN11_RS02590, ,psos,D-inositol-3-phosphate glycosyltransferase	RN15_RS02535, ,psos,D-inositol-3-phosphate glycosyltransferase	RN13_RS02525, ,psos,D-inositol-3-phosphate glycosyltransferase	LJ70_RS02525, ,psos,D-inositol-3-phosphate glycosyltransferase	HR37_RS02535, ,psos,D-inositol-3-phosphate glycosyltransferase	GJE03_RS02540, ,psos,D-inositol-3-phosphate glycosyltransferase	CBG40_RS02575, ,psos,D-inositol-3-phosphate glycosyltransferase	BJM02_RS02565, ,psos,D-inositol-3-phosphate glycosyltransferase	TM57_RS13200, ,psos,D-inositol-3-phosphate glycosyltransferase	BJM04_RS02600, ,psos,D-inositol-3-phosphate glycosyltransferase	BJL99_RS02595, ,psos,D-inositol-3-phosphate glycosyltransferase	BJM00_RS02600, ,psos,D-inositol-3-phosphate glycosyltransferase	BJM01_RS02600, ,psos,D-inositol-3-phosphate glycosyltransferase	BJM03_RS02725, ,psos,D-inositol-3-phosphate glycosyltransferase	UB21_RS02540, ,psos,D-inositol-3-phosphate glycosyltransferase	CP432_RS02580, ,psos,D-inositol-3-phosphate glycosyltransferase	CP433_RS02590, ,psos,D-inositol-3-phosphate glycosyltransferase
Rv0491, ,psos,two component sensory transduction protein RegX	RN06_0603, ,psos,two component sensory transduction protein RegX	MT49_RS02545, ,psos,response regulator transcription factor	MT7199_RS02565, ,psos,response regulator transcription factor	HKBT1_RS02545, ,psos,response regulator transcription factor	HKBT2_RS02545, ,psos,response regulator transcription factor	CCDC5079_RS02565, ,psos,response regulator transcription factor	CFBS_RS02550, ,psos,response regulator transcription factor	CCDC5180_RS02550, ,psos,response regulator transcription factor	CFBR_RS02545, ,psos,response regulator transcription factor	MT_RS02560, ,psos,response regulator transcription factor	MTCTRI2_RS02560, ,psos,response regulator transcription factor	M943_RS02560, ,psos,response regulator transcription factor	J114_RS02565, ,psos,response regulator transcription factor	TBFG_RS02565, ,psos,response regulator transcription factor	Y980_RS02565, ,psos,response regulator transcription factor	RVBD_RS02565, ,psos,response regulator transcription factor	HKBS1_RS02545, ,psos,response regulator transcription factor	TBMG_RS02550, ,psos,response regulator transcription factor	TBSG_RS02555, ,psos,response regulator transcription factor	TBXG_RS02550, ,psos,response regulator transcription factor	MTBK_RS02540, ,psos,response regulator transcription factor	MRGA327_03105, ,psos,two component sensorY transduction protein	MRGA423_03080, ,psos,two component sensorY transduction protein	TBPG_RS02540, ,psos,response regulator transcription factor	J112_RS02565, ,psos,DNA-binding response regulator	ERDMAN_RS02570, ,psos,response regulator transcription factor	TBHG_RS02565, ,psos,response regulator transcription factor	KURONO_RS02570, ,psos,response regulator transcription factor	BTB1458_RS02520, ,psos,response regulator transcription factor	RN14_RS02555, ,psos,response regulator transcription factor	RN12_RS02550, ,psos,response regulator transcription factor	RN10_RS02620, ,psos,response regulator transcription factor	RN11_RS02620, ,psos,response regulator transcription factor	RN15_RS02560, ,psos,response regulator transcription factor	RN13_RS02550, ,psos,response regulator transcription factor	LJ70_RS02550, ,psos,response regulator transcription factor	HR37_RS02560, ,psos,response regulator transcription factor	GJE03_RS02565, ,psos,response regulator transcription factor	CBG40_RS02600, ,psos,response regulator transcription factor	BJM02_RS02595, ,psos,response regulator transcription factor	TM57_RS13175, ,psos,response regulator transcription factor	BJM04_RS02630, ,psos,response regulator transcription factor	BJL99_RS02625, ,psos,response regulator transcription factor	BJM00_RS02630, ,psos,response regulator transcription factor	BJM01_RS02630, ,psos,response regulator transcription factor	BJM03_RS02755, ,psos,response regulator transcription factor	UB21_RS02565, ,psos,response regulator transcription factor	CP432_RS02610, ,psos,response regulator transcription factor	CP433_RS02620, ,psos,response regulator transcription factor
Rv0492A, ,psos,hypothetical protein	RN06_0605, ,psos,hypothetical protein	MT49_RS02555, ,psos,hypothetical protein	MT7199_RS02575, ,psos,hypothetical protein	HKBT1_RS02555, ,psos,hypothetical protein	HKBT2_RS02555, ,psos,hypothetical protein	CCDC5079_RS02575, ,psos,hypothetical protein	CFBS_RS02560, ,psos,hypothetical protein	CCDC5180_RS02560, ,psos,hypothetical protein	CFBR_RS02555, ,psos,hypothetical protein	MT_RS02570, ,psos,hypothetical protein	MTCTRI2_RS02570, ,psos,hypothetical protein	M943_RS02570, ,psos,hypothetical protein	J114_RS02575, ,psos,hypothetical protein	TBFG_RS02575, ,psos,hypothetical protein	Y980_RS02575, ,psos,hypothetical protein	RVBD_RS02575, ,psos,hypothetical protein	HKBS1_RS02555, ,psos,hypothetical protein	TBMG_RS02560, ,psos,hypothetical protein	TBSG_RS02565, ,psos,hypothetical protein	TBXG_RS02560, ,psos,hypothetical protein	MTBK_RS02550, ,psos,hypothetical protein	MRGA327_03120, ,psos,hypothetical protein	MRGA423_03090, ,psos,hypothetical protein	TBPG_RS02550, ,psos,hypothetical protein	J112_RS02575, ,psos,hypothetical protein	ERDMAN_RS02580, ,psos,hypothetical protein	TBHG_RS02575, ,psos,hypothetical protein	KURONO_RS02580, ,psos,hypothetical protein	BTB1458_RS02530, ,psos,hypothetical protein	RN14_RS02565, ,psos,hypothetical protein	RN12_RS02560, ,psos,hypothetical protein	RN10_RS02630, ,psos,hypothetical protein	RN11_RS02630, ,psos,hypothetical protein	RN15_RS02570, ,psos,hypothetical protein	RN13_RS02560, ,psos,hypothetical protein	LJ70_RS02560, ,psos,hypothetical protein	HR37_RS02570, ,psos,hypothetical protein	GJE03_RS02575, ,psos,hypothetical protein	CBG40_RS02610, ,psos,hypothetical protein	BJM02_RS02605, ,psos,hypothetical protein	TM57_RS13165, ,psos,hypothetical protein	BJM04_RS02640, ,psos,hypothetical protein	BJL99_RS02635, ,psos,hypothetical protein	BJM00_RS02640, ,psos,hypothetical protein	BJM01_RS02640, ,psos,hypothetical protein	BJM03_RS02765, ,psos,hypothetical protein	UB21_RS02575, ,psos,hypothetical protein	CP432_RS02620, ,psos,hypothetical protein	CP433_RS02630, ,psos,hypothetical protein
[truncated: 1,012 more rows]
[truncated: 133 more columns]
