# Supplementary material for: Pan and Core Genome Analysis of 183 Mycobacterium tuberculosis Strains Revealed a High Inter-Species Diversity among the Human Adapted Strains
Source: Antibiotics (Basel). 2021 Apr 28;10(5):500. doi: 10.3390/antibiotics10050500 (PMC8145561; doi:10.3390/antibiotics10050500)
Supplement: Supplementary file 1 [file antibiotics-10-00500-s001.zip › antibiotics-1180064-supplementary/Table_1.XLSX]

## Sheet: Sheet1
#Organism/Name	Strain	BioSample	BioProject	Assembly	Size (Mb)	GC%	Scaffolds	Genes	Proteins	Level
Mycobacterium tuberculosis H37Rv	H37Rv	SAMEA3138326	PRJNA224	GCA_000195955.2	4.41153	2 days, 17:06:00	1	4008	3906	Complete Genome
Mycobacterium tuberculosis variant bovis AF2122/97	AF2122/97	SAMEA20450668	PRJEB15187	GCA_000195835.2	4.44442	2 days, 17:06:00	1	4043	3988	Complete Genome
Mycobacterium tuberculosis H37Rv	H37Rv	SAMN03081436	PRJNA37301	GCA_000277735.2	4.41171	2 days, 17:06:00	1	4294	4146	Complete Genome
Mycobacterium tuberculosis	Beijing-like/50148	SAMN05833363	PRJNA269967	GCA_002116835.1	4.44442	2 days, 17:06:00	1	4176	3999	Complete Genome
Mycobacterium tuberculosis	FDAARGOS_751	SAMN11056466	PRJNA231221	GCA_009730215.1	4.44199	2 days, 17:06:00	1	4167	3989	Complete Genome
Mycobacterium tuberculosis	Beijing-like/36918	SAMN05833361	PRJNA269967	GCA_002116775.1	4.44159	2 days, 17:06:00	1	4169	3988	Complete Genome
Mycobacterium tuberculosis	SCAID 252.0	SAMN05447658	PRJNA335537	GCA_001708265.1	4.43939	2 days, 17:06:00	1	4163	3987	Complete Genome
Mycobacterium tuberculosis	FDAARGOS_750	SAMN11056465	PRJNA231221	GCA_009730235.1	4.43467	2 days, 17:06:00	1	4160	3989	Complete Genome
Mycobacterium tuberculosis	MTB1	SAMN06622696	PRJNA379898	GCA_002072775.2	4.43354	2 days, 17:06:00	1	4167	4007	Complete Genome
Mycobacterium tuberculosis	Beijing-like/38774	SAMN05833362	PRJNA269967	GCA_002116795.1	4.43189	2 days, 17:06:00	1	4167	3988	Complete Genome
Mycobacterium tuberculosis	Beijing-like/35049	SAMN05833360	PRJNA269967	GCA_002116755.1	4.42706	2 days, 17:06:00	1	4163	3979	Complete Genome
Mycobacterium tuberculosis	MT-0080	SAMN12126281	PRJNA550393	GCA_007833935.1	4.42652	2 days, 17:06:00	1	4318	4133	Complete Genome
Mycobacterium tuberculosis	26105	SAMN03257097	PRJNA270004	GCA_001545055.1	4.42649	2 days, 17:06:00	1	4315	3986	Complete Genome
Mycobacterium tuberculosis	TB282	SAMN05933692	PRJNA349996	GCA_001870145.1	4.42586	2 days, 17:06:00	1	4163	3995	Complete Genome
Mycobacterium tuberculosis F11	F11	SAMN00103286	PRJNA15642	GCA_000016925.1	4.42443	2 days, 17:06:00	1	4148	3995	Complete Genome
Mycobacterium tuberculosis	F28	SAMN03253058	PRJNA270004	GCA_001544705.1	4.42443	2 days, 17:06:00	1	4319	4098	Complete Genome
Mycobacterium tuberculosis	HN-321	SAMD00076257	PRJDB5607	GCA_002357955.1	4.42154	2 days, 17:06:00	1	4309	4128	Complete Genome
Mycobacterium tuberculosis 7199-99	7199-99	SAMEA2272730	PRJEA82273	GCA_000331445.1	4.42652	2 days, 17:06:00	1	4300	4131	Complete Genome
Mycobacterium tuberculosis	H107	SAMN06292065	PRJNA369711	GCA_003287165.1	4.42652	2 days, 17:06:00	1	4308	4134	Complete Genome
Mycobacterium tuberculosis	RUS_B0	SAMN09453176	PRJNA476697	GCA_003265005.1	4.41856	2 days, 17:06:00	1	4304	4115	Complete Genome
Mycobacterium tuberculosis W-148	W-148	SAMN02595346	PRJNA39283	GCA_000193185.2	4.41855	2 days, 17:06:00	1	4288	4100	Complete Genome
Mycobacterium tuberculosis	MTB2	SAMN06622697	PRJNA379898	GCA_002208235.1	4.41772	2 days, 17:06:00	1	4152	3985	Complete Genome
Mycobacterium tuberculosis	H54	SAMN06292592	PRJNA369711	GCA_003287125.1	4.41694	2 days, 17:06:00	1	4314	4123	Complete Genome
Mycobacterium tuberculosis	L	SAMN12816907	PRJNA573545	GCA_008761675.1	4.41667	2 days, 17:06:00	1	4311	4033	Complete Genome
Mycobacterium tuberculosis str. Kurono	Kurono	SAMD00000334	PRJDB1582	GCA_000828995.1	4.41508	2 days, 17:06:00	1	4303	4142	Complete Genome
Mycobacterium tuberculosis	AUSMDU00018547	SAMN13191639	PRJNA556438	GCA_009664875.1	4.41477	2 days, 17:06:00	1	4127	3962	Complete Genome
Mycobacterium tuberculosis	SIT745/EAI1-MYS	SAMN04492771	PRJNA312026	GCA_001597645.2	4.41474	2 days, 17:06:00	1	4144	4009	Complete Genome
Mycobacterium tuberculosis CCDC5180	CCDC5180	SAMN03081432	PRJNA66071	GCA_000572195.1	4.41435	2 days, 17:06:00	1	4299	4121	Complete Genome
Mycobacterium tuberculosis CCDC5079	CCDC5079	SAMN02603646	PRJNA66069	GCA_000400615.1	4.41432	2 days, 17:06:00	1	4300	4119	Complete Genome
Mycobacterium tuberculosis	WC078	SAMN07414819	PRJNA395786	GCA_003006135.1	4.41371	2 days, 17:06:00	1	4305	4126	Complete Genome
Mycobacterium tuberculosis	WC059	SAMN07414820	PRJNA395787	GCA_003006115.1	4.41367	2 days, 17:06:00	1	4305	4123	Complete Genome
Mycobacterium tuberculosis	HN-506	SAMD00076258	PRJDB5607	GCA_002357975.1	4.41336	2 days, 17:06:00	1	4299	4120	Complete Genome
Mycobacterium tuberculosis	H83	SAMN06292590	PRJNA369711	GCA_003287145.1	4.41321	2 days, 17:06:00	1	4293	4117	Complete Genome
Mycobacterium tuberculosis 49-02	49-02	SAMEA3865285	PRJEB4916	GCA_000786505.1	4.41238	2 days, 17:06:00	1	4296	4122	Complete Genome
Mycobacterium tuberculosis	SCAID 187.0	SAMN03921880	PRJNA291131	GCA_001275565.2	4.41183	2 days, 17:06:00	1	4298	4111	Complete Genome
Mycobacterium tuberculosis	GG-90-10	SAMN08199305	PRJNA422870	GCA_002886335.1	4.44442	2 days, 17:06:00	1	4301	4135	Complete Genome
Mycobacterium tuberculosis	GG-111-10	SAMN08199254	PRJNA422870	GCA_002886145.1	4.41156	2 days, 17:06:00	1	4296	4128	Complete Genome
Mycobacterium tuberculosis	GG-37-11	SAMN08199347	PRJNA422870	GCA_002886685.1	4.41153	2 days, 17:06:00	1	4298	4134	Complete Genome
Mycobacterium tuberculosis	GG-229-10	SAMN08199266	PRJNA422870	GCA_002886585.1	4.41152	2 days, 17:06:00	1	4295	4127	Complete Genome
Mycobacterium tuberculosis	ZMC13-88	SAMN02943515	PRJNA256478	GCA_000738475.1	4.41151	2 days, 17:06:00	1	4288	4094	Complete Genome
Mycobacterium tuberculosis	DK9897	SAMN06141171	PRJNA357378	GCA_001922485.1	4.41151	2 days, 17:06:00	1	4148	3993	Complete Genome
Mycobacterium tuberculosis	GG-121-10	SAMN08199271	PRJNA422870	GCA_002886775.1	4.41151	2 days, 17:06:00	1	4292	4134	Complete Genome
Mycobacterium tuberculosis	GG-77-11	SAMN08199276	PRJNA422870	GCA_002886225.1	4.41151	2 days, 17:06:00	1	4294	4138	Complete Genome
Mycobacterium tuberculosis	ZMC13-264	SAMN02943514	PRJNA256478	GCA_000738445.1	4.41151	2 days, 17:06:00	1	4291	4089	Complete Genome
Mycobacterium tuberculosis	GG-20-11	SAMN08199302	PRJNA422870	GCA_002886195.1	4.44442	2 days, 17:06:00	1	4293	4131	Complete Genome
Mycobacterium tuberculosis	LN3668	SAMN07664866	PRJNA407834	GCA_002447735.1	4.41149	2 days, 17:06:00	1	4141	4003	Complete Genome
Mycobacterium tuberculosis	MDRMA2082	SAMN07664878	PRJNA407834	GCA_002447975.1	4.41148	2 days, 17:06:00	1	4143	4003	Complete Genome
Mycobacterium tuberculosis	GG-186-10	SAMN08199268	PRJNA422870	GCA_002886865.1	4.41148	2 days, 17:06:00	1	4296	4128	Complete Genome
Mycobacterium tuberculosis	LE79	SAMN07664855	PRJNA407834	GCA_002447515.1	4.41148	2 days, 17:06:00	1	4144	4003	Complete Genome
Mycobacterium tuberculosis	GG-36-11	SAMN08199267	PRJNA422870	GCA_002887065.1	4.41147	2 days, 17:06:00	1	4296	4142	Complete Genome
Mycobacterium tuberculosis	GG-45-11	SAMN08199303	PRJNA422870	GCA_002887145.1	4.41147	2 days, 17:06:00	1	4294	4135	Complete Genome
Mycobacterium tuberculosis	GG-109-10	SAMN08199306	PRJNA422870	GCA_002887255.1	4.41146	2 days, 17:06:00	1	4294	4134	Complete Genome
Mycobacterium tuberculosis	TBDM2699	SAMN07664886	PRJNA407834	GCA_002448135.1	4.41146	2 days, 17:06:00	1	4142	3999	Complete Genome
Mycobacterium tuberculosis	MDRMA2441	SAMN07664880	PRJNA407834	GCA_002448015.1	4.41145	2 days, 17:06:00	1	4146	4008	Complete Genome
Mycobacterium tuberculosis	LN3695	SAMN07664868	PRJNA407834	GCA_002447775.1	4.41145	2 days, 17:06:00	1	4145	4002	Complete Genome
Mycobacterium tuberculosis	GG-137-10	SAMN08199348	PRJNA422870	GCA_002887335.1	4.41145	2 days, 17:06:00	1	4294	4129	Complete Genome
Mycobacterium tuberculosis	GG-27-11	SAMN08199265	PRJNA422870	GCA_002886945.1	4.41144	2 days, 17:06:00	1	4298	4133	Complete Genome
Mycobacterium tuberculosis	TBDM2717	SAMN07664887	PRJNA407834	GCA_002448155.1	4.41144	2 days, 17:06:00	1	4144	4002	Complete Genome
Mycobacterium tuberculosis	GG-5-10	SAMN08199260	PRJNA422870	GCA_002886165.1	4.41144	2 days, 17:06:00	1	4297	4141	Complete Genome
Mycobacterium tuberculosis	CSV3611	SAMN07664850	PRJNA407834	GCA_002447415.1	4.41144	2 days, 17:06:00	1	4144	4009	Complete Genome
Mycobacterium tuberculosis	LN180	SAMN07664830	PRJNA407834	GCA_002447015.1	4.41144	2 days, 17:06:00	1	4144	4001	Complete Genome
Mycobacterium tuberculosis	MDRMA863	SAMN07664875	PRJNA407834	GCA_002447915.1	4.41143	2 days, 17:06:00	1	4144	4005	Complete Genome
Mycobacterium tuberculosis	LE63	SAMN07664853	PRJNA407834	GCA_002447475.1	4.41141	2 days, 17:06:00	1	4145	4013	Complete Genome
Mycobacterium tuberculosis	TBV4952	SAMN07664890	PRJNA407834	GCA_002448215.1	4.41141	2 days, 17:06:00	1	4144	4002	Complete Genome
Mycobacterium tuberculosis	GG-129-11	SAMN08199301	PRJNA422870	GCA_002886405.1	4.41141	2 days, 17:06:00	1	4293	4129	Complete Genome
Mycobacterium tuberculosis	LE13	SAMN07664852	PRJNA407834	GCA_002447455.1	4.41141	2 days, 17:06:00	1	4140	3997	Complete Genome
Mycobacterium tuberculosis	SLM040	SAMN07664843	PRJNA407834	GCA_002447275.1	4.41141	2 days, 17:06:00	1	4145	4001	Complete Genome
Mycobacterium tuberculosis	GG-134-11	SAMN08199277	PRJNA422870	GCA_002886505.1	4.44442	2 days, 17:06:00	1	4295	4137	Complete Genome
Mycobacterium tuberculosis	TBV5365	SAMN07664841	PRJNA407834	GCA_002447235.1	4.44442	2 days, 17:06:00	1	4142	3999	Complete Genome
Mycobacterium tuberculosis	SLM100	SAMN07664848	PRJNA407834	GCA_002447375.1	4.41139	2 days, 17:06:00	1	4146	4001	Complete Genome
Mycobacterium tuberculosis	LN3589	SAMN07664865	PRJNA407834	GCA_002447715.1	4.41139	2 days, 17:06:00	1	4149	4004	Complete Genome
Mycobacterium tuberculosis	LN1100	SAMN07664869	PRJNA407834	GCA_002447795.1	4.41139	2 days, 17:06:00	1	4144	4006	Complete Genome
Mycobacterium tuberculosis	SLM088	SAMN07664847	PRJNA407834	GCA_002447355.1	4.41139	2 days, 17:06:00	1	4143	3998	Complete Genome
Mycobacterium tuberculosis	CSV11678	SAMN07664827	PRJNA407834	GCA_002446955.1	4.41138	2 days, 17:06:00	1	4142	4002	Complete Genome
Mycobacterium tuberculosis	LN3588	SAMN07664864	PRJNA407834	GCA_002447695.1	4.41138	2 days, 17:06:00	1	4148	4009	Complete Genome
Mycobacterium tuberculosis	TBDM2489	SAMN07664885	PRJNA407834	GCA_002448115.1	4.41137	2 days, 17:06:00	1	4148	4009	Complete Genome
Mycobacterium tuberculosis	LE410	SAMN07664858	PRJNA407834	GCA_002447575.1	4.41136	2 days, 17:06:00	1	4144	4007	Complete Genome
Mycobacterium tuberculosis	LN2358	SAMN07664831	PRJNA407834	GCA_002447035.1	4.41135	2 days, 17:06:00	1	4148	4010	Complete Genome
Mycobacterium tuberculosis	MDRMA2260	SAMN07664879	PRJNA407834	GCA_002447995.1	4.41135	2 days, 17:06:00	1	4148	4013	Complete Genome
Mycobacterium tuberculosis	SLM036	SAMN07664842	PRJNA407834	GCA_002447255.1	4.41134	2 days, 17:06:00	1	4150	4011	Complete Genome
Mycobacterium tuberculosis	LN317	SAMN07664860	PRJNA407834	GCA_002447615.1	4.41134	2 days, 17:06:00	1	4144	4001	Complete Genome
Mycobacterium tuberculosis	MDRMA701	SAMN07664874	PRJNA407834	GCA_002447895.1	4.41134	2 days, 17:06:00	1	4149	4013	Complete Genome
Mycobacterium tuberculosis	SLM063	SAMN07664846	PRJNA407834	GCA_002447335.1	4.41134	2 days, 17:06:00	1	4143	3999	Complete Genome
Mycobacterium tuberculosis	LN3672	SAMN07664867	PRJNA407834	GCA_002447755.1	4.41134	2 days, 17:06:00	1	4142	4006	Complete Genome
Mycobacterium tuberculosis	TBV5362	SAMN07664840	PRJNA407834	GCA_002447215.1	4.41133	2 days, 17:06:00	1	4151	4012	Complete Genome
Mycobacterium tuberculosis	LN2978	SAMN07664862	PRJNA407834	GCA_002447655.1	4.41133	2 days, 17:06:00	1	4144	4012	Complete Genome
Mycobacterium tuberculosis	LN2900	SAMN07664871	PRJNA407834	GCA_002447835.1	4.41133	2 days, 17:06:00	1	4149	4010	Complete Genome
Mycobacterium tuberculosis	LN3584	SAMN07664863	PRJNA407834	GCA_002447675.1	4.41133	2 days, 17:06:00	1	4147	4009	Complete Genome
Mycobacterium tuberculosis	LN763	SAMN07664861	PRJNA407834	GCA_002447635.1	4.41132	2 days, 17:06:00	1	4149	4011	Complete Genome
Mycobacterium tuberculosis	TBV5000	SAMN07664839	PRJNA407834	GCA_002447195.1	4.41132	2 days, 17:06:00	1	4147	4010	Complete Genome
Mycobacterium tuberculosis	TBDM2189	SAMN07664882	PRJNA407834	GCA_002448055.1	4.41132	2 days, 17:06:00	1	4144	4008	Complete Genome
Mycobacterium tuberculosis	LN3756	SAMN07664832	PRJNA407834	GCA_002447055.1	4.41132	2 days, 17:06:00	1	4145	4009	Complete Genome
Mycobacterium tuberculosis	MDRDM827	SAMN07664872	PRJNA407834	GCA_002447855.1	4.41132	2 days, 17:06:00	1	4148	4009	Complete Genome
Mycobacterium tuberculosis	TBDM2487	SAMN07664884	PRJNA407834	GCA_002448095.1	4.41131	2 days, 17:06:00	1	4146	4009	Complete Genome
Mycobacterium tuberculosis	CSV5769	SAMN07664825	PRJNA407834	GCA_002446915.1	4.41131	2 days, 17:06:00	1	4145	4006	Complete Genome
Mycobacterium tuberculosis	TBV4766	SAMN07664888	PRJNA407834	GCA_002448175.1	4.41131	2 days, 17:06:00	1	4148	4015	Complete Genome
Mycobacterium tuberculosis	SLM056	SAMN07664844	PRJNA407834	GCA_002447295.1	4.41131	2 days, 17:06:00	1	4146	4007	Complete Genome
Mycobacterium tuberculosis	LN1856	SAMN07664870	PRJNA407834	GCA_002447815.1	4.41129	2 days, 17:06:00	1	4151	4011	Complete Genome
Mycobacterium tuberculosis	MDRMA203	SAMN07664873	PRJNA407834	GCA_002447875.1	4.41129	2 days, 17:06:00	1	4142	4001	Complete Genome
Mycobacterium tuberculosis	CSV4519	SAMN07664823	PRJNA407834	GCA_002446875.1	4.41129	2 days, 17:06:00	1	4148	4011	Complete Genome
Mycobacterium tuberculosis	TBDM2444	SAMN07664883	PRJNA407834	GCA_002448075.1	4.41128	2 days, 17:06:00	1	4148	4009	Complete Genome
Mycobacterium tuberculosis	MDRDM260	SAMN07664833	PRJNA407834	GCA_002447075.1	4.41128	2 days, 17:06:00	1	4146	4006	Complete Genome
Mycobacterium tuberculosis	CSV4644	SAMN07664824	PRJNA407834	GCA_002446895.1	4.41127	2 days, 17:06:00	1	4151	4015	Complete Genome
Mycobacterium tuberculosis	LE103	SAMN07664856	PRJNA407834	GCA_002447535.1	4.41124	2 days, 17:06:00	1	4147	4008	Complete Genome
Mycobacterium tuberculosis	CSV9577	SAMN07664851	PRJNA407834	GCA_002447435.1	4.41123	2 days, 17:06:00	1	4146	4006	Complete Genome
Mycobacterium tuberculosis	MDRMA2019	SAMN07664877	PRJNA407834	GCA_002447955.1	4.41123	2 days, 17:06:00	1	4145	4004	Complete Genome
Mycobacterium tuberculosis	ME1473	SAMN07664837	PRJNA407834	GCA_002447155.1	4.41122	2 days, 17:06:00	1	4147	4003	Complete Genome
Mycobacterium tuberculosis	MDRDM627	SAMN07664834	PRJNA407834	GCA_002447095.1	4.41122	2 days, 17:06:00	1	4145	4001	Complete Genome
Mycobacterium tuberculosis	LE76	SAMN07664854	PRJNA407834	GCA_002447495.1	4.41121	2 days, 17:06:00	1	4147	4008	Complete Genome
Mycobacterium tuberculosis	LE492	SAMN07664829	PRJNA407834	GCA_002446995.1	4.41121	2 days, 17:06:00	1	4145	4002	Complete Genome
Mycobacterium tuberculosis	LN55	SAMN07664859	PRJNA407834	GCA_002447595.1	4.41119	2 days, 17:06:00	1	4142	3996	Complete Genome
Mycobacterium tuberculosis	CSV10399	SAMN07664826	PRJNA407834	GCA_002446935.1	4.41118	2 days, 17:06:00	1	4144	4003	Complete Genome
Mycobacterium tuberculosis	LE486	SAMN07664828	PRJNA407834	GCA_002446975.1	4.41118	2 days, 17:06:00	1	4146	4003	Complete Genome
Mycobacterium tuberculosis	TBV4768	SAMN07664889	PRJNA407834	GCA_002448195.1	4.41117	2 days, 17:06:00	1	4139	3989	Complete Genome
Mycobacterium tuberculosis	MDRMA1565	SAMN07664876	PRJNA407834	GCA_002447935.1	4.41116	2 days, 17:06:00	1	4139	3989	Complete Genome
Mycobacterium tuberculosis	TBDM1506	SAMN07664881	PRJNA407834	GCA_002448035.1	4.41116	2 days, 17:06:00	1	4144	3998	Complete Genome
Mycobacterium tuberculosis	MDRDM1098	SAMN07664835	PRJNA407834	GCA_002447115.1	4.41115	2 days, 17:06:00	1	4147	4007	Complete Genome
Mycobacterium tuberculosis	TBDM425	SAMN07664838	PRJNA407834	GCA_002447175.1	4.41114	2 days, 17:06:00	1	4147	4010	Complete Genome
Mycobacterium tuberculosis	LE371	SAMN07664857	PRJNA407834	GCA_002447555.1	4.41114	2 days, 17:06:00	1	4149	4006	Complete Genome
Mycobacterium tuberculosis	SLM060	SAMN07664845	PRJNA407834	GCA_002447315.1	4.41113	2 days, 17:06:00	1	4141	3987	Complete Genome
Mycobacterium tuberculosis	MDRMA2491	SAMN07664836	PRJNA407834	GCA_002447135.1	4.41112	2 days, 17:06:00	1	4140	3986	Complete Genome
Mycobacterium tuberculosis	CSV383	SAMN07664849	PRJNA407834	GCA_002447395.1	4.41111	2 days, 17:06:00	1	4140	3990	Complete Genome
Mycobacterium tuberculosis	HN-205	SAMD00076256	PRJDB5607	GCA_002357935.1	4.41103	2 days, 17:06:00	1	4296	4112	Complete Genome
Mycobacterium tuberculosis	96121	SAMN02874015	PRJNA253748	GCA_000756545.1	4.41094	2 days, 17:06:00	1	4307	4091	Complete Genome
Mycobacterium tuberculosis H37RvSiena	H37RvSiena	SAMN03287041	PRJNA232612	GCA_000827085.1	4.41091	2 days, 17:06:00	1	4293	4145	Complete Genome
Mycobacterium tuberculosis	KIT87190	SAMN02767600	PRJNA246436	GCA_000706665.1	4.41079	2 days, 17:06:00	1	4310	4073	Complete Genome
Mycobacterium tuberculosis variant bovis BCG	3281	SAMN02864173	PRJNA251957	GCA_001043255.1	4.41043	2 days, 17:06:00	1	4268	4070	Complete Genome
Mycobacterium tuberculosis	DKC2	SAMEA104027311	PRJEB20214	GCA_900520315.1	4.40954	2 days, 17:06:00	1	4307	4142	Complete Genome
Mycobacterium tuberculosis str. Haarlem	Haarlem	SAMN03081423	PRJNA17353	GCA_000153685.2	4.40822	2 days, 17:06:00	1	4284	4116	Complete Genome
Mycobacterium tuberculosis HKBS1	HKBS1	SAMN03081429	PRJNA66061	GCA_000572125.1	4.40793	2 days, 17:06:00	1	4297	4117	Complete Genome
Mycobacterium tuberculosis	Beijing/391	SAMN05833364	PRJNA269967	GCA_002116815.1	4.40693	2 days, 17:06:00	1	4152	3893	Complete Genome
Mycobacterium tuberculosis	SCAID 320.0	SAMN05447655	PRJNA335538	GCA_001702435.1	4.40663	2 days, 17:06:00	1	4145	3966	Complete Genome
Mycobacterium tuberculosis	H112	SAMN06292067	PRJNA369711	GCA_003287185.1	4.40635	2 days, 17:06:00	1	4300	4110	Complete Genome
Mycobacterium tuberculosis CCDC5180	CCDC5180	SAMN02603011	PRJNA19583	GCA_000270365.1	4.40598	2 days, 17:06:00	1	4302	4073	Complete Genome
Mycobacterium tuberculosis CDC1551	CDC1551	SAMN02603992	PRJNA223	GCA_000008585.1	4.40384	2 days, 17:06:00	1	4293	4064	Complete Genome
Mycobacterium tuberculosis	1458	SAMN04293604	PRJNA304069	GCA_001855255.1	4.40203	2 days, 17:06:00	1	4140	3971	Complete Genome
Mycobacterium tuberculosis BT2	BT2	SAMN03081430	PRJNA66063	GCA_000572155.1	4.40203	2 days, 17:06:00	1	4290	4106	Complete Genome
Mycobacterium tuberculosis	22115	SAMN03257094	PRJNA270004	GCA_001544955.1	4.40183	2 days, 17:06:00	1	4315	4013	Complete Genome
Mycobacterium tuberculosis	HN-024	SAMD00076259	PRJDB5608	GCA_002356255.1	4.39992	2 days, 17:06:00	1	4267	4072	Complete Genome
Mycobacterium tuberculosis	22103	SAMN03257096	PRJNA270004	GCA_001545015.1	4.39942	2 days, 17:06:00	1	4297	4013	Complete Genome
Mycobacterium tuberculosis BT1	BT1	SAMN03081431	PRJNA66065	GCA_000572175.1	4.40203	2 days, 17:06:00	1	4290	4097	Complete Genome
Mycobacterium tuberculosis KZN 605	KZN 605	SAMN00103288	PRJNA21057	GCA_000154605.2	4.39912	2 days, 17:06:00	1	4132	3977	Complete Genome
Mycobacterium tuberculosis CTRI-2	CTRI-2	SAMN02603755	PRJNA43171	GCA_000224435.1	4.39853	2 days, 17:06:00	1	4292	4120	Complete Genome
Mycobacterium tuberculosis KZN 1435	KZN 1435	SAMN00763683	PRJNA21055	GCA_000023625.1	4.39825	2 days, 17:06:00	1	4130	3975	Complete Genome
Mycobacterium tuberculosis KZN 4207	KZN 4207	SAMN03081422	PRJNA21053	GCA_000154585.2	4.39499	2 days, 17:06:00	1	4129	3991	Complete Genome
Mycobacterium tuberculosis str. Erdman = ATCC 35801	Erdman (ATCC35801)	SAMD00061050	PRJDB66	GCA_000350205.1	4.39235	2 days, 17:06:00	1	4302	4095	Complete Genome
Mycobacterium tuberculosis EAI5	EAI5	SAMN02603180	PRJNA210717	GCA_000422125.1	4.39117	2 days, 17:06:00	1	4274	4097	Complete Genome
Mycobacterium tuberculosis EAI5/NITR206	EAI5/NITR206	SAMN02603653	PRJNA193387	GCA_000389945.1	4.39031	2 days, 17:06:00	1	4277	3944	Complete Genome
Mycobacterium tuberculosis	M0002959-6	SAMN06010343	PRJNA343736	GCA_001895865.1	4.38645	2 days, 17:06:00	1	4124	3987	Complete Genome
Mycobacterium tuberculosis	I0004241-1	SAMN06010135	PRJNA343736	GCA_001895765.1	4.38613	2 days, 17:06:00	1	4128	3992	Complete Genome
Mycobacterium tuberculosis	I0002353-6	SAMN06010490	PRJNA343736	GCA_001895845.1	4.38558	2 days, 17:06:00	1	4124	3983	Complete Genome
Mycobacterium tuberculosis K	K	SAMN02803802	PRJNA178919	GCA_000698475.1	4.38552	2 days, 17:06:00	1	4285	4093	Complete Genome
Mycobacterium tuberculosis	NCGM946K2	SAMD00065354	PRJDB5220	GCA_002356015.1	4.38552	2 days, 17:06:00	1	4125	3974	Complete Genome
Mycobacterium tuberculosis	Beijing-like/1104	SAMN05833359	PRJNA269967	GCA_002116855.1	4.38016	2 days, 17:06:00	1	4128	3957	Complete Genome
Mycobacterium tuberculosis	96075	SAMN02887314	PRJNA253748	GCA_000756525.1	4.37938	2 days, 17:06:00	1	4285	4083	Complete Genome
Mycobacterium tuberculosis	Beijing	SAMN03301665	PRJNA273899	GCA_001750865.1	4.37859	2 days, 17:06:00	1	4115	3941	Complete Genome
Mycobacterium tuberculosis variant bovis BCG str. Korea 1168P	Korea 1168P	SAMN02603488	PRJNA170028	GCA_000338715.2	4.37671	2 days, 17:06:00	1	4116	3949	Complete Genome
Mycobacterium tuberculosis	I0002801-4	SAMN06010171	PRJNA343736	GCA_001895825.1	4.37607	2 days, 17:06:00	1	4127	3989	Complete Genome
Mycobacterium tuberculosis variant bovis BCG str. Pasteur 1173P2	BCG Pasteur 1173P2	SAMEA2272684	PRJEA18059	GCA_000009445.1	4.37452	2 days, 17:06:00	1	4114	3944	Complete Genome
Mycobacterium tuberculosis variant bovis BCG str. Tokyo 172	Tokyo 172	SAMD00060950	PRJDA31211	GCA_000010685.1	4.37171	2 days, 17:06:00	1	4115	3941	Complete Genome
Mycobacterium tuberculosis variant bovis BCG str. Tokyo 172	Tokyo 172	SAMN04517448	PRJNA313242	GCA_001580385.1	4.37171	2 days, 17:06:00	1	4275	4078	Complete Genome
Mycobacterium tuberculosis variant bovis BCG	Russia 368	SAMN02940916	PRJNA256163	GCA_001274555.1	4.37014	2 days, 17:06:00	1	4233	4035	Complete Genome
Mycobacterium tuberculosis	I0004000-1	SAMN06010122	PRJNA343736	GCA_001895805.1	4.36572	2 days, 17:06:00	1	4119	3977	Complete Genome
Mycobacterium tuberculosis	M0018684-2	SAMN06010493	PRJNA343736	GCA_001895785.1	4.35982	2 days, 17:06:00	1	4108	3968	Complete Genome
Mycobacterium tuberculosis	TBMENG-03	SAMN08973501	PRJNA453104	GCA_003293655.1	4.35966	2 days, 17:06:00	1	4267	4047	Complete Genome
Mycobacterium tuberculosis variant bovis BCG str. Mexico	Mexico	SAMN02604104	PRJNA45811	GCA_000234725.1	4.35039	2 days, 17:07:00	1	4087	3922	Complete Genome
Mycobacterium tuberculosis variant bovis BCG str. Moreau RDJ	Moreau RDJ	SAMEA4532327	PRJNA18279	GCA_000967285.1	4.34012	2 days, 17:06:00	1	4209	4018	Complete Genome
Mycobacterium tuberculosis variant bovis BCG str. ATCC 35743	63839	SAMN00771609	PRJNA63839	GCA_000194075.3	4.33406	2 days, 17:07:00	1	4226	3895	Complete Genome
Mycobacterium tuberculosis	F1	SAMN03253054	PRJNA270004	GCA_001544675.1	4.42862	2 days, 17:06:00	1	4366	4318	Complete Genome
Mycobacterium tuberculosis	2242	SAMN03257092	PRJNA270004	GCA_001544895.1	4.41984	2 days, 17:06:00	1	4512	4464	Complete Genome
Mycobacterium tuberculosis	37004	SAMN03257095	PRJNA270004	GCA_001544985.1	4.41709	2 days, 17:06:00	1	4277	4229	Complete Genome
Mycobacterium tuberculosis	Beijing-like	SAMN03258416	PRJNA269967	GCA_000954155.1	4.41122	2 days, 17:06:00	1	4170	3829	Complete Genome
Mycobacterium tuberculosis str. Beijing/NITR203	Beijing/NITR203	SAMN02603651	PRJNA193385	GCA_000364825.1	4.41113	2 days, 17:06:00	1	4158	4110	Complete Genome
Mycobacterium tuberculosis RGTB423	RGTB423	SAMN02603737	PRJNA73719	GCA_000277105.1	4.40659	2 days, 17:06:00	1	3670	3622	Complete Genome
Mycobacterium tuberculosis	2279	SAMN03257093	PRJNA270004	GCA_001544935.1	4.40503	2 days, 17:06:00	1	4647	4599	Complete Genome
Mycobacterium tuberculosis	Beijing2014PNGD	SAMN07125453	PRJNA386696	GCA_002895185.2	4.40406	2 days, 17:06:00	1	4315	3696	Complete Genome
Mycobacterium tuberculosis CCDC5079	CCDC5079	SAMN02603010	PRJNA19585	GCA_000270345.1	4.39881	2 days, 17:06:00	1	3696	3647	Complete Genome
Mycobacterium tuberculosis RGTB327	RGTB327	SAMN02603736	PRJNA73717	GCA_000277085.1	4.38012	2 days, 17:06:00	1	3739	3691	Complete Genome
Mycobacterium tuberculosis variant bovis BCG	26	SAMN03253093	PRJNA270004	GCA_001544735.1	4.35131	2 days, 17:06:00	1	4826	4778	Complete Genome
Mycobacterium tuberculosis variant africanum	UT307	SAMN04479830	PRJNA311193	GCA_001593225.1	4.49000	2 days, 17:01:00	1	4073	3857	Complete Genome
Mycobacterium tuberculosis variant africanum	25	SAMN03257091	PRJNA270004	GCA_001544855.1	4.39000	2 days, 17:06:00	1	4846	4798	Complete Genome
Mycobacterium tuberculosis variant africanum	GM041182	SAMEA2272165	PRJEA68095	GCA_000253355.1	4.39000	2 days, 17:06:00	1	4080	3880	Complete Genome
Mycobacterium tuberculosis variant bovis	MAL010093	SAMN02231112	PRJNA211645	GCA_000666385.1	4.39000	2 days, 17:06:00		4095	3901	Draft Genome
Mycobacterium tuberculosis variant bovis	MBE9	SAMN09206583	PRJNA224116	GCF_007989865.1	4.35000	2 days, 17:06:00		4041	3816	Draft Genome
Mycobacterium tuberculosis variant microti	ATCC 19422	SAMN06462280	PRJNA224116	GCF_002982215.1	4.24000			4202	3843	Draft Genome
Mycobacterium tuberculosis variant caprae	ATCC BAA-824	SAMN06462279	PRJNA224116	GCF_002982225.1	4.30000			4094	3815	Draft Genome
Mycobacterium tuberculosis variant pinnipedii	ATCC BAA-688	SAMN06462281	PRJNA224116	GCF_002982275.1	4.32000			4130	3813	Draft Genome
Mycobacterium orygis strain	NIRTAH144	SAMN11890852	PRJNA224116	GCF_006385035.1	4.29000			4054	3772	Draft Genome
Mycobacterium canettii	CIPT 140010059	SAMEA2272660	PRJNA224116	GCF_000253375.1	4.48000		1	4144	3937	Complete Genome
Mycobacterium mungi	BM22813	SAMN04942516	PRJNA224116	GCF_001652545.1	4.35000			4190	3939	Draft Genome
